# Supplementary material for: SECTM1 acts as an immune-related biomarker of poor prognosis and promotes cancer progression by modulating M2 macrophage polarization in esophageal squamous cell carcinoma
Source: Front Immunol. 2025 Jan 29;16:1507227. doi: 10.3389/fimmu.2025.1507227 (PMC11814170; doi:10.3389/fimmu.2025.1507227)
Supplement: Supplementary file 2 [file Table1.xlsx]

## Sheet: Supplementary Table 1
Supplementary Table 1 Gene list
Symbol	ID	Name	Synonyms	Chromosome	Category
AZGP1	563	alpha-2-glycoprotein 1, zinc-binding	ZA2G|ZAG	7	Antigen_Processing_and_Presentation
B2M	567	beta-2-microglobulin	IMD43	15	Antigen_Processing_and_Presentation
CALR	811	calreticulin	CRT|HEL-S-99n|RO|SSA|cC1qR	19	Antigen_Processing_and_Presentation
CANX	821	calnexin	CNX|IP90|P90	5	Antigen_Processing_and_Presentation
CD1A	909	CD1a molecule	CD1|FCB6|HTA1|R4|T6	1	Antigen_Processing_and_Presentation
CD1B	910	CD1b molecule	CD1|CD1A|R1	1	Antigen_Processing_and_Presentation
CD1C	911	CD1c molecule	BDCA1|CD1|CD1A|R7	1	Antigen_Processing_and_Presentation
CD1D	912	CD1d molecule	CD1A|R3|R3G1	1	Antigen_Processing_and_Presentation					Supplementary Table
CD1E	913	CD1e molecule	CD1A|R2	1	Antigen_Processing_and_Presentation
CD4	920	CD4 molecule	CD4mut	12	Antigen_Processing_and_Presentation
CD8A	925	CD8a molecule	CD8|Leu2|p32	2	Antigen_Processing_and_Presentation
CD8B	926	CD8b molecule	CD8B1|LEU2|LY3|LYT3|P37	2	Antigen_Processing_and_Presentation
CD74	972	CD74 molecule	DHLAG|HLADG|II|Ia-GAMMA|p33	5	Antigen_Processing_and_Presentation
CREB1	1385	cAMP responsive element binding protein 1	CREB|CREB-1	2	Antigen_Processing_and_Presentation
CTSB	1508	cathepsin B	APPS|CPSB|RECEUP	8	Antigen_Processing_and_Presentation
CTSE	1510	cathepsin E	CATE	1	Antigen_Processing_and_Presentation
CTSL	1514	cathepsin L	CATL|CTSL1|MEP	9	Antigen_Processing_and_Presentation
CTSS	1520	cathepsin S	-	1	Antigen_Processing_and_Presentation
FCER1G	2207	Fc fragment of IgE receptor Ig	FCRG	1	Antigen_Processing_and_Presentation
FCGRT	2217	Fc fragment of IgG receptor and transporter	FCRN|alpha-chain	19	Antigen_Processing_and_Presentation
PDIA3	2923	protein disulfide isomerase family A member 3	ER60|ERp57|ERp60|ERp61|GRP57|GRP58|HEL-S-269|HEL-S-93n|HsT17083|P58|PI-PLC	15	Antigen_Processing_and_Presentation
HFE	3077	homeostatic iron regulator	HFE1|HH|HLA-H|MVCD7|TFQTL2	6	Antigen_Processing_and_Presentation
HLA-A	3105	major histocompatibility complex, class I, A	HLAA	6	Antigen_Processing_and_Presentation
HLA-B	3106	major histocompatibility complex, class I, B	AS|B-4901|HLAB	6	Antigen_Processing_and_Presentation
HLA-C	3107	major histocompatibility complex, class I, C	D6S204|HLA-JY3|HLAC|HLC-C|MHC|PSORS1	6	Antigen_Processing_and_Presentation
HLA-DMA	3108	major histocompatibility complex, class II, DM alpha	D6S222E|DMA|HLADM|RING6	6	Antigen_Processing_and_Presentation
HLA-DMB	3109	major histocompatibility complex, class II, DM beta	D6S221E|RING7	6	Antigen_Processing_and_Presentation
HLA-DOA	3111	major histocompatibility complex, class II, DO alpha	HLA-DNA|HLA-DZA|HLADZ	6	Antigen_Processing_and_Presentation
HLA-DOB	3112	major histocompatibility complex, class II, DO beta	DOB|HLA_DOB	6	Antigen_Processing_and_Presentation
HLA-DPA1	3113	major histocompatibility complex, class II, DP alpha 1	DP(W3)|DP(W4)|DPA1|HLA-DP1A|HLA-DPB1|HLADP|HLASB|PLT1	6	Antigen_Processing_and_Presentation
HLA-DPB1	3115	major histocompatibility complex, class II, DP beta 1	DPB1|HLA-DP|HLA-DP1B|HLA-DPB	6	Antigen_Processing_and_Presentation
HLA-DQA1	3117	major histocompatibility complex, class II, DQ alpha 1	CELIAC1|DQ-A1|DQA1|HLA-DQA	6	Antigen_Processing_and_Presentation
HLA-DQA2	3118	major histocompatibility complex, class II, DQ alpha 2	DC-alpha|DX-ALPHA|HLA-DCA|HLA-DXA|HLADQA2	6	Antigen_Processing_and_Presentation
HLA-DQB1	3119	major histocompatibility complex, class II, DQ beta 1	CELIAC1|HLA-DQB|IDDM1	6	Antigen_Processing_and_Presentation
HLA-DRA	3122	major histocompatibility complex, class II, DR alpha	HLA-DRA1	6	Antigen_Processing_and_Presentation
HLA-DRB1	3123	major histocompatibility complex, class II, DR beta 1	DRB1|HLA-DR1B|HLA-DRB|SS1	6	Antigen_Processing_and_Presentation
HLA-DRB3	3125	major histocompatibility complex, class II, DR beta 3	DRB3|HLA-DPB1|HLA-DR1B|HLA-DR3B	6	Antigen_Processing_and_Presentation
HLA-DRB4	3126	major histocompatibility complex, class II, DR beta 4	DR4|DRB4|HLA-DR4B|HLA-DRB4*	6	Antigen_Processing_and_Presentation
HLA-DRB5	3127	major histocompatibility complex, class II, DR beta 5	-	6	Antigen_Processing_and_Presentation
HLA-E	3133	major histocompatibility complex, class I, E	HLA-6.2|QA1	6	Antigen_Processing_and_Presentation
HLA-F	3134	major histocompatibility complex, class I, F	CDA12|HLA-5.4|HLA-CDA12|HLAF	6	Antigen_Processing_and_Presentation
HLA-G	3135	major histocompatibility complex, class I, G	MHC-G	6	Antigen_Processing_and_Presentation
HLA-H	3136	major histocompatibility complex, class I, H (pseudogene)	HLAHP	6	Antigen_Processing_and_Presentation
MR1	3140	major histocompatibility complex, class I-related	HLALS	1	Antigen_Processing_and_Presentation
HSPA1A	3303	heat shock protein family A (Hsp70) member 1A	HEL-S-103|HSP70-1|HSP70-1A|HSP70-2|HSP70.1|HSP70.2|HSP70I|HSP72|HSPA1	6	Antigen_Processing_and_Presentation
HSPA1B	3304	heat shock protein family A (Hsp70) member 1B	HSP70-1|HSP70-1B|HSP70-2|HSP70.1|HSP70.2|HSP72|HSPA1|HSX70	6	Antigen_Processing_and_Presentation
HSPA1L	3305	heat shock protein family A (Hsp70) member 1 like	HSP70-1L|HSP70-HOM|HSP70T|hum70t	6	Antigen_Processing_and_Presentation
HSPA2	3306	heat shock protein family A (Hsp70) member 2	HSP70-2|HSP70-3	14	Antigen_Processing_and_Presentation
HSPA4	3308	heat shock protein family A (Hsp70) member 4	APG-2|HEL-S-5a|HS24/P52|HSPH2|RY|hsp70|hsp70RY	5	Antigen_Processing_and_Presentation
HSPA5	3309	heat shock protein family A (Hsp70) member 5	BIP|GRP78|HEL-S-89n|MIF2	9	Antigen_Processing_and_Presentation
HSPA6	3310	heat shock protein family A (Hsp70) member 6	HSP70B'	1	Antigen_Processing_and_Presentation
HSPA8	3312	heat shock protein family A (Hsp70) member 8	HEL-33|HEL-S-72p|HSC54|HSC70|HSC71|HSP71|HSP73|HSPA10|LAP-1|LAP1|NIP71	11	Antigen_Processing_and_Presentation
HSP90AA1	3320	heat shock protein 90 alpha family class A member 1	EL52|HEL-S-65p|HSP86|HSP89A|HSP90A|HSP90N|HSPC1|HSPCA|HSPCAL1|HSPCAL4|HSPN|Hsp103|Hsp89|Hsp90|LAP-2|LAP2	14	Antigen_Processing_and_Presentation
HSP90AB1	3326	heat shock protein 90 alpha family class B member 1	D6S182|HSP84|HSP90B|HSPC2|HSPCB	6	Antigen_Processing_and_Presentation
ICAM1	3383	intercellular adhesion molecule 1	BB2|CD54|P3.58	19	Antigen_Processing_and_Presentation
IFNA1	3439	interferon alpha 1	IFL|IFN|IFN-ALPHA|IFN-alphaD|IFNA13|IFNA@|leIF D	9	Antigen_Processing_and_Presentation
IFNA2	3440	interferon alpha 2	IFN-alpha-2|IFN-alphaA|IFNA|IFNA2B|leIF A	9	Antigen_Processing_and_Presentation
IFNA4	3441	interferon alpha 4	IFN-alpha4a|INFA4	9	Antigen_Processing_and_Presentation
IFNA5	3442	interferon alpha 5	IFN-alpha-5|IFN-alphaG|INA5|INFA5|leIF G	9	Antigen_Processing_and_Presentation
IFNA6	3443	interferon alpha 6	IFN-alphaK	9	Antigen_Processing_and_Presentation
IFNA7	3444	interferon alpha 7	IFN-alphaJ|IFNA-J	9	Antigen_Processing_and_Presentation
IFNA8	3445	interferon alpha 8	IFN-alphaB	9	Antigen_Processing_and_Presentation
IFNA10	3446	interferon alpha 10	IFN-alphaC	9	Antigen_Processing_and_Presentation
IFNA13	3447	interferon alpha 13	-	9	Antigen_Processing_and_Presentation
IFNA14	3448	interferon alpha 14	IFN-alphaH|LEIF2H	9	Antigen_Processing_and_Presentation
IFNA16	3449	interferon alpha 16	IFN-alpha-16|IFN-alphaO	9	Antigen_Processing_and_Presentation
IFNA17	3451	interferon alpha 17	IFN-alphaI|IFNA|INFA|LEIF2C1	9	Antigen_Processing_and_Presentation
IFNA21	3452	interferon alpha 21	IFN-alphaI|LeIF F|leIF-F	9	Antigen_Processing_and_Presentation
IFNG	3458	interferon gamma	IFG|IFI	12	Antigen_Processing_and_Presentation
KIR2DL1	3802	killer cell immunoglobulin like receptor, two Ig domains and long cytoplasmic tail 1	CD158A|KIR-K64|KIR221|KIR2DL3|NKAT|NKAT-1|NKAT1|p58.1	19	Antigen_Processing_and_Presentation
KIR2DL2	3803	killer cell immunoglobulin like receptor, two Ig domains and long cytoplasmic tail 2	CD158B1|CD158b|NKAT-6|NKAT6|p58.2	19	Antigen_Processing_and_Presentation
KIR2DL3	3804	killer cell immunoglobulin like receptor, two Ig domains and long cytoplasmic tail 3	CD158B2|CD158b|GL183|KIR-023GB|KIR-K7b|KIR-K7c|KIR2DL|KIR2DS5|KIRCL23|NKAT|NKAT2|NKAT2A|NKAT2B|p58	19	Antigen_Processing_and_Presentation
KIR2DL4	3805	killer cell immunoglobulin like receptor, two Ig domains and long cytoplasmic tail 4	CD158D|G9P|KIR-103AS|KIR-2DL4|KIR103|KIR103AS	19	Antigen_Processing_and_Presentation
KIR2DS1	3806	killer cell immunoglobulin like receptor, two Ig domains and short cytoplasmic tail 1	CD158H|CD158a|p50.1	19	Antigen_Processing_and_Presentation
KIR2DS3	3808	killer cell immunoglobulin like receptor, two Ig domains and short cytoplasmic tail 3	NKAT7	19	Antigen_Processing_and_Presentation
KIR2DS4	3809	killer cell immunoglobulin like receptor, two Ig domains and short cytoplasmic tail 4	CD158I|KIR-2DS4|KIR1D|KIR412|KKA3|NKAT-8|NKAT8	19	Antigen_Processing_and_Presentation
KIR2DS5	3810	killer cell immunoglobulin like receptor, two Ig domains and short cytoplasmic tail 5	CD158G|NKAT9	19	Antigen_Processing_and_Presentation
KIR3DL1	3811	killer cell immunoglobulin like receptor, three Ig domains and long cytoplasmic tail 1	CD158E1|KIR|KIR3DL1/S1|NKAT-3|NKAT3|NKB1|NKB1B	19	Antigen_Processing_and_Presentation
KIR3DL2	3812	killer cell immunoglobulin like receptor, three Ig domains and long cytoplasmic tail 2	3DL2|CD158K|KIR-3DL2|NKAT-4|NKAT4|NKAT4B|p140	19	Antigen_Processing_and_Presentation
KLRC1	3821	killer cell lectin like receptor C1	CD159A|NKG2|NKG2A	12	Antigen_Processing_and_Presentation
KLRC2	3822	killer cell lectin like receptor C2	CD159c|NKG2-C|NKG2C	12	Antigen_Processing_and_Presentation
KLRC3	3823	killer cell lectin like receptor C3	NKG2-E|NKG2E	12	Antigen_Processing_and_Presentation
KLRD1	3824	killer cell lectin like receptor D1	CD94	12	Antigen_Processing_and_Presentation
LTA	4049	lymphotoxin alpha	LT|TNFB|TNFSF1|TNLG1E	6	Antigen_Processing_and_Presentation
CIITA	4261	class II major histocompatibility complex transactivator	C2TA|CIITAIV|MHC2TA|NLRA	16	Antigen_Processing_and_Presentation
MICA	100507436	MHC class I polypeptide-related sequence A	MIC-A|PERB11.1	6	Antigen_Processing_and_Presentation
MICB	4277	MHC class I polypeptide-related sequence B	PERB11.2	6	Antigen_Processing_and_Presentation
NFYA	4800	nuclear transcription factor Y subunit alpha	CBF-A|CBF-B|HAP2|NF-YA	6	Antigen_Processing_and_Presentation
NFYB	4801	nuclear transcription factor Y subunit beta	CBF-A|CBF-B|HAP3|NF-YB	12	Antigen_Processing_and_Presentation
NFYC	4802	nuclear transcription factor Y subunit gamma	CBF-C|CBFC|H1TF2A|HAP5|HSM|NF-YC	1	Antigen_Processing_and_Presentation
LGMN	5641	legumain	AEP|LGMN1|PRSC1	14	Antigen_Processing_and_Presentation
PSMB8	5696	proteasome 20S subunit beta 8	ALDD|D6S216|D6S216E|JMP|LMP7|NKJO|PRAAS1|PSMB5i|RING10	6	Antigen_Processing_and_Presentation
PSMC1	5700	proteasome 26S subunit, ATPase 1	P26S4|S4|p56	14	Antigen_Processing_and_Presentation
PSMC2	5701	proteasome 26S subunit, ATPase 2	MSS1|Nbla10058|S7	7	Antigen_Processing_and_Presentation
PSMC3	5702	proteasome 26S subunit, ATPase 3	TBP1	11	Antigen_Processing_and_Presentation
PSMC4	5704	proteasome 26S subunit, ATPase 4	MIP224|RPT3|S6|TBP-7|TBP7	19	Antigen_Processing_and_Presentation
PSMC5	5705	proteasome 26S subunit, ATPase 5	S8|SUG-1|SUG1|TBP10|TRIP1|p45|p45/SUG	17	Antigen_Processing_and_Presentation
PSMC6	5706	proteasome 26S subunit, ATPase 6	SUG2|p42	14	Antigen_Processing_and_Presentation
PSMD1	5707	proteasome 26S subunit, non-ATPase 1	P112|Rpn2|S1	2	Antigen_Processing_and_Presentation
PSMD2	5708	proteasome 26S subunit, non-ATPase 2	P97|RPN1|S2|TRAP2	3	Antigen_Processing_and_Presentation
PSMD3	5709	proteasome 26S subunit, non-ATPase 3	P58|RPN3|S3|TSTA2	17	Antigen_Processing_and_Presentation
PSMD4	5710	proteasome 26S subunit, non-ATPase 4	AF|AF-1|ASF|MCB1|Rpn10|S5A|pUB-R5	1	Antigen_Processing_and_Presentation
PSMD5	5711	proteasome 26S subunit, non-ATPase 5	S5B	9	Antigen_Processing_and_Presentation
PSMD7	5713	proteasome 26S subunit, non-ATPase 7	MOV34|P40|Rpn8|S12	16	Antigen_Processing_and_Presentation
PSMD8	5714	proteasome 26S subunit, non-ATPase 8	HEL-S-91n|HIP6|HYPF|Nin1p|Rpn12|S14|p31	19	Antigen_Processing_and_Presentation
PSMD10	5716	proteasome 26S subunit, non-ATPase 10	dJ889N15.2|p28|p28(GANK)	X	Antigen_Processing_and_Presentation
PSMD11	5717	proteasome 26S subunit, non-ATPase 11	Rpn6|S9|p44.5	17	Antigen_Processing_and_Presentation
PSMD13	5719	proteasome 26S subunit, non-ATPase 13	HSPC027|Rpn9|S11|p40.5	11	Antigen_Processing_and_Presentation
PSME1	5720	proteasome activator subunit 1	HEL-S-129m|IFI5111|PA28A|PA28alpha|REGalpha	14	Antigen_Processing_and_Presentation
PSME1	5720	proteasome activator subunit 1	HEL-S-129m|IFI5111|PA28A|PA28alpha|REGalpha	14	Antigen_Processing_and_Presentation
PSME2	5721	proteasome activator subunit 2	PA28B|PA28beta|REGbeta	14	Antigen_Processing_and_Presentation
PSME2	5721	proteasome activator subunit 2	PA28B|PA28beta|REGbeta	14	Antigen_Processing_and_Presentation
RELB	5971	RELB proto-oncogene, NF-kB subunit	I-REL|IMD53|IREL|REL-B	19	Antigen_Processing_and_Presentation
RFX5	5993	regulatory factor X5	-	1	Antigen_Processing_and_Presentation
RFXAP	5994	regulatory factor X associated protein	-	13	Antigen_Processing_and_Presentation
SLC10A2	6555	solute carrier family 10 member 2	ASBT|IBAT|ISBT|NTCP2|PBAM	13	Antigen_Processing_and_Presentation
TAP1	6890	transporter 1, ATP binding cassette subfamily B member	ABC17|ABCB2|APT1|D6S114E|PSF-1|PSF1|RING4|TAP1*0102N|TAP1N	6	Antigen_Processing_and_Presentation
TAP2	6891	transporter 2, ATP binding cassette subfamily B member	ABC18|ABCB3|APT2|D6S217E|PSF-2|PSF2|RING11	6	Antigen_Processing_and_Presentation
TAPBP	6892	TAP binding protein	NGS17|TAPA|TPN|TPSN	6	Antigen_Processing_and_Presentation
THBS1	7057	thrombospondin 1	THBS|THBS-1|TSP|TSP-1|TSP1	15	Antigen_Processing_and_Presentation
SEM1	7979	SEM1 26S proteasome complex subunit	C7orf76|DSS1|ECD|SHFD1|SHFM1|SHSF1|Shfdg1	7	Antigen_Processing_and_Presentation
KLRC4	8302	killer cell lectin like receptor C4	NKG2-F|NKG2F	12	Antigen_Processing_and_Presentation
AP3B1	8546	adaptor related protein complex 3 subunit beta 1	ADTB3|ADTB3A|HPS|HPS2|PE	5	Antigen_Processing_and_Presentation
RFXANK	8625	regulatory factor X associated ankyrin containing protein	ANKRA1|BLS|F14150_1|RFX-B	19	Antigen_Processing_and_Presentation
PSMD6	9861	proteasome 26S subunit, non-ATPase 6	Rpn7|S10|SGA-113M|p42A|p44S10	3	Antigen_Processing_and_Presentation
PSME3	10197	proteasome activator subunit 3	HEL-S-283|Ki|PA28-gamma|PA28G|PA28gamma|REG-GAMMA	17	Antigen_Processing_and_Presentation
PSMD14	10213	proteasome 26S subunit, non-ATPase 14	PAD1|POH1|RPN11	2	Antigen_Processing_and_Presentation
CLEC4M	10332	C-type lectin domain family 4 member M	CD209L|CD299|DC-SIGN2|DC-SIGNR|DCSIGNR|HP10347|L-SIGN|LSIGN	19	Antigen_Processing_and_Presentation
IFI30	10437	IFI30 lysosomal thiol reductase	GILT|IFI-30|IP-30|IP30	19	Antigen_Processing_and_Presentation
PROCR	10544	protein C receptor	CCCA|CCD41|EPCR	20	Antigen_Processing_and_Presentation
ADRM1	11047	adhesion regulating molecule 1	ARM-1|ARM1|GP110	20	Antigen_Processing_and_Presentation
ECPAS	23392	Ecm29 proteasome adaptor and scaffold	ECM29|KIAA0368	9	Antigen_Processing_and_Presentation
TRPC4AP	26133	transient receptor potential cation channel subfamily C member 4 associated protein	C20orf188|PPP1R158|TRRP4AP|TRUSS	20	Antigen_Processing_and_Presentation
CD209	30835	CD209 molecule	CDSIGN|CLEC4L|DC-SIGN|DC-SIGN1	19	Antigen_Processing_and_Presentation
UBXN1	51035	UBX domain protein 1	2B28|SAKS1|UBXD10	11	Antigen_Processing_and_Presentation
ERAP1	51752	endoplasmic reticulum aminopeptidase 1	A-LAP|ALAP|APPILS|ARTS-1|ARTS1|ERAAP|ERAAP1|PILS-AP|PILSAP	5	Antigen_Processing_and_Presentation
TAPBPL	55080	TAP binding protein like	TAPBP-R|TAPBPR	12	Antigen_Processing_and_Presentation
KIR2DL5A	57292	killer cell immunoglobulin like receptor, two Ig domains and long cytoplasmic tail 5A	CD158F|KIR2DL5|KIR2DL5.1|KIR2DL5.3	19	Antigen_Processing_and_Presentation
ERAP2	64167	endoplasmic reticulum aminopeptidase 2	L-RAP|LRAP	5	Antigen_Processing_and_Presentation
ULBP3	79465	UL16 binding protein 3	N2DL-3|NKG2DL3|RAET1N	6	Antigen_Processing_and_Presentation
ULBP2	80328	UL16 binding protein 2	ALCAN-alpha|N2DL2|NKG2DL2|RAET1H|RAET1L	6	Antigen_Processing_and_Presentation
ULBP1	80329	UL16 binding protein 1	N2DL-1|NKG2DL1|RAET1I	6	Antigen_Processing_and_Presentation
KIR3DL3	115653	killer cell immunoglobulin like receptor, three Ig domains and long cytoplasmic tail 3	CD158Z|KIR3DL7|KIR44|KIRC1	19	Antigen_Processing_and_Presentation
RAET1E	135250	retinoic acid early transcript 1E	LETAL|N2DL-4|NKG2DL4|RAET1E2|RL-4|ULBP4|bA350J20.7	6	Antigen_Processing_and_Presentation
RAET1L	154064	retinoic acid early transcript 1L	ULBP6	6	Antigen_Processing_and_Presentation
UBR1	197131	ubiquitin protein ligase E3 component n-recognin 1	JBS	15	Antigen_Processing_and_Presentation
RAET1G	353091	retinoic acid early transcript 1G	ULBP5	6	Antigen_Processing_and_Presentation
PDIA2	64714	protein disulfide isomerase family A member 2	PDA2|PDI|PDIP|PDIR	16	Antigen_Processing_and_Presentation
HAMP	57817	hepcidin antimicrobial peptide	HEPC|HFE2B|LEAP1|PLTR	19	Antimicrobials
PI3	5266	peptidase inhibitor 3	ESI|SKALP|WAP3|WFDC14|cementoin	20	Antimicrobials
CAMP	820	cathelicidin antimicrobial peptide	CAP-18|CAP18|CRAMP|FALL-39|FALL39|HSD26|LL37	3	Antimicrobials
DEFB4A	1673	defensin beta 4A	BD-2|DEFB-2|DEFB102|DEFB2|DEFB4|HBD-2|SAP1	8	Antimicrobials
PPBP	5473	pro-platelet basic protein	B-TG1|Beta-TG|CTAP-III|CTAP3|CTAPIII|CXCL7|LA-PF4|LDGF|MDGF|NAP-2|PBP|SCYB7|TC1|TC2|TGB|TGB1|THBGB|THBGB1	4	Antimicrobials
REG3G	130120	regenerating family member 3 gamma	LPPM429|PAP IB|PAP-1B|PAP1B|PAPIB|REG III|REG-III|UNQ429	2	Antimicrobials
CXCL14	9547	C-X-C motif chemokine ligand 14	BMAC|BRAK|KEC|KS1|MIP-2g|MIP2G|NJAC|SCYB14	5	Antimicrobials
CXCL16	58191	C-X-C motif chemokine ligand 16	CXCLG16|SR-PSOX|SRPSOX	17	Antimicrobials
SLPI	6590	secretory leukocyte peptidase inhibitor	ALK1|ALP|BLPI|HUSI|HUSI-I|MPI|WAP4|WFDC4	20	Antimicrobials
CXCL8	3576	C-X-C motif chemokine ligand 8	GCP-1|GCP1|IL8|LECT|LUCT|LYNAP|MDNCF|MONAP|NAF|NAP-1|NAP1|SCYB8	4	Antimicrobials
CXCL10	3627	C-X-C motif chemokine ligand 10	C7|IFI10|INP10|IP-10|SCYB10|crg-2|gIP-10|mob-1	4	Antimicrobials
CXCL9	4283	C-X-C motif chemokine ligand 9	CMK|Humig|MIG|SCYB9|crg-10	4	Antimicrobials
CXCL5	6374	C-X-C motif chemokine ligand 5	ENA-78|SCYB5	4	Antimicrobials
CXCL11	6373	C-X-C motif chemokine ligand 11	H174|I-TAC|IP-9|IP9|SCYB11|SCYB9B|b-R1	4	Antimicrobials
CXCL6	6372	C-X-C motif chemokine ligand 6	CKA-3|GCP-2|GCP2|SCYB6	4	Antimicrobials
CXCL1	2919	C-X-C motif chemokine ligand 1	FSP|GRO1|GROa|MGSA|MGSA-a|NAP-3|SCYB1	4	Antimicrobials
CXCL12	6387	C-X-C motif chemokine ligand 12	IRH|PBSF|SCYB12|SDF1|TLSF|TPAR1	10	Antimicrobials
CXCL13	10563	C-X-C motif chemokine ligand 13	ANGIE|ANGIE2|BCA-1|BCA1|BLC|BLR1L|SCYB13	4	Antimicrobials
CXCL2	2920	C-X-C motif chemokine ligand 2	CINC-2a|GRO2|GROb|MGSA-b|MIP-2a|MIP2|MIP2A|SCYB2	4	Antimicrobials
PF4	5196	platelet factor 4	CXCL4|PF-4|SCYB4	4	Antimicrobials
XCL1	6375	X-C motif chemokine ligand 1	ATAC|LPTN|LTN|SCM-1|SCM-1a|SCM1|SCM1A|SCYC1	1	Antimicrobials
CXCL3	2921	C-X-C motif chemokine ligand 3	CINC-2b|GRO3|GROg|MIP-2b|MIP2B|SCYB3	4	Antimicrobials
DEFB103B	55894	defensin beta 103B	BD-3|DEFB-3|DEFB103|DEFB3|HBD-3|HBD3|HBP-3|HBP3	8	Antimicrobials
CCL13	6357	C-C motif chemokine ligand 13	CKb10|MCP-4|NCC-1|NCC1|SCYA13|SCYL1	17	Antimicrobials
CCL1	6346	C-C motif chemokine ligand 1	I-309|P500|SCYA1|SISe|TCA3	17	Antimicrobials
DEFB1	1672	defensin beta 1	BD1|DEFB-1|DEFB101|HBD1	8	Antimicrobials
CCL8	6355	C-C motif chemokine ligand 8	HC14|MCP-2|MCP2|SCYA10|SCYA8	17	Antimicrobials
ELANE	1991	elastase, neutrophil expressed	ELA2|GE|HLE|HNE|NE|PMN-E|SCN1	19	Antimicrobials
DEFB103A	414325	defensin beta 103A	BD-3|DEFB-3|DEFB103|DEFB3|HBD3|HBP-3|HBP3	8	Antimicrobials
DEFA3	1668	defensin alpha 3	DEF3|HNP-3|HNP3|HP-3|HP3	8	Antimicrobials
DEFA1	1667	defensin alpha 1	DEF1|DEFA2|HNP-1|HP-1|HP1|MRS	8	Antimicrobials
TMSB10	9168	thymosin beta 10	MIG12|TB10	2	Antimicrobials
DEFA6	1671	defensin alpha 6	DEF6|HD-6	8	Antimicrobials
DEFA5	1670	defensin alpha 5	DEF5|HD-5	8	Antimicrobials
DEFA4	1669	defensin alpha 4	DEF4|HNP-4|HP-4|HP4	8	Antimicrobials
LCN2	3934	lipocalin 2	24p3|MSFI|NGAL|p25	9	Antimicrobials
LCN1	3933	lipocalin 1	PMFA|TLC|TP|VEGP	9	Antimicrobials
COLEC10	10584	collectin subfamily member 10	3MC3|CL-34|CLL1	8	Antimicrobials
BPI	671	bactericidal permeability increasing protein	BPIFD1|rBPI	20	Antimicrobials
S100A9	6280	S100 calcium binding protein A9	60B8AG|CAGB|CFAG|CGLB|L1AG|LIAG|MAC387|MIF|MRP14|NIF|P14	1	Antimicrobials
S100A8	6279	S100 calcium binding protein A8	60B8AG|CAGA|CFAG|CGLA|CP-10|L1Ag|MA387|MIF|MRP8|NIF|P8	1	Antimicrobials
DCD	117159	dermcidin	AIDD|DCD-1|DSEP|HCAP|PIF	12	Antimicrobials
LCN6	158062	lipocalin 6	LCN5|UNQ643|hLcn5	9	Antimicrobials
S100A12	6283	S100 calcium binding protein A12	CAAF1|CAGC|CGRP|ENRAGE|MRP-6|MRP6|p6	1	Antimicrobials
HTN3	3347	histatin 3	HIS2|HTN2|HTN5|PB	4	Antimicrobials
LCN8	138307	lipocalin 8	EP17|LCN5	9	Antimicrobials
DEFA1B	728358	defensin alpha 1B	HNP-1|HP-1|HP1	8	Antimicrobials
CCR10	2826	C-C motif chemokine receptor 10	GPR2	17	Antimicrobials
CELA1	1990	chymotrypsin like elastase 1	ELA1	12	Antimicrobials
DEFB106A	245909	defensin beta 106A	BD-6|DEFB-6|DEFB106	8	Antimicrobials
PENK	5179	proenkephalin	PE|PENK-A	8	Antimicrobials
BPIFC	254240	BPI fold containing family C	BPIL2	22	Antimicrobials
MMP12	4321	matrix metallopeptidase 12	HME|ME|MME|MMP-12	11	Antimicrobials
BPIFB6	128859	BPI fold containing family B member 6	BPIL3|LPLUNC6	20	Antimicrobials
LEAP2	116842	liver enriched antimicrobial peptide 2	LEAP-2	5	Antimicrobials
SFTPD	6441	surfactant protein D	COLEC7|PSP-D|SFTP4|SP-D	10	Antimicrobials
LCN9	392399	lipocalin 9	HEL129	9	Antimicrobials
BPIFB2	80341	BPI fold containing family B member 2	BPIL1|C20orf184|LPLUNC2|RYSR|dJ726C3.2	20	Antimicrobials
PTGDS	5730	prostaglandin D2 synthase	L-PGDS|LPGDS|PDS|PGD2|PGDS|PGDS2	9	Antimicrobials
TMSB4X	7114	thymosin beta 4 X-linked	FX|PTMB4|TB4X|TMSB4	X	Antimicrobials
PGLYRP1	8993	peptidoglycan recognition protein 1	PGLYRP|PGRP|PGRP-S|PGRPS|TAG7|TNFSF3L	19	Antimicrobials
ZC3HAV1	56829	zinc finger CCCH-type containing, antiviral 1	ARTD13|FLB6421|PARP13|ZAP|ZC3H2|ZC3HDC2	7	Antimicrobials
TMSB15A	11013	thymosin beta 15a	TMSB15|TMSB15B|TMSL8|TMSNB|Tb15|TbNB	X	Antimicrobials
S100B	6285	S100 calcium binding protein B	NEF|S100|S100-B|S100beta	21	Antimicrobials
S100A13	6284	S100 calcium binding protein A13	-	1	Antimicrobials
S100A6	6277	S100 calcium binding protein A6	2A9|5B10|CABP|CACY|PRA|S10A6	1	Antimicrobials
DEFB119	245932	defensin beta 119	DEFB-19|DEFB-20|DEFB120|DEFB20|ESC42-RELA|ESC42-RELB	20	Antimicrobials
DEFB107A	245910	defensin beta 107A	BD-7|DEFB-7|DEFB107	8	Antimicrobials
DEFB105A	245908	defensin beta 105A	BD-5|DEFB-5|DEFB105	8	Antimicrobials
SERPIND1	3053	serpin family D member 1	D22S673|HC2|HCF2|HCII|HLS2|LS2|THPH10	22	Antimicrobials
DEFB129	140881	defensin beta 129	C20orf87|DEFB-29|DEFB29|bA530N10.3|hBD-29	20	Antimicrobials
DEFB127	140850	defensin beta 127	C20orf73|DEF-27|DEFB-27|DEFB27|bA530N10.2|hBD-27	20	Antimicrobials
S100P	6286	S100 calcium binding protein P	MIG9	4	Antimicrobials
S100A7	6278	S100 calcium binding protein A7	PSOR1|S100A7c	1	Antimicrobials
DEFB104A	140596	defensin beta 104A	BD-4|DEFB-4|DEFB104|DEFB4|hBD-4	8	Antimicrobials
DEFB126	81623	defensin beta 126	C20orf8|DEFB-26|DEFB26|HBD26|bA530N10.1|hBD-26	20	Antimicrobials
DEFB106B	503841	defensin beta 106B	BD-6|DEFB-6	8	Antimicrobials
DEFB104B	503618	defensin beta 104B	BD-4|DEFB-4|hBD-4	8	Antimicrobials
DEFB107B	503614	defensin beta 107B	HsT21816	8	Antimicrobials
PGLYRP3	114771	peptidoglycan recognition protein 3	PGLYRPIalpha|PGRP-Ialpha|PGRPIA	1	Antimicrobials
PGLYRP2	114770	peptidoglycan recognition protein 2	HMFT0141|PGLYRPL|PGRP-L|PGRPL|TAGL-like|tagL|tagL-alpha|tagl-beta	19	Antimicrobials
S100A10	6281	S100 calcium binding protein A10	42C|ANX2L|ANX2LG|CAL1L|CLP11|Ca[1]|GP11|P11|p10	1	Antimicrobials
S100A2	6273	S100 calcium binding protein A2	CAN19|S100L	1	Antimicrobials
DEFB125	245938	defensin beta 125	DEFB-25	20	Antimicrobials
DEFB123	245936	defensin beta 123	DEFB-23|DEFB23|ESC42-RELD	20	Antimicrobials
DEFB105B	504180	defensin beta 105B	BD-5|DEFB-5	8	Antimicrobials
DEFB132	400830	defensin beta 132	BD-32|DEFB-32|DEFB32|HEL-75|KFLL827|UNQ827	20	Antimicrobials
BPIFB3	359710	BPI fold containing family B member 3	C20orf185|LPLUNC3|RYA3	20	Antimicrobials
LCN12	286256	lipocalin 12	-	9	Antimicrobials
PGLYRP4	57115	peptidoglycan recognition protein 4	PGLYRPIbeta|PGRP-Ibeta|PGRPIB|SBBI67	1	Antimicrobials
S100A11	6282	S100 calcium binding protein A11	HEL-S-43|MLN70|S100C	1	Antimicrobials
S100A5	6276	S100 calcium binding protein A5	S100D	1	Antimicrobials
S100A3	6274	S100 calcium binding protein A3	S100E	1	Antimicrobials
S100A1	6271	S100 calcium binding protein A1	S100|S100-alpha|S100A	1	Antimicrobials
DEFB128	245939	defensin beta 128	DEFB-28|DEFB28|hBD-28	20	Antimicrobials
DEFB108B	245911	defensin beta 108B	DEFB-8|hBD-8	11	Antimicrobials
HTN1	3346	histatin 1	HIS1	4	Antimicrobials
LMBR1L	55716	limb development membrane protein 1 like	LIMR	12	Antimicrobials
S100A7A	338324	S100 calcium binding protein A7A	NICE-2|NICE2|S100A15|S100A7L1|S100A7f	1	Antimicrobials
DEFB118	117285	defensin beta 118	C20orf63|DEFB-18|ESC42|ESP13.6	20	Antimicrobials
COLEC12	81035	collectin subfamily member 12	CLP1|NSR2|SCARA4|SRCL	18	Antimicrobials
TMSB4Y	9087	thymosin beta 4 Y-linked	TB4Y	Y	Antimicrobials
DEFB131A	644414	defensin beta 131A	DEFB-31|DEFB131	4	Antimicrobials
DEFB134	613211	defensin beta 134	-	8	Antimicrobials
DEFB130A	245940	defensin beta 130A	DEFB-30|DEFB130|DEFB130L|DEFB30	8	Antimicrobials
DEFB124	245937	defensin beta 124	DEFB-24	20	Antimicrobials
DEFB121	245934	defensin beta 121	DEFB21|ESC42RELC	20	Antimicrobials
DEFB116	245930	defensin beta 116	DEFB-16	20	Antimicrobials
DEFB115	245929	defensin beta 115	DEFB-15	20	Antimicrobials
DEFB114	245928	defensin beta 114	DEFB-14|DEFB14	6	Antimicrobials
DEFB113	245927	defensin beta 113	DEFB-13	6	Antimicrobials
DEFB112	245915	defensin beta 112	DEFB-12	6	Antimicrobials
DEFB110	245913	defensin beta 110	DEFB-10|DEFB-11|DEFB111	6	Antimicrobials
TMSB15B	286527	thymosin beta 15B	TMSB15A|TMSL8|TMSNB|Tbeta15b	X	Antimicrobials
DEFB133	403339	defensin beta 133	-	6	Antimicrobials
S100Z	170591	S100 calcium binding protein Z	Gm625|S100-zeta	5	Antimicrobials
MAVS	57506	mitochondrial antiviral signaling protein	CARDIF|IPS-1|IPS1|VISA	20	Antimicrobials
TMSB4XP8	7117	TMSB4X pseudogene 8	TMSL3	4	Antimicrobials
S100A14	57402	S100 calcium binding protein A14	BCMP84|S100A15	1	Antimicrobials
LCN10	414332	lipocalin 10	-	9	Antimicrobials
S100A16	140576	S100 calcium binding protein A16	AAG13|DT1P1A7|S100F	1	Antimicrobials
DEFB136	613210	defensin beta 136	DEFB137	8	Antimicrobials
DEFB135	613209	defensin beta 135	DEFB136	8	Antimicrobials
DEFB117	245931	defensin beta 117 (pseudogene)	DEFB-17	20	Antimicrobials
DEFB110	245913	defensin beta 110	DEFB-10|DEFB-11|DEFB111	6	Antimicrobials
ZC3HAV1L	92092	zinc finger CCCH-type containing, antiviral 1 like	C7orf39	7	Antimicrobials
S100A7L2	645922	S100 calcium binding protein A7 like 2	S100a7b	1	Antimicrobials
MBL3P	50639	mannose-binding lectin family member 3, pseudogene	COLEC2|MBL	10	Antimicrobials
DEFB4B	100289462	defensin beta 4B	DEFB4P	8	Antimicrobials
BPIFB4	149954	BPI fold containing family B member 4	C20orf186|LPLUNC4|RY2G5|dJ726C3.5	20	Antimicrobials
IFNAR1	3454	interferon alpha and beta receptor subunit 1	AVP|IFN-alpha-REC|IFNAR|IFNBR|IFRC	21	Antimicrobials
AZU1	566	azurocidin 1	AZAMP|AZU|CAP37|HBP|HUMAZUR|NAZC|hHBP	19	Antimicrobials
DEFB131B	100129216	defensin beta 131B	-	11	Antimicrobials
DEFA1A3	613253	defensin alpha 1 and alpha 3, variable copy number locus	DEFA1|DEFA3|DEFT1P	8	Antimicrobials
LCN1P1	286310	lipocalin 1 pseudogene 1	LCN1L1|bA430N14.2	9	Antimicrobials
S100G	795	S100 calcium binding protein G	CABP|CABP1|CABP9K|CALB3	X	Antimicrobials
DEFA7P	724067	defensin alpha 7, pseudogene	DEFA7	8	Antimicrobials
DEFB130B	100133267	defensin beta 130B	-	8	Antimicrobials
DEFB108F	100133128	defensin beta 108F (pseudogene)	DEFB108P5	4	Antimicrobials
DEFB131C	100128174	defensin beta 131C (pseudogene)	-	8	Antimicrobials
TCHHL1	126637	trichohyalin like 1	S100A17|THHL1	1	Antimicrobials
TINAGL1	64129	tubulointerstitial nephritis antigen like 1	ARG1|LCN7|LIECG3|TINAGRP	1	Antimicrobials
IFNGR1	3459	interferon gamma receptor 1	CD119|IFNGR|IMD27A|IMD27B	6	Antimicrobials
SLC22A17	51310	solute carrier family 22 member 17	24p3R|BOCT|BOIT|NGALR|NGALR2|NGALR3|hBOIT	14	Antimicrobials
WFIKKN1	117166	WAP, follistatin/kazal, immunoglobulin, kunitz and netrin domain containing 1	C16orf12|RJD2|WFDC20A|WFIKKN	16	Antimicrobials
WFDC2	10406	WAP four-disulfide core domain 2	EDDM4|HE4|WAP5|dJ461P17.6	20	Antimicrobials
IL6	3569	interleukin 6	BSF-2|BSF2|CDF|HGF|HSF|IFN-beta-2|IFNB2|IL-6	7	Antimicrobials
UMODL1	89766	uromodulin like 1	-	21	Antimicrobials
TGFB1	7040	transforming growth factor beta 1	CED|DPD1|IBDIMDE|LAP|TGF-beta1|TGFB|TGFbeta	19	Antimicrobials
PF4V1	5197	platelet factor 4 variant 1	CXCL4L1|CXCL4V1|PF4-ALT|PF4A|SCYB4V1	4	Antimicrobials
MMP9	4318	matrix metallopeptidase 9	CLG4B|GELB|MANDP2|MMP-9	20	Antimicrobials
ANOS1	3730	anosmin 1	ADMLX|HH1|HHA|KAL|KAL1|KALIG-1|KMS|WFDC19	X	Antimicrobials
TLR4	7099	toll like receptor 4	ARMD10|CD284|TLR-4|TOLL	9	Antimicrobials
IFNG	3458	interferon gamma	IFG|IFI	12	Antimicrobials
SPAG11B	10407	sperm associated antigen 11B	EDDM2B|EP2|EP2C|EP2D|HE2|HE2C|SPAG11|SPAG11A	8	Antimicrobials
A2M	2	alpha-2-macroglobulin	A2MD|CPAMD5|FWP007|S863-7	12	Antimicrobials
CTSL	1514	cathepsin L	CATL|CTSL1|MEP	9	Antimicrobials
NFKB1	4790	nuclear factor kappa B subunit 1	CVID12|EBP-1|KBF1|NF-kB|NF-kB1|NF-kappa-B1|NF-kappaB|NF-kappabeta|NFKB-p105|NFKB-p50|NFkappaB	4	Antimicrobials
APOBEC3G	60489	apolipoprotein B mRNA editing enzyme catalytic subunit 3G	A3G|ARCD|ARP-9|ARP9|CEM-15|CEM15|MDS019|bK150C2.7|dJ494G10.1	22	Antimicrobials
FABP6	2172	fatty acid binding protein 6	I-15P|I-BABP|I-BALB|I-BAP|ILBP|ILBP3|ILLBP	5	Antimicrobials
NOD2	64127	nucleotide binding oligomerization domain containing 2	ACUG|BLAU|BLAUS|CARD15|CD|CLR16.3|IBD1|NLRC2|NOD2B|PSORAS1|YAOS	16	Antimicrobials
MBL2	4153	mannose binding lectin 2	COLEC1|HSMBPC|MBL|MBL2D|MBP|MBP-C|MBP1|MBPD	10	Antimicrobials
SFTPA1	653509	surfactant protein A1	COLEC4|PSAP|PSP-A|PSPA|SFTP1|SFTPA1B|SP-A|SP-A1|SP-A1 beta|SP-A1 delta|SP-A1 epsilon|SP-A1 gamma|SPA|SPA1	10	Antimicrobials
RBP1	5947	retinol binding protein 1	CRABP-I|CRBP|CRBP1|CRBPI|RBPC	3	Antimicrobials
TLR2	7097	toll like receptor 2	CD282|TIL4	4	Antimicrobials
SLC40A1	30061	solute carrier family 40 member 1	FPN1|HFE4|IREG1|MST079|MSTP079|MTP1|SLC11A3	2	Antimicrobials
PLAU	5328	plasminogen activator, urokinase	ATF|BDPLT5|QPD|UPA|URK|u-PA	10	Antimicrobials
IL1B	3553	interleukin 1 beta	IL-1|IL1-BETA|IL1F2|IL1beta	2	Antimicrobials
PAEP	5047	progestagen associated endometrial protein	GD|GdA|GdF|GdS|PAEG|PEP|PP14|ZIF-1	9	Antimicrobials
HJV	148738	hemojuvelin BMP co-receptor	HFE2|HFE2A|JH|RGMC	1	Antimicrobials
MUC5AC	4586	mucin 5AC, oligomeric mucus/gel-forming	MUC5|TBM|leB|mucin	11	Antimicrobials
CTSS	1520	cathepsin S	-	1	Antimicrobials
OBP2A	29991	odorant binding protein 2A	LCN13|OBP|OBP2C|OBPIIa|hOBPIIa	9	Antimicrobials
PLTP	5360	phospholipid transfer protein	BPIFE|HDLCQ9	20	Antimicrobials
MX1	4599	MX dynamin like GTPase 1	IFI-78K|IFI78|MX|MxA|lncMX1-215	21	Antimicrobials
DDX58	23586	DExD/H-box helicase 58	RIG-I|RIG1|RIGI|RLR-1|SGMRT2	9	Antimicrobials
IFNL1	282618	interferon lambda 1	IL-29|IL29	19	Antimicrobials
IRF3	3661	interferon regulatory factor 3	IIAE7	19	Antimicrobials
SFTPA2	729238	surfactant protein A2	COLEC5|PSAP|PSP-A|PSPA|SFTP1|SFTPA2B|SP-2A|SP-A|SPA2|SPAII	10	Antimicrobials
LPA	4018	lipoprotein(a)	AK38|APOA|LP	6	Antimicrobials
LBP	3929	lipopolysaccharide binding protein	BPIFD2	20	Antimicrobials
RBP4	5950	retinol binding protein 4	MCOPCB10|RDCCAS	10	Antimicrobials
SFTPA1	653509	surfactant protein A1	COLEC4|PSAP|PSP-A|PSPA|SFTP1|SFTPA1B|SP-A|SP-A1|SP-A1 beta|SP-A1 delta|SP-A1 epsilon|SP-A1 gamma|SPA|SPA1	10	Antimicrobials
NOX4	50507	NADPH oxidase 4	KOX|KOX-1|RENOX	11	Antimicrobials
LTF	4057	lactotransferrin	GIG12|HEL110|HLF2|LF	3	Antimicrobials
IFNB1	3456	interferon beta 1	IFB|IFF|IFN-beta|IFNB	9	Antimicrobials
RBP5	83758	retinol binding protein 5	CRBP-III|CRBP3|CRBPIII|HRBPiso	12	Antimicrobials
FABP7	2173	fatty acid binding protein 7	B-FABP|BLBP|FABPB|MRG	6	Antimicrobials
FABP5	2171	fatty acid binding protein 5	E-FABP|EFABP|KFABP|PA-FABP|PAFABP	8	Antimicrobials
FABP3	2170	fatty acid binding protein 3	FABP11|H-FABP|M-FABP|MDGI|O-FABP	1	Antimicrobials
FABP2	2169	fatty acid binding protein 2	FABPI|I-FABP	4	Antimicrobials
FABP4	2167	fatty acid binding protein 4	A-FABP|AFABP|ALBP|HEL-S-104|aP2	8	Antimicrobials
R3HDML	140902	R3H domain containing like	dJ881L22.3	20	Antimicrobials
BPIFA3	128861	BPI fold containing family A member 3	C20orf71|SPLUNC3	20	Antimicrobials
BPIFB1	92747	BPI fold containing family B member 1	C20orf114|LPLUNC1	20	Antimicrobials
OASL	8638	2'-5'-oligoadenylate synthetase like	OASL1|OASLd|TRIP-14|TRIP14|p59 OASL|p59-OASL|p59OASL	12	Antimicrobials
CRABP2	1382	cellular retinoic acid binding protein 2	CRABP-II|RBP6	1	Antimicrobials
CRABP1	1381	cellular retinoic acid binding protein 1	CRABP|CRABP-I|CRABPI|RBP5	15	Antimicrobials
RBP7	116362	retinol binding protein 7	CRABP4|CRBP4|CRBPIV	1	Antimicrobials
DUOX1	53905	dual oxidase 1	LNOX1|NOXEF1|THOX1	15	Antimicrobials
OBP2B	29989	odorant binding protein 2B	LCN14|OBPIIb	9	Antimicrobials
RBP2	5948	retinol binding protein 2	CRABP-II|CRBP2|CRBPII|RBPC2	3	Antimicrobials
LCN15	389812	lipocalin 15	PRO6093|UNQ2541	9	Antimicrobials
CETP	1071	cholesteryl ester transfer protein	BPIFF|HDLCQ10	16	Antimicrobials
FABP12	646486	fatty acid binding protein 12	-	8	Antimicrobials
FABP9	646480	fatty acid binding protein 9	PERF|PERF15|T-FABP|TLBP	8	Antimicrobials
BPIFA1	51297	BPI fold containing family A member 1	LUNX|NASG|PLUNC|SPLUNC1|SPURT|bA49G10.5	20	Antimicrobials
LCNL1	401562	lipocalin like 1	-	9	Antimicrobials
C8G	733	complement C8 gamma chain	C8C	9	Antimicrobials
SPAG11A	653423	sperm associated antigen 11A	EDDM2A|HE2	8	Antimicrobials
PI15	51050	peptidase inhibitor 15	CRISP8|P24TI|P25TI	8	Antimicrobials
NOX1	27035	NADPH oxidase 1	GP91-2|MOX1|NOH-1|NOH1	X	Antimicrobials
PMP2	5375	peripheral myelin protein 2	CMT1G|FABP8|M-FABP|MP2|P2	8	Antimicrobials
APOD	347	apolipoprotein D	-	3	Antimicrobials
ORM2	5005	orosomucoid 2	AGP-B|AGP-B'|AGP2	9	Antimicrobials
ORM1	5004	orosomucoid 1	AGP-A|AGP1|HEL-S-153w|ORM	9	Antimicrobials
TNF	7124	tumor necrosis factor	DIF|TNF-alpha|TNFA|TNFSF2|TNLG1F	6	Antimicrobials
CTSG	1511	cathepsin G	CATG|CG	14	Antimicrobials
PRTN3	5657	proteinase 3	ACPA|AGP7|C-ANCA|CANCA|MBN|MBT|NP-4|NP4|P29|PR-3|PR3	19	Antimicrobials
MAPK1	5594	mitogen-activated protein kinase 1	ERK|ERK-2|ERK2|ERT1|MAPK2|P42MAPK|PRKM1|PRKM2|p38|p40|p41|p41mapk|p42-MAPK	22	Antimicrobials
PML	5371	PML nuclear body scaffold	MYL|PP8675|RNF71|TRIM19	15	Antimicrobials
AEN	64782	apoptosis enhancing nuclease	ISG20L1|pp12744	15	Antimicrobials
CYBB	1536	cytochrome b-245 beta chain	AMCBX2|CGD|GP91-1|GP91-PHOX|GP91PHOX|IMD34|NOX2|p91-PHOX	X	Antimicrobials
BPIFA2	140683	BPI fold containing family A member 2	C20orf70|PSP|SPLUNC2|bA49G10.1	20	Antimicrobials
ISG20	3669	interferon stimulated exonuclease gene 20	CD25|HEM45	15	Antimicrobials
BCL3	602	BCL3 transcription coactivator	BCL4|D19S37	19	Antimicrobials
ISG20L2	81875	interferon stimulated exonuclease gene 20 like 2	HSD38	1	Antimicrobials
NOX5	79400	NADPH oxidase 5	-	15	Antimicrobials
NOX3	50508	NADPH oxidase 3	GP91-3|MOX-2	6	Antimicrobials
DUOX2	50506	dual oxidase 2	LNOX2|NOXEF2|P138-TOX|TDH6|THOX2	15	Antimicrobials
TLR3	7098	toll like receptor 3	CD283|IIAE2	4	Antimicrobials
TFRC	7037	transferrin receptor	CD71|IMD46|T9|TFR|TFR1|TR|TRFR|p90	3	Antimicrobials
IFIH1	64135	interferon induced with helicase C domain 1	AGS7|Hlcd|IDDM19|MDA-5|MDA5|RLR-2|SGMRT1	2	Antimicrobials
LRP1	4035	LDL receptor related protein 1	A2MR|APOER|APR|CD91|IGFBP-3R|IGFBP3R|IGFBP3R1|KPA|LRP|LRP1A|TGFBR5	12	Antimicrobials
TRIM5	85363	tripartite motif containing 5	RNF88|TRIM5alpha	11	Antimicrobials
IDO1	3620	indoleamine 2,3-dioxygenase 1	IDO|IDO-1|INDO	8	Antimicrobials
GDF15	9518	growth differentiation factor 15	GDF-15|MIC-1|MIC1|NAG-1|PDF|PLAB|PTGFB	19	Antimicrobials
NEDD4	4734	NEDD4 E3 ubiquitin protein ligase	NEDD4-1|RPF1	15	Antimicrobials
ADIPOQ	9370	adiponectin, C1Q and collagen domain containing	ACDC|ACRP30|ADIPQTL1|ADPN|APM-1|APM1|GBP28	3	Antimicrobials
STAT3	6774	signal transducer and activator of transcription 3	ADMIO|ADMIO1|APRF|HIES	17	Antimicrobials
STAT1	6772	signal transducer and activator of transcription 1	CANDF7|IMD31A|IMD31B|IMD31C|ISGF-3|STAT91	2	Antimicrobials
IFNL2	282616	interferon lambda 2	IL-28A|IL28A	19	Antimicrobials
SOCS3	9021	suppressor of cytokine signaling 3	ATOD4|CIS3|Cish3|SOCS-3|SSI-3|SSI3	17	Antimicrobials
SEMG1	6406	semenogelin 1	CT103|SEMG|SGI|dJ172H20.2	20	Antimicrobials
TNFSF10	8743	TNF superfamily member 10	APO2L|Apo-2L|CD253|TL2|TNLG6A|TRAIL	3	Antimicrobials
CCL20	6364	C-C motif chemokine ligand 20	CKb4|Exodus|LARC|MIP-3-alpha|MIP-3a|MIP3A|SCYA20|ST38	2	Antimicrobials
SOCS1	8651	suppressor of cytokine signaling 1	CIS1|CISH1|JAB|SOCS-1|SSI-1|SSI1|TIP-3|TIP3	16	Antimicrobials
RNASEL	6041	ribonuclease L	PRCA1|RNS4	1	Antimicrobials
IRF1	3659	interferon regulatory factor 1	IRF-1|MAR	5	Antimicrobials
IL15	3600	interleukin 15	IL-15	4	Antimicrobials
APOBEC3F	200316	apolipoprotein B mRNA editing enzyme catalytic subunit 3F	A3F|ARP8|BK150C2.4.MRNA|KA6	22	Antimicrobials
PLAAT4	5920	phospholipase A and acyltransferase 4	HRASLS4|HRSL4|PLA1/2-3|PLAAT-4|RARRES3|RIG1|TIG3	11	Antimicrobials
CHIT1	1118	chitinase 1	CHI3|CHIT|CHITD	1	Antimicrobials
IFNA1	3439	interferon alpha 1	IFL|IFN|IFN-ALPHA|IFN-alphaD|IFNA13|IFNA@|leIF D	9	Antimicrobials
CD40	958	CD40 molecule	Bp50|CDW40|TNFRSF5|p50	20	Antimicrobials
TLR7	51284	toll like receptor 7	TLR7-like	X	Antimicrobials
PPIA	5478	peptidylprolyl isomerase A	CYPA|CYPH|HEL-S-69p	7	Antimicrobials
HFE	3077	homeostatic iron regulator	HFE1|HH|HLA-H|MVCD7|TFQTL2	6	Antimicrobials
ZYX	7791	zyxin	ESP-2|HED-2	7	Antimicrobials
NLRX1	79671	NLR family member X1	CLR11.3|DLNB26|NOD26|NOD5|NOD9	11	Antimicrobials
PGC	5225	progastricsin	PEPC|PGII	6	Antimicrobials
VEGFA	7422	vascular endothelial growth factor A	MVCD1|VEGF|VPF	6	Antimicrobials
IKBKE	9641	inhibitor of nuclear factor kappa B kinase subunit epsilon	IKK-E|IKK-i|IKKE|IKKI	1	Antimicrobials
ISG15	9636	ISG15 ubiquitin like modifier	G1P2|IFI15|IMD38|IP17|UCRP|hUCRP	1	Antimicrobials
DHX58	79132	DExH-box helicase 58	D11LGP2|D11lgp2e|LGP2|RLR-3	17	Antimicrobials
TNFAIP3	7128	TNF alpha induced protein 3	A20|AISBL|OTUD7C|TNFA1P2	6	Antimicrobials
TFR2	7036	transferrin receptor 2	HFE3|TFRC2	7	Antimicrobials
FCN2	2220	ficolin 2	EBP-37|FCNL|P35|ficolin-2	9	Antimicrobials
MUC4	4585	mucin 4, cell surface associated	ASGP|HSA276359|MUC-4	3	Antimicrobials
F2R	2149	coagulation factor II thrombin receptor	CF2R|HTR|PAR-1|PAR1|TR	5	Antimicrobials
ELN	2006	elastin	ADCL1|SVAS|WBS|WS	7	Antimicrobials
IL27	246778	interleukin 27	IL-27|IL-27A|IL27A|IL27p28|IL30|p28	16	Antimicrobials
MAPT	4137	microtubule associated protein tau	DDPAC|FTDP-17|MAPTL|MSTD|MTBT1|MTBT2|PPND|PPP1R103|TAU	17	Antimicrobials
LYZ	4069	lysozyme	LYZF1|LZM	12	Antimicrobials
CCL5	6352	C-C motif chemokine ligand 5	D17S136E|RANTES|SCYA5|SIS-delta|SISd|TCP228|eoCP	17	Antimicrobials
LEP	3952	leptin	LEPD|OB|OBS	7	Antimicrobials
CYLD	1540	CYLD lysine 63 deubiquitinase	BRSS|CDMT|CYLD1|CYLDI|EAC|MFT|MFT1|SBS|TEM|USPL2	16	Antimicrobials
KLKB1	3818	kallikrein B1	KLK3|PKK|PKKD|PPK	4	Antimicrobials
CST4	1472	cystatin S	-	20	Antimicrobials
CSRP1	1465	cysteine and glycine rich protein 1	CRP|CRP1|CSRP|CYRP|D1S181E|HEL-141|HEL-S-286	1	Antimicrobials
MAPK14	1432	mitogen-activated protein kinase 14	CSBP|CSBP1|CSBP2|CSPB1|EXIP|Mxi2|PRKM14|PRKM15|RK|SAPK2A|p38|p38ALPHA	6	Antimicrobials
JUN	3725	Jun proto-oncogene, AP-1 transcription factor subunit	AP-1|AP1|c-Jun|cJUN|p39	1	Antimicrobials
ITGAV	3685	integrin subunit alpha V	CD51|MSK8|VNRA|VTNR	2	Antimicrobials
IRF5	3663	interferon regulatory factor 5	SLEB10	7	Antimicrobials
CCR6	1235	C-C motif chemokine receptor 6	BN-1|C-C CKR-6|CC-CKR-6|CCR-6|CD196|CKR-L3|CKRL3|CMKBR6|DCR2|DRY6|GPR29|GPRCY4|STRL22	6	Antimicrobials
IL12B	3593	interleukin 12B	CLMF|CLMF2|IL-12B|IMD28|IMD29|NKSF|NKSF2	5	Antimicrobials
TLR8	51311	toll like receptor 8	CD288	X	Antimicrobials
GNLY	10578	granulysin	D2S69E|LAG-2|LAG2|NKG5|TLA519	2	Antimicrobials
CD81	975	CD81 molecule	CVID6|S5.7|TAPA1|TSPAN28	11	Antimicrobials
EIF2AK2	5610	eukaryotic translation initiation factor 2 alpha kinase 2	EIF2AK1|LEUDEN|PKR|PPP1R83|PRKR	2	Antimicrobials
APOM	55937	apolipoprotein M	G3a|HSPC336|NG20|apo-M	6	Antimicrobials
CACYBP	27101	calcyclin binding protein	GIG5|PNAS-107|S100A6BP|SIP	1	Antimicrobials
NOD1	10392	nucleotide binding oligomerization domain containing 1	CARD4|CLR7.1|NLRC1	7	Antimicrobials
MAPK8	5599	mitogen-activated protein kinase 8	JNK|JNK-46|JNK1|JNK1A2|JNK21B1/2|PRKM8|SAPK1|SAPK1c	10	Antimicrobials
MAPK3	5595	mitogen-activated protein kinase 3	ERK-1|ERK1|ERT2|HS44KDAP|HUMKER1A|P44ERK1|P44MAPK|PRKM3|p44-ERK1|p44-MAPK	16	Antimicrobials
BST2	684	bone marrow stromal cell antigen 2	CD317|TETHERIN	19	Antimicrobials
BPHL	670	biphenyl hydrolase like	BPH-RP|MCNAA|VACVASE	6	Antimicrobials
PLA2G2A	5320	phospholipase A2 group IIA	MOM1|PLA2|PLA2B|PLA2L|PLA2S|PLAS1|sPLA2	1	Antimicrobials
GRN	2896	granulin precursor	CLN11|GEP|GP88|PCDGF|PEPI|PGRN	17	Antimicrobials
NEWENTRY	192343	-	-	-	Antimicrobials
PDGFRA	5156	platelet derived growth factor receptor alpha	CD140A|PDGFR-2|PDGFR2	4	Antimicrobials
GNAI1	2770	G protein subunit alpha i1	Gi	7	Antimicrobials
WNT5A	7474	Wnt family member 5A	hWNT5A	3	Antimicrobials
FURIN	5045	furin, paired basic amino acid cleaving enzyme	FUR|PACE|PCSK3|SPC1	15	Antimicrobials
ADAR	103	adenosine deaminase RNA specific	ADAR1|AGS6|DRADA|DSH|DSRAD|G1P1|IFI-4|IFI4|K88DSRBP|P136	1	Antimicrobials
TYK2	7297	tyrosine kinase 2	IMD35|JTK1	19	Antimicrobials
NOS2	4843	nitric oxide synthase 2	HEP-NOS|INOS|NOS|NOS2A	17	Antimicrobials
TRAF3	7187	TNF receptor associated factor 3	CAP-1|CAP1|CD40bp|CRAF1|IIAE5|LAP1|RNF118	14	Antimicrobials
TPT1	7178	tumor protein, translationally-controlled 1	HRF|TCTP|p02|p23	13	Antimicrobials
TPM2	7169	tropomyosin 2	AMCD1|DA1|DA2B|DA2B4|HEL-S-273|NEM4|TMSB	9	Antimicrobials
NEO1	4756	neogenin 1	IGDCC2|NGN|NTN1R2	15	Antimicrobials
AHNAK	79026	AHNAK nucleoprotein	AHNAKRS|PM227	11	Antimicrobials
TLR1	7096	toll like receptor 1	CD281|TIL|TIL. LPRS5|rsc786	4	Antimicrobials
TK2	7084	thymidine kinase 2	MTDPS2|MTTK|PEOB3|SCA31	16	Antimicrobials
PRDX2	7001	peroxiredoxin 2	HEL-S-2a|NKEF-B|NKEFB|PRP|PRX2|PRXII|PTX1|TDPX1|TPX1|TSA	19	Antimicrobials
MX2	4600	MX dynamin like GTPase 2	MXB	21	Antimicrobials
FGF2	2247	fibroblast growth factor 2	BFGF|FGF-2|FGFB|HBGF-2	4	Antimicrobials
FGA	2243	fibrinogen alpha chain	Fib2	4	Antimicrobials
TCF7L2	6934	transcription factor 7 like 2	TCF-4|TCF4	10	Antimicrobials
F2RL1	2150	F2R like trypsin receptor 1	GPR11|PAR2	5	Antimicrobials
TKFC	26007	triokinase and FMN cyclase	DAK|NET45|TKFCD	11	Antimicrobials
MSR1	4481	macrophage scavenger receptor 1	CD204|SCARA1|SR-A|SR-AI|SR-AII|SR-AIII|SRA|phSR1|phSR2	8	Antimicrobials
NFKBIZ	64332	NFKB inhibitor zeta	IKBZ|INAP|MAIL	3	Antimicrobials
LMBR1	64327	limb development membrane protein 1	ACHP|C7orf2|DIF14|LSS|PPD2|THYP|TPT|ZRS	7	Antimicrobials
EPPIN	57119	epididymal peptidase inhibitor	CT71|CT72|SPINLW1|WAP7|WFDC7|dJ461P17.2	20	Antimicrobials
SRC	6714	SRC proto-oncogene, non-receptor tyrosine kinase	ASV|SRC1|THC6|c-SRC|p60-Src	20	Antimicrobials
MPO	4353	myeloperoxidase	-	17	Antimicrobials
ELAVL1	1994	ELAV like RNA binding protein 1	ELAV1|HUR|Hua|MelG	19	Antimicrobials
ROBO3	64221	roundabout guidance receptor 3	HGPPS|HGPPS1|HGPS|RBIG1|RIG1	11	Antimicrobials
SP1	6667	Sp1 transcription factor	-	12	Antimicrobials
SOD1	6647	superoxide dismutase 1	ALS|ALS1|HEL-S-44|IPOA|SOD|STAHP|hSod1|homodimer	21	Antimicrobials
PDF	64146	peptide deformylase, mitochondrial	-	16	Antimicrobials
DLL4	54567	delta like canonical Notch ligand 4	AOS6|delta4|hdelta2	15	Antimicrobials
ECD	11319	ecdysoneless cell cycle regulator	GCR2|HSGT1|SGT1	10	Antimicrobials
SLC11A1	6556	solute carrier family 11 member 1	LSH|NRAMP|NRAMP1	2	Antimicrobials
DMBT1	1755	deleted in malignant brain tumors 1	GP340|SAG|SALSA|muclin	10	Antimicrobials
STING1	340061	stimulator of interferon response cGAMP interactor 1	ERIS|MITA|MPYS|NET23|SAVI|STING|STING-beta|TMEM173|hMITA|hSTING	5	Antimicrobials
SKIV2L	6499	Ski2 like RNA helicase	170A|DDX13|HLP|SKI2|SKI2W|SKIV2|SKIV2L1|THES2	6	Antimicrobials
SEMG2	6407	semenogelin 2	SGII	20	Antimicrobials
LTA	4049	lymphotoxin alpha	LT|TNFB|TNFSF1|TNLG1E	6	Antimicrobials
DES	1674	desmin	CDCD3|CSM1|CSM2|LGMD1D|LGMD1E|LGMD2R	2	Antimicrobials
DCK	1633	deoxycytidine kinase	-	4	Antimicrobials
DAXX	1616	death domain associated protein	BING2|DAP6|EAP1|SMIM40	6	Antimicrobials
TNFRSF10A	8797	TNF receptor superfamily member 10a	APO2|CD261|DR4|TRAILR-1|TRAILR1	8	Antimicrobials
TNFRSF10B	8795	TNF receptor superfamily member 10b	CD262|DR5|KILLER|KILLER/DR5|TRAIL-R2|TRAILR2|TRICK2|TRICK2A|TRICK2B|TRICKB|ZTNFR9	8	Antimicrobials
EED	8726	embryonic ectoderm development	COGIS|HEED|WAIT1	11	Antimicrobials
CCL4	6351	C-C motif chemokine ligand 4	ACT2|AT744.1|G-26|HC21|LAG-1|LAG1|MIP-1-beta|MIP1B|MIP1B1|SCYA2|SCYA4	17	Antimicrobials
LIMS1	3987	LIM zinc finger domain containing 1	PINCH|PINCH-1|PINCH1	2	Antimicrobials
LALBA	3906	lactalbumin alpha	LYZG	12	Antimicrobials
APOBEC3H	164668	apolipoprotein B mRNA editing enzyme catalytic subunit 3H	A3H|ARP-10|ARP10	22	Antimicrobials
TMPRSS6	164656	transmembrane serine protease 6	IRIDA|MT2	22	Antimicrobials
SPINK5	11005	serine peptidase inhibitor Kazal type 5	LEKTI|LETKI|NETS|NS|VAKTI	5	Antimicrobials
MARCO	8685	macrophage receptor with collagenous structure	SCARA2|SR-A6	2	Antimicrobials
BECN1	8678	beclin 1	ATG6|VPS30|beclin1	17	Antimicrobials
TNFSF11	8600	TNF superfamily member 11	CD254|ODF|OPGL|OPTB2|RANKL|TNLG6B|TRANCE|hRANKL2|sOdf	13	Antimicrobials
KNG1	3827	kininogen 1	BDK|BK|HMWK|KNG	3	Antimicrobials
CSK	1445	C-terminal Src kinase	-	15	Antimicrobials
KLRK1	22914	killer cell lectin like receptor K1	CD314|D12S2489E|KLR|NKG2-D|NKG2D	12	Antimicrobials
KCNH2	3757	potassium voltage-gated channel subfamily H member 2	ERG-1|ERG1|H-ERG|HERG|HERG1|Kv11.1|LQT2|SQT1	7	Antimicrobials
JUND	3727	JunD proto-oncogene, AP-1 transcription factor subunit	AP-1	19	Antimicrobials
JAK1	3716	Janus kinase 1	JAK1A|JAK1B|JTK3	1	Antimicrobials
CREB1	1385	cAMP responsive element binding protein 1	CREB|CREB-1	2	Antimicrobials
CLDN4	1364	claudin 4	CPE-R|CPER|CPETR|CPETR1|WBSCR8|hCPE-R	7	Antimicrobials
CCL28	56477	C-C motif chemokine ligand 28	CCK1|MEC|SCYA28	5	Antimicrobials
RNASE3	6037	ribonuclease A family member 3	ECP|RAF1|RNS3	14	Antimicrobials
RN7SL1	6029	RNA component of signal recognition particle 7SL1	7L1a|7SL|RN7SL|RNSRP1	14	Antimicrobials
IRF7	3665	interferon regulatory factor 7	IMD39|IRF-7|IRF-7H|IRF7A|IRF7B|IRF7C|IRF7H	11	Antimicrobials
IREB2	3658	iron responsive element binding protein 2	ACO3|IRE-BP 2|IRE-BP2|IRP2|IRP2AD|NDCAMA	15	Antimicrobials
ILK	3611	integrin linked kinase	HEL-S-28|ILK-1|ILK-2|P59|p59ILK	11	Antimicrobials
IL18	3606	interleukin 18	IGIF|IL-18|IL-1g|IL1F4	11	Antimicrobials
IL17A	3605	interleukin 17A	CTLA-8|CTLA8|IL-17|IL-17A|IL17	6	Antimicrobials
LTB4R	1241	leukotriene B4 receptor	BLT1|BLTR|CMKRL1|GPR16|LTB4R1|LTBR1|P2RY7|P2Y7	14	Antimicrobials
APOBEC3A	200315	apolipoprotein B mRNA editing enzyme catalytic subunit 3A	A3A|ARP3|PHRBN|bK150C2.1	22	Antimicrobials
MASP2	10747	mannan binding lectin serine peptidase 2	MAP19|MASP-2|MASP1P1|sMAP	1	Antimicrobials
TRIM27	5987	tripartite motif containing 27	RFP|RNF76	6	Antimicrobials
RELA	5970	RELA proto-oncogene, NF-kB subunit	CMCU|NFKB3|p65	11	Antimicrobials
IL7R	3575	interleukin 7 receptor	CD127|CDW127|IL-7R-alpha|IL7RA|ILRA	5	Antimicrobials
IL1A	3552	interleukin 1 alpha	IL-1 alpha|IL-1A|IL1|IL1-ALPHA|IL1F1	2	Antimicrobials
PTX3	5806	pentraxin 3	TNFAIP5|TSG-14	3	Antimicrobials
IFNAR2	3455	interferon alpha and beta receptor subunit 2	IFN-R|IFN-alpha-REC|IFNABR|IFNARB|IMD45	21	Antimicrobials
IFN1@	3438	-	IFNA	9	Antimicrobials
SYTL1	84958	synaptotagmin like 1	JFC1|SLP1	1	Antimicrobials
APOBEC3C	27350	apolipoprotein B mRNA editing enzyme catalytic subunit 3C	A3C|APOBEC1L|ARDC2|ARDC4|ARP5|PBI|bK150C2.3	22	Antimicrobials
DDX17	10521	DEAD-box helicase 17	P72|RH70	22	Antimicrobials
PTGS2	5743	prostaglandin-endoperoxide synthase 2	COX-2|COX2|GRIPGHS|PGG/HS|PGHS-2|PHS-2|hCox-2	1	Antimicrobials
HTR1A	3350	5-hydroxytryptamine receptor 1A	5-HT-1A|5-HT1A|5HT1a|ADRB2RL1|ADRBRL1|G-21|PFMCD	5	Antimicrobials
SEPTIN7	989	septin 7	CDC10|CDC3|NBLA02942|SEPT7|SEPT7A	7	Antimicrobials
CD40LG	959	CD40 ligand	CD154|CD40L|HIGM1|IGM|IMD3|T-BAM|TNFSF5|TRAP|gp39|hCD40L	X	Antimicrobials
CD14	929	CD14 molecule	-	5	Antimicrobials
CD8A	925	CD8a molecule	CD8|Leu2|p32	2	Antimicrobials
CD4	920	CD4 molecule	CD4mut	12	Antimicrobials
MASP1	5648	mannan binding lectin serine peptidase 1	3MC1|CRARF|CRARF1|MAP1|MASP|MASP3|MAp44|PRSS5|RaRF	3	Antimicrobials
PROC	5624	protein C, inactivator of coagulation factors Va and VIIIa	APC|PC|PROC1|THPH3|THPH4	2	Antimicrobials
MAP2K2	5605	mitogen-activated protein kinase kinase 2	CFC4|MAPKK2|MEK2|MKK2|PRKMK2	19	Antimicrobials
MAP2K1	5604	mitogen-activated protein kinase kinase 1	CFC3|MAPKK1|MEK1|MKK1|PRKMK1	15	Antimicrobials
HRG	3273	histidine rich glycoprotein	HPRG|HRGP|THPH11	3	Antimicrobials
NDRG1	10397	N-myc downstream regulated 1	CAP43|CMT4D|DRG-1|DRG1|GC4|HMSNL|NDR1|NMSL|PROXY1|RIT42|RTP|TARG1|TDD5	8	Antimicrobials
IRF9	10379	interferon regulatory factor 9	IRF-9|ISGF3|ISGF3G|p48	14	Antimicrobials
TRIM22	10346	tripartite motif containing 22	GPSTAF50|RNF94|STAF50	11	Antimicrobials
LANCL1	10314	LanC like 1	GPR69A|p40	2	Antimicrobials
PPP4C	5531	protein phosphatase 4 catalytic subunit	PP-X|PP4|PP4C|PPH3|PPP4|PPX	16	Antimicrobials
HMOX1	3162	heme oxygenase 1	HMOX1D|HO-1|HSP32|bK286B10	22	Antimicrobials
HMGB1	3146	high mobility group box 1	HMG-1|HMG1|HMG3|SBP-1	13	Antimicrobials
HLA-B	3106	major histocompatibility complex, class I, B	AS|B-4901|HLAB	6	Antimicrobials
RNASE7	84659	ribonuclease A family member 7	RAE1	14	Antimicrobials
ABCC4	10257	ATP binding cassette subfamily C member 4	MOAT-B|MOATB|MRP4	13	Antimicrobials
HGF	3082	hepatocyte growth factor	DFNB39|F-TCF|HGFB|HPTA|SF	7	Antimicrobials
HDAC1	3065	histone deacetylase 1	GON-10|HD1|KDAC1|RPD3|RPD3L1	1	Antimicrobials
IFNLR1	163702	interferon lambda receptor 1	CRF2/12|IFNLR|IL-28R1|IL28RA|LICR2	1	Antimicrobials
PLSCR1	5359	phospholipid scramblase 1	MMTRA1B	3	Antimicrobials
B2M	567	beta-2-microglobulin	IMD43	15	Antimicrobials
BACH2	60468	BTB domain and CNC homolog 2	BTBD25|IMD60	6	Antimicrobials
TANK	10010	TRAF family member associated NFKB activator	I-TRAF|ITRAF|TRAF2	2	Antimicrobials
PIK3CG	5294	phosphatidylinositol-4,5-bisphosphate 3-kinase catalytic subunit gamma	PI3CG|PI3K|PI3Kgamma|PIK3|p110gamma|p120-PI3K	7	Antimicrobials
ARRB1	408	arrestin beta 1	ARB1|ARR1	11	Antimicrobials
RSAD2	91543	radical S-adenosyl methionine domain containing 2	2510004L01Rik|cig33|cig5|vig1	2	Antimicrobials
STAB2	55576	stabilin 2	FEEL2|FELE-2|FELL2|FEX2|HARE|SCARH1	12	Antimicrobials
TBK1	29110	TANK binding kinase 1	FTDALS4|IIAE8|NAK|T2K	12	Antimicrobials
PDYN	5173	prodynorphin	ADCA|PENKB|SCA23	20	Antimicrobials
PDGFRB	5159	platelet derived growth factor receptor beta	CD140B|IBGC4|IMF1|JTK12|KOGS|PDGFR|PDGFR-1|PDGFR1|PENTT	5	Antimicrobials
PDCD1	5133	programmed cell death 1	CD279|PD-1|PD1|SLEB2|hPD-1|hPD-l|hSLE1	2	Antimicrobials
PCSK2	5126	proprotein convertase subtilisin/kexin type 2	NEC 2|NEC-2|NEC2|PC2|SPC2	20	Antimicrobials
PCSK1	5122	proprotein convertase subtilisin/kexin type 1	BMIQ12|NEC1|PC1|PC3|SPC3	5	Antimicrobials
ARG2	384	arginase 2	-	14	Antimicrobials
AQP9	366	aquaporin 9	AQP-9|HsT17287|SSC1|T17287	15	Antimicrobials
FASLG	356	Fas ligand	ALPS1B|APT1LG1|APTL|CD178|CD95-L|CD95L|FASL|TNFSF6|TNLG1A	1	Antimicrobials
APOH	350	apolipoprotein H	B2G1|B2GP1|BG	17	Antimicrobials
BIRC5	332	baculoviral IAP repeat containing 5	API4|EPR-1	17	Antimicrobials
ANXA6	309	annexin A6	ANX6|CBP68|CPB-II|p68|p70	5	Antimicrobials
IL22	50616	interleukin 22	IL-21|IL-22|IL-D110|IL-TIF|ILTIF|TIFIL-23|TIFa|zcyto18	12	Antimicrobials
VTN	7448	vitronectin	V75|VN|VNT	17	Antimicrobials
VIM	7431	vimentin	-	10	Antimicrobials
VCAM1	7412	vascular cell adhesion molecule 1	CD106|INCAM-100	1	Antimicrobials
PRDX1	5052	peroxiredoxin 1	MSP23|NKEF-A|NKEFA|PAG|PAGA|PAGB|PRX1|PRXI|TDPX2	1	Antimicrobials
GFAP	2670	glial fibrillary acidic protein	ALXDRD	17	Antimicrobials
GBP2	2634	guanylate binding protein 2	-	1	Antimicrobials
ALB	213	albumin	HSA|PRO0883|PRO0903|PRO1341	4	Antimicrobials
SLC29A3	55315	solute carrier family 29 member 3	ENT3|HCLAP|HJCD|PHID	10	Antimicrobials
OAS1	4938	2'-5'-oligoadenylate synthetase 1	E18/E16|IFI-4|OIAS|OIASI	12	Antimicrobials
AGER	177	advanced glycosylation end-product specific receptor	RAGE|SCARJ1	6	Antimicrobials
UNC93B1	81622	unc-93 homolog B1, TLR signaling regulator	IIAE1|UNC93|UNC93B|Unc-93B1	11	Antimicrobials
TNFSF4	7292	TNF superfamily member 4	CD134L|CD252|GP34|OX-40L|OX4OL|TNLG2B|TXGP1	1	Antimicrobials
NOS1	4842	nitric oxide synthase 1	IHPS1|N-NOS|NC-NOS|NOS|bNOS|nNOS	12	Antimicrobials
ACTG1	71	actin gamma 1	ACT|ACTG|DFNA20|DFNA26|HEL-176	17	Antimicrobials
ACTA1	58	actin alpha 1, skeletal muscle	ACTA|ASMA|CFTD|CFTD1|CFTDM|MPFD|NEM1|NEM2|NEM3|SHPM	1	Antimicrobials
ACO1	48	aconitase 1	ACONS|HEL60|IREB1|IREBP|IREBP1|IRP1	9	Antimicrobials
SERPINA3	12	serpin family A member 3	AACT|ACT|GIG24|GIG25	14	Antimicrobials
CXCR1	3577	C-X-C motif chemokine receptor 1	C-C|C-C-CKR-1|CD128|CD181|CDw128a|CKR-1|CMKAR1|IL8R1|IL8RA|IL8RBA	2	Antimicrobials
CCL15	6359	C-C motif chemokine ligand 15	HCC-2|HMRP-2B|LKN-1|LKN1|MIP-1 delta|MIP-1D|MIP-5|MRP-2B|NCC-3|NCC3|SCYA15|SCYL3|SY15	17	Antimicrobials
CCL14	6358	C-C motif chemokine ligand 14	CC-1|CC-3|CKB1|HCC-1|HCC-1(1-74)|HCC-1/HCC-3|HCC-3|MCIF|NCC-2|NCC2|SCYA14|SCYL2|SY14	17	Antimicrobials
CCL4	6351	C-C motif chemokine ligand 4	ACT2|AT744.1|G-26|HC21|LAG-1|LAG1|MIP-1-beta|MIP1B|MIP1B1|SCYA2|SCYA4	17	Antimicrobials
CCL16	6360	C-C motif chemokine ligand 16	CKb12|HCC-4|ILINCK|LCC-1|LEC|LMC|Mtn-1|NCC-4|NCC4|SCYA16|SCYL4	17	Antimicrobials
CCL19	6363	C-C motif chemokine ligand 19	CKb11|ELC|MIP-3b|MIP3B|SCYA19	9	Antimicrobials
CCL13	6357	C-C motif chemokine ligand 13	CKb10|MCP-4|NCC-1|NCC1|SCYA13|SCYL1	17	Antimicrobials
CCL18	6362	C-C motif chemokine ligand 18	AMAC-1|AMAC1|CKb7|DC-CK1|DCCK1|MIP-4|PARC|SCYA18	17	Antimicrobials
CCL17	6361	C-C motif chemokine ligand 17	A-152E5.3|ABCD-2|SCYA17|TARC	16	Antimicrobials
CCL26	10344	C-C motif chemokine ligand 26	IMAC|MIP-4a|MIP-4alpha|SCYA26|TSC-1	7	Antimicrobials
CCL22	6367	C-C motif chemokine ligand 22	A-152E5.1|ABCD-1|DC/B-CK|MDC|SCYA22|STCP-1	16	Antimicrobials
CCR3	1232	C-C motif chemokine receptor 3	C C CKR3|CC-CKR-3|CD193|CKR 3|CKR3|CMKBR3	3	Antimicrobials
CCL28	56477	C-C motif chemokine ligand 28	CCK1|MEC|SCYA28	5	Antimicrobials
CCL4L1	388372	C-C motif chemokine ligand 4 like 1	AT744.2|CCL4L|LAG-1|LAG1|MIP-1-beta|SCYA4L|SCYA4L1|SCYA4L2	17	Antimicrobials
ACKR2	1238	atypical chemokine receptor 2	CCBP2|CCR10|CCR9|CMKBR9|D6|hD6	3	Antimicrobials
CCR7	1236	C-C motif chemokine receptor 7	BLR2|CC-CKR-7|CCR-7|CD197|CDw197|CMKBR7|EBI1	17	Antimicrobials
CCL27	10850	C-C motif chemokine ligand 27	ALP|CTACK|CTAK|ESKINE|ILC|PESKY|SCYA27	9	Antimicrobials
CCR8	1237	C-C motif chemokine receptor 8	CC-CKR-8|CCR-8|CDw198|CKRL1|CMKBR8|CMKBRL2|CY6|GPRCY6|TER1	3	Antimicrobials
ACKR4	51554	atypical chemokine receptor 4	CC-CKR-11|CCBP2|CCR-11|CCR10|CCR11|CCRL1|CCX CKR|CCX-CKR|CKR-11|PPR1|VSHK1	3	Antimicrobials
CCR10	2826	C-C motif chemokine receptor 10	GPR2	17	Antimicrobials
CCL2	6347	C-C motif chemokine ligand 2	GDCF-2|HC11|HSMCR30|MCAF|MCP-1|MCP1|SCYA2|SMC-CF	17	Antimicrobials
CCL21	6366	C-C motif chemokine ligand 21	6Ckine|CKb9|ECL|SCYA21|SLC|TCA4	9	Antimicrobials
CCL7	6354	C-C motif chemokine ligand 7	FIC|MARC|MCP-3|MCP3|NC28|SCYA6|SCYA7	17	Antimicrobials
CCL5	6352	C-C motif chemokine ligand 5	D17S136E|RANTES|SCYA5|SIS-delta|SISd|TCP228|eoCP	17	Antimicrobials
CCL3	6348	C-C motif chemokine ligand 3	G0S19-1|LD78ALPHA|MIP-1-alpha|MIP1A|SCYA3	17	Antimicrobials
CCL20	6364	C-C motif chemokine ligand 20	CKb4|Exodus|LARC|MIP-3-alpha|MIP-3a|MIP3A|SCYA20|ST38	2	Antimicrobials
CCL11	6356	C-C motif chemokine ligand 11	SCYA11	17	Antimicrobials
CCR5	1234	C-C motif chemokine receptor 5	CC-CKR-5|CCCKR5|CCR-5|CD195|CKR-5|CKR5|CMKBR5|IDDM22	3	Antimicrobials
CCL23	6368	C-C motif chemokine ligand 23	CK-BETA-8|CKb8|Ckb-8|Ckb-8-1|MIP-3|MIP3|MPIF-1|SCYA23|hmrp-2a	17	Antimicrobials
CCL25	6370	C-C motif chemokine ligand 25	Ckb15|SCYA25|TECK	19	Antimicrobials
CCL1	6346	C-C motif chemokine ligand 1	I-309|P500|SCYA1|SISe|TCA3	17	Antimicrobials
CCL3L3	414062	C-C motif chemokine ligand 3 like 3	464.2|D17S1718|G0S19-2|LD78|LD78BETA|SCYA3L|SCYA3L1	17	Antimicrobials
CCL4L2	9560	C-C motif chemokine ligand 4 like 2	AT744.2|CCL4L|SCYA4L|SCYQ4L2	17	Antimicrobials
CXCL12	6387	C-X-C motif chemokine ligand 12	IRH|PBSF|SCYB12|SDF1|TLSF|TPAR1	10	Antimicrobials
XCL1	6375	X-C motif chemokine ligand 1	ATAC|LPTN|LTN|SCM-1|SCM-1a|SCM1|SCM1A|SCYC1	1	Antimicrobials
CCL8	6355	C-C motif chemokine ligand 8	HC14|MCP-2|MCP2|SCYA10|SCYA8	17	Antimicrobials
CCL3L1	6349	C-C motif chemokine ligand 3 like 1	464.2|D17S1718|G0S19-2|LD78|LD78-beta(1-70)|LD78BETA|MIP1AP|SCYA3L|SCYA3L1	17	Antimicrobials
CCR1	1230	C-C motif chemokine receptor 1	CD191|CKR-1|CKR1|CMKBR1|HM145|MIP1aR|SCYAR1	3	Antimicrobials
CCL24	6369	C-C motif chemokine ligand 24	Ckb-6|MPIF-2|MPIF2|SCYA24	7	Antimicrobials
XCL2	6846	X-C motif chemokine ligand 2	SCM-1b|SCM1B|SCYC2	1	Antimicrobials
CXCL1	2919	C-X-C motif chemokine ligand 1	FSP|GRO1|GROa|MGSA|MGSA-a|NAP-3|SCYB1	4	Antimicrobials
CXCL10	3627	C-X-C motif chemokine ligand 10	C7|IFI10|INP10|IP-10|SCYB10|crg-2|gIP-10|mob-1	4	Antimicrobials
CXCR4	7852	C-X-C motif chemokine receptor 4	CD184|D2S201E|FB22|HM89|HSY3RR|LAP-3|LAP3|LCR1|LESTR|NPY3R|NPYR|NPYRL|NPYY3R|WHIM|WHIMS	2	Antimicrobials
CXCL2	2920	C-X-C motif chemokine ligand 2	CINC-2a|GRO2|GROb|MGSA-b|MIP-2a|MIP2|MIP2A|SCYB2	4	Antimicrobials
CXCR6	10663	C-X-C motif chemokine receptor 6	BONZO|CD186|STRL33|TYMSTR	3	Antimicrobials
CCR4	1233	C-C motif chemokine receptor 4	CC-CKR-4|CD194|CKR4|CMKBR4|ChemR13|HGCN:14099|K5-5	3	Antimicrobials
CXCL11	6373	C-X-C motif chemokine ligand 11	H174|I-TAC|IP-9|IP9|SCYB11|SCYB9B|b-R1	4	Antimicrobials
TAFA5	25817	TAFA chemokine like family member 5	FAM19A5|QLLK5208|TAFA-5|UNQ5208	22	Antimicrobials
TAFA3	284467	TAFA chemokine like family member 3	FAM19A3|TAFA-3	1	Antimicrobials
TAFA4	151647	TAFA chemokine like family member 4	FAM19A4|TAFA-4	3	Antimicrobials
TAFA1	407738	TAFA chemokine like family member 1	FAM19A1|TAFA-1	3	Antimicrobials
TAFA2	338811	TAFA chemokine like family member 2	FAM19A2|TAFA-2	12	Antimicrobials
CCL15-CCL14	348249	CCL15-CCL14 readthrough (NMD candidate)	CCL15|HCC-2|LKN-1|MIP-5|MIP5|Mrp-2b|NCC-3|NCC3|SCYA15	17	Antimicrobials
IL6	3569	interleukin 6	BSF-2|BSF2|CDF|HGF|HSF|IFN-beta-2|IFNB2|IL-6	7	Antimicrobials
TNF	7124	tumor necrosis factor	DIF|TNF-alpha|TNFA|TNFSF2|TNLG1F	6	Antimicrobials
IL1B	3553	interleukin 1 beta	IL-1|IL1-BETA|IL1F2|IL1beta	2	Antimicrobials
IL18	3606	interleukin 18	IGIF|IL-18|IL-1g|IL1F4	11	Antimicrobials
PTK2B	2185	protein tyrosine kinase 2 beta	CADTK|CAKB|FADK2|FAK2|PKB|PTK|PYK2|RAFTK	8	Antimicrobials
VEGFA	7422	vascular endothelial growth factor A	MVCD1|VEGF|VPF	6	Antimicrobials
IL4	3565	interleukin 4	BCGF-1|BCGF1|BSF-1|BSF1|IL-4	5	Antimicrobials
CDH1	999	cadherin 1	Arc-1|BCDS1|CD324|CDHE|ECAD|LCAM|UVO	16	Antimicrobials
CD40	958	CD40 molecule	Bp50|CDW40|TNFRSF5|p50	20	Antimicrobials
DEFB103B	55894	defensin beta 103B	BD-3|DEFB-3|DEFB103|DEFB3|HBD-3|HBD3|HBP-3|HBP3	8	Antimicrobials
F2RL1	2150	F2R like trypsin receptor 1	GPR11|PAR2	5	Antimicrobials
MMP9	4318	matrix metallopeptidase 9	CLG4B|GELB|MANDP2|MMP-9	20	Antimicrobials
LTBP1	4052	latent transforming growth factor beta binding protein 1	-	2	Antimicrobials
DEFB4A	1673	defensin beta 4A	BD-2|DEFB-2|DEFB102|DEFB2|DEFB4|HBD-2|SAP1	8	Antimicrobials
TNFSF10	8743	TNF superfamily member 10	APO2L|Apo-2L|CD253|TL2|TNLG6A|TRAIL	3	Antimicrobials
IL13	3596	interleukin 13	IL-13|P600	5	Antimicrobials
IL10	3586	interleukin 10	CSIF|GVHDS|IL-10|IL10A|TGIF	1	Antimicrobials
IL2	3558	interleukin 2	IL-2|TCGF|lymphokine	4	Antimicrobials
PPARG	5468	peroxisome proliferator activated receptor gamma	CIMT1|GLM1|NR1C3|PPARG1|PPARG2|PPARG5|PPARgamma	3	Antimicrobials
FGR	2268	FGR proto-oncogene, Src family tyrosine kinase	SRC2|c-fgr|c-src2|p55-Fgr|p55c-fgr|p58-Fgr|p58c-fgr	1	Antimicrobials
MIF	4282	macrophage migration inhibitory factor	GIF|GLIF|MMIF	22	Antimicrobials
CRP	1401	C-reactive protein	PTX1	1	Antimicrobials
JAK2	3717	Janus kinase 2	JTK10|THCYT3	9	Antimicrobials
IL1A	3552	interleukin 1 alpha	IL-1 alpha|IL-1A|IL1|IL1-ALPHA|IL1F1	2	Antimicrobials
PTK2	5747	protein tyrosine kinase 2	FADK|FAK|FAK1|FRNK|PPP1R71|p125FAK|pp125FAK	8	Antimicrobials
PTGDR	5729	prostaglandin D2 receptor	AS1|ASRT1|DP|DP1|PTGDR1	14	Antimicrobials
CD86	942	CD86 molecule	B7-2|B7.2|B70|CD28LG2|LAB72	3	Antimicrobials
HCK	3055	HCK proto-oncogene, Src family tyrosine kinase	JTK9|p59Hck|p61Hck	20	Antimicrobials
ARRB1	408	arrestin beta 1	ARB1|ARR1	11	Antimicrobials
GNAI1	2770	G protein subunit alpha i1	Gi	7	Antimicrobials
VDR	7421	vitamin D receptor	NR1I1|PPP1R163	12	Antimicrobials
OLR1	4973	oxidized low density lipoprotein receptor 1	CLEC8A|LOX1|LOXIN|SCARE1|SLOX1	12	Antimicrobials
GRK2	156	G protein-coupled receptor kinase 2	ADRBK1|BARK1|BETA-ARK1	11	Antimicrobials
TXK	7294	TXK tyrosine kinase	BTKL|PSCTK5|PTK4|RLK|TKL	4	Antimicrobials
RNASE2	6036	ribonuclease A family member 2	EDN|RAF3|RNS2	14	Antimicrobials
CD79A	973	CD79a molecule	IGA|MB-1	19	BCRSignalingPathway
CD79B	974	CD79b molecule	AGM6|B29|IGB	17	BCRSignalingPathway
LYN	4067	LYN proto-oncogene, Src family tyrosine kinase	JTK8|p53Lyn|p56Lyn	8	BCRSignalingPathway
SYK	6850	spleen associated tyrosine kinase	p72-Syk	9	BCRSignalingPathway
BTK	695	Bruton tyrosine kinase	AGMX1|AT|ATK|BPK|IGHD3|IMD1|PSCTK1|XLA	X	BCRSignalingPathway
BLNK	29760	B cell linker	AGM4|BASH|BLNK-S|LY57|SLP-65|SLP65|bca	10	BCRSignalingPathway
VAV3	10451	vav guanine nucleotide exchange factor 3	-	1	BCRSignalingPathway
VAV1	7409	vav guanine nucleotide exchange factor 1	VAV	19	BCRSignalingPathway
VAV2	7410	vav guanine nucleotide exchange factor 2	VAV-2	9	BCRSignalingPathway
RAC1	5879	Rac family small GTPase 1	MIG5|MRD48|Rac-1|TC-25|p21-Rac1	7	BCRSignalingPathway
RAC2	5880	Rac family small GTPase 2	EN-7|Gx|HSPC022|p21-Rac2	22	BCRSignalingPathway
RAC3	5881	Rac family small GTPase 3	-	17	BCRSignalingPathway
PPP3CA	5530	protein phosphatase 3 catalytic subunit alpha	ACCIID|CALN|CALNA|CALNA1|CCN1|CNA1|IECEE|IECEE1|PPP2B	4	BCRSignalingPathway
PPP3CB	5532	protein phosphatase 3 catalytic subunit beta	CALNA2|CALNB|CNA2|PP2Bbeta	10	BCRSignalingPathway
PPP3CC	5533	protein phosphatase 3 catalytic subunit gamma	CALNA3|CNA3|PP2Bgamma	8	BCRSignalingPathway
CHP1	11261	calcineurin like EF-hand protein 1	CHP|SLC9A1BP|SPAX9|Sid470p|p22|p24	15	BCRSignalingPathway
PPP3R1	5534	protein phosphatase 3 regulatory subunit B, alpha	CALNB1|CNB|CNB1	2	BCRSignalingPathway
PPP3R2	5535	protein phosphatase 3 regulatory subunit B, beta	PPP3RL	9	BCRSignalingPathway
CHP2	63928	calcineurin like EF-hand protein 2	-	16	BCRSignalingPathway
NFAT5	10725	nuclear factor of activated T cells 5	NF-AT5|NFATL1|NFATZ|OREBP|TONEBP	16	BCRSignalingPathway
NFATC1	4772	nuclear factor of activated T cells 1	NF-ATC|NF-ATc1.2|NFAT2|NFATc	18	BCRSignalingPathway
NFATC2	4773	nuclear factor of activated T cells 2	NFAT1|NFATP	20	BCRSignalingPathway
NFATC3	4775	nuclear factor of activated T cells 3	NF-AT4c|NFAT4|NFATX	16	BCRSignalingPathway
NFATC4	4776	nuclear factor of activated T cells 4	NF-AT3|NF-ATC4|NFAT3	14	BCRSignalingPathway
HRAS	3265	HRas proto-oncogene, GTPase	C-BAS/HAS|C-H-RAS|C-HA-RAS1|CTLO|H-RASIDX|HAMSV|HRAS1|RASH1|p21ras	11	BCRSignalingPathway
KRAS	3845	KRAS proto-oncogene, GTPase	'C-K-RAS|C-K-RAS|CFC2|K-RAS2A|K-RAS2B|K-RAS4A|K-RAS4B|K-Ras|K-Ras 2|KI-RAS|KRAS1|KRAS2|NS|NS3|OES|RALD|RASK2|c-Ki-ras|c-Ki-ras2	12	BCRSignalingPathway
NRAS	4893	NRAS proto-oncogene, GTPase	ALPS4|CMNS|N-ras|NCMS|NRAS1|NS6	1	BCRSignalingPathway
FOS	2353	Fos proto-oncogene, AP-1 transcription factor subunit	AP-1|C-FOS|p55	14	BCRSignalingPathway
JUN	3725	Jun proto-oncogene, AP-1 transcription factor subunit	AP-1|AP1|c-Jun|cJUN|p39	1	BCRSignalingPathway
CARD11	84433	caspase recruitment domain family member 11	BENTA|BIMP3|CARMA1|IMD11|IMD11A|PPBL	7	BCRSignalingPathway
BCL10	8915	BCL10 immune signaling adaptor	CARMEN|CIPER|CLAP|IMD37|c-E10|mE10	1	BCRSignalingPathway
MALT1	10892	MALT1 paracaspase	IMD12|MLT|MLT1|PCASP1	18	BCRSignalingPathway
CHUK	1147	component of inhibitor of nuclear factor kappa B kinase complex	IKBKA|IKK-alpha|IKK1|IKKA|NFKBIKA|TCF16	10	BCRSignalingPathway
IKBKB	3551	inhibitor of nuclear factor kappa B kinase subunit beta	IKK-beta|IKK2|IKKB|IMD15|IMD15A|IMD15B|NFKBIKB	8	BCRSignalingPathway
IKBKG	8517	inhibitor of nuclear factor kappa B kinase regulatory subunit gamma	AMCBX1|EDAID1|FIP-3|FIP3|Fip3p|IKK-gamma|IKKAP1|IKKG|IMD33|IP|IP1|IP2|IPD2|NEMO|ZC2HC9	X	BCRSignalingPathway
NFKB1	4790	nuclear factor kappa B subunit 1	CVID12|EBP-1|KBF1|NF-kB|NF-kB1|NF-kappa-B1|NF-kappaB|NF-kappabeta|NFKB-p105|NFKB-p50|NFkappaB	4	BCRSignalingPathway
RELA	5970	RELA proto-oncogene, NF-kB subunit	CMCU|NFKB3|p65	11	BCRSignalingPathway
NFKBIA	4792	NFKB inhibitor alpha	EDAID2|IKBA|MAD-3|NFKBI	14	BCRSignalingPathway
NFKBIB	4793	NFKB inhibitor beta	IKBB|TRIP9	19	BCRSignalingPathway
NFKBIE	4794	NFKB inhibitor epsilon	IKBE	6	BCRSignalingPathway
CD81	975	CD81 molecule	CVID6|S5.7|TAPA1|TSPAN28	11	BCRSignalingPathway
CD19	930	CD19 molecule	B4|CVID3	16	BCRSignalingPathway
CR2	1380	complement C3d receptor 2	C3DR|CD21|CR|CVID7|SLEB9	1	BCRSignalingPathway
PIK3R5	23533	phosphoinositide-3-kinase regulatory subunit 5	F730038I15Rik|FOAP-2|P101-PI3K|p101	17	BCRSignalingPathway
PIK3R1	5295	phosphoinositide-3-kinase regulatory subunit 1	AGM7|GRB1|IMD36|p85|p85-ALPHA	5	BCRSignalingPathway
PIK3R2	5296	phosphoinositide-3-kinase regulatory subunit 2	MPPH|MPPH1|P85B|p85|p85-BETA	19	BCRSignalingPathway
PIK3R3	8503	phosphoinositide-3-kinase regulatory subunit 3	p55|p55-GAMMA|p55PIK	1	BCRSignalingPathway
PIK3CA	5290	phosphatidylinositol-4,5-bisphosphate 3-kinase catalytic subunit alpha	CLAPO|CLOVE|CWS5|MCAP|MCM|MCMTC|PI3K|PI3K-alpha|p110-alpha	3	BCRSignalingPathway
PIK3CB	5291	phosphatidylinositol-4,5-bisphosphate 3-kinase catalytic subunit beta	P110BETA|PI3K|PI3KBETA|PIK3C1	3	BCRSignalingPathway
PIK3CD	5293	phosphatidylinositol-4,5-bisphosphate 3-kinase catalytic subunit delta	APDS|IMD14|P110DELTA|PI3K|p110D	1	BCRSignalingPathway
PIK3CG	5294	phosphatidylinositol-4,5-bisphosphate 3-kinase catalytic subunit gamma	PI3CG|PI3K|PI3Kgamma|PIK3|p110gamma|p120-PI3K	7	BCRSignalingPathway
AKT3	10000	AKT serine/threonine kinase 3	MPPH|MPPH2|PKB-GAMMA|PKBG|PRKBG|RAC-PK-gamma|RAC-gamma|STK-2	1	BCRSignalingPathway
AKT1	207	AKT serine/threonine kinase 1	AKT|CWS6|PKB|PKB-ALPHA|PRKBA|RAC|RAC-ALPHA	14	BCRSignalingPathway
AKT2	208	AKT serine/threonine kinase 2	HIHGHH|PKBB|PKBBETA|PRKBB|RAC-BETA	19	BCRSignalingPathway
GSK3B	2932	glycogen synthase kinase 3 beta	-	3	BCRSignalingPathway
INPP5D	3635	inositol polyphosphate-5-phosphatase D	SHIP|SHIP-1|SHIP1|SIP-145|hp51CN|p150Ship	2	BCRSignalingPathway
CD22	933	CD22 molecule	SIGLEC-2|SIGLEC2	19	BCRSignalingPathway
CD72	971	CD72 molecule	CD72b|LYB2	9	BCRSignalingPathway
PTPN6	5777	protein tyrosine phosphatase non-receptor type 6	HCP|HCPH|HPTP1C|PTP-1C|SH-PTP1|SHP-1|SHP-1L|SHP1	12	BCRSignalingPathway
LILRB3	11025	leukocyte immunoglobulin like receptor B3	CD85A|HL9|ILT-5|ILT5|LILRA6|LIR-3|LIR3|PIR-B|PIRB	19	BCRSignalingPathway
FCGR2B	2213	Fc fragment of IgG receptor IIb	CD32|CD32B|FCG2|FCGR2|FCGR2C|FcRII-c|IGFR2	1	BCRSignalingPathway
RASGRP3	25780	RAS guanyl releasing protein 3	GRP3	2	BCRSignalingPathway
PLCG2	5336	phospholipase C gamma 2	APLAID|FCAS3|PLC-IV|PLC-gamma-2	16	BCRSignalingPathway
PRKCB	5579	protein kinase C beta	PKC-beta|PKCB|PKCI(2)|PKCbeta|PRKCB1|PRKCB2	16	BCRSignalingPathway
IFITM1	8519	interferon induced transmembrane protein 1	9-27|CD225|DSPA2a|IFI17|LEU13	11	BCRSignalingPathway
IGH	3492	immunoglobulin heavy locus	IGD1|IGH.1@|IGH@|IGHD@|IGHDY1|IGHJ|IGHJ@|IGHV|IGHV@	14	BCRSignalingPathway
IGHA1	3493	immunoglobulin heavy constant alpha 1	IgA1	14	BCRSignalingPathway
IGHA2	3494	immunoglobulin heavy constant alpha 2 (A2m marker)	-	14	BCRSignalingPathway
IGHD	3495	immunoglobulin heavy constant delta	-	14	BCRSignalingPathway
IGHD1-1	28510	immunoglobulin heavy diversity 1-1	IGHD11	14	BCRSignalingPathway
IGHD1-14	28508	immunoglobulin heavy diversity 1-14 (non-functional)	DM2|IGHD114	14	BCRSignalingPathway
IGHD1-20	28507	immunoglobulin heavy diversity 1-20	IGHD120	14	BCRSignalingPathway
IGHD1-26	28506	immunoglobulin heavy diversity 1-26	IGHD126	14	BCRSignalingPathway
IGHD1-7	28509	immunoglobulin heavy diversity 1-7	DM1|IGHD17	14	BCRSignalingPathway
IGHD2-15	28503	immunoglobulin heavy diversity 2-15	D2|IGHD215	14	BCRSignalingPathway
IGHD2-2	28505	immunoglobulin heavy diversity 2-2	IGHD22	14	BCRSignalingPathway
IGHD2-21	28502	immunoglobulin heavy diversity 2-21	IGHD221	14	BCRSignalingPathway
IGHD2-8	28504	immunoglobulin heavy diversity 2-8	DLR1|IGHD28	14	BCRSignalingPathway
IGHD3-10	28499	immunoglobulin heavy diversity 3-10	DXP'1|IGHD310	14	BCRSignalingPathway
IGHD3-16	28498	immunoglobulin heavy diversity 3-16	IGHD316	14	BCRSignalingPathway
IGHD3-22	28497	immunoglobulin heavy diversity 3-22	IGHD322	14	BCRSignalingPathway
IGHD3-3	28501	immunoglobulin heavy diversity 3-3	DXP4|IGHD33	14	BCRSignalingPathway
IGHD3-9	28500	immunoglobulin heavy diversity 3-9	DXP1|IGHD39	14	BCRSignalingPathway
IGHD4-11	28495	immunoglobulin heavy diversity 4-11 (non-functional)	DA1|IGHD411	14	BCRSignalingPathway
IGHD4-17	28494	immunoglobulin heavy diversity 4-17	IGHD417	14	BCRSignalingPathway
IGHD4-23	28493	immunoglobulin heavy diversity 4-23 (non-functional)	IGHD423	14	BCRSignalingPathway
IGHD4-4	28496	immunoglobulin heavy diversity 4-4	DA4|IGHD44	14	BCRSignalingPathway
IGHD5-12	28491	immunoglobulin heavy diversity 5-12	DK1|IGHD512	14	BCRSignalingPathway
IGHD5-18	28490	immunoglobulin heavy diversity 5-18	IGHD518	14	BCRSignalingPathway
IGHD5-24	28489	immunoglobulin heavy diversity 5-24 (non-functional)	IGHD524	14	BCRSignalingPathway
IGHD5-5	28492	immunoglobulin heavy diversity 5-5	DK4|IGHD55	14	BCRSignalingPathway
IGHD6-13	28487	immunoglobulin heavy diversity 6-13	DN1|IGHD613	14	BCRSignalingPathway
IGHD6-19	28486	immunoglobulin heavy diversity 6-19	IGHD619	14	BCRSignalingPathway
IGHD6-25	28485	immunoglobulin heavy diversity 6-25	IGHD625	14	BCRSignalingPathway
IGHD6-6	28488	immunoglobulin heavy diversity 6-6	D(N4)|IGHD66	14	BCRSignalingPathway
IGHD7-27	28484	immunoglobulin heavy diversity 7-27	DHQ52|IGHD727	14	BCRSignalingPathway
IGHE	3497	immunoglobulin heavy constant epsilon	IgE	14	BCRSignalingPathway
IGHG1	3500	immunoglobulin heavy constant gamma 1 (G1m marker)	-	14	BCRSignalingPathway
IGHG2	3501	immunoglobulin heavy constant gamma 2 (G2m marker)	-	14	BCRSignalingPathway
IGHG3	3502	immunoglobulin heavy constant gamma 3 (G3m marker)	IgG3	14	BCRSignalingPathway
IGHG4	3503	immunoglobulin heavy constant gamma 4 (G4m marker)	-	14	BCRSignalingPathway
IGHJ1	28483	immunoglobulin heavy joining 1	JH1	14	BCRSignalingPathway
IGHJ2	28481	immunoglobulin heavy joining 2	JH2	14	BCRSignalingPathway
IGHJ3	28479	immunoglobulin heavy joining 3	JH3b	14	BCRSignalingPathway
IGHJ4	28477	immunoglobulin heavy joining 4	JH4b	14	BCRSignalingPathway
IGHJ5	28476	immunoglobulin heavy joining 5	JH5b	14	BCRSignalingPathway
IGHJ6	28475	immunoglobulin heavy joining 6	JH6b	14	BCRSignalingPathway
IGHM	3507	immunoglobulin heavy constant mu	AGM1|MU|VH	14	BCRSignalingPathway
IGH	3492	immunoglobulin heavy locus	IGD1|IGH.1@|IGH@|IGHD@|IGHDY1|IGHJ|IGHJ@|IGHV|IGHV@	14	BCRSignalingPathway
IGHV1-18	28468	immunoglobulin heavy variable 1-18	IGHV118	14	BCRSignalingPathway
IGHV1-2	28474	immunoglobulin heavy variable 1-2	IGHV12|V35	14	BCRSignalingPathway
IGHV1-24	28467	immunoglobulin heavy variable 1-24	IGHV124|VH	14	BCRSignalingPathway
IGHV1-3	28473	immunoglobulin heavy variable 1-3	IGHV13|VI-3B	14	BCRSignalingPathway
IGHV1-45	28466	immunoglobulin heavy variable 1-45	IGHV145|VH	14	BCRSignalingPathway
IGHV1-46	28465	immunoglobulin heavy variable 1-46	IGHV146	14	BCRSignalingPathway
IGHV1-58	28464	immunoglobulin heavy variable 1-58	IGHV158|VH	14	BCRSignalingPathway
IGHV1-69	28461	immunoglobulin heavy variable 1-69	IGHV1-E|IGHV169|IGHV1E	14	BCRSignalingPathway
IGHV1-8	28472	immunoglobulin heavy variable 1-8	IGHV18	14	BCRSignalingPathway
IGHV1-38-4	28460	immunoglobulin heavy variable 1-38-4 (non-functional)	IGHV1-C|IGHV1C	14	BCRSignalingPathway
IGHV1-69-2	28458	immunoglobulin heavy variable 1-69-2	IGHV1-F|IGHV1F	14	BCRSignalingPathway
IGHV2-26	28455	immunoglobulin heavy variable 2-26	IGHV226|VH	14	BCRSignalingPathway
IGHV2-5	28457	immunoglobulin heavy variable 2-5	IGHV25|VH	14	BCRSignalingPathway
IGHV2-70	28454	immunoglobulin heavy variable 2-70	IGHV270|VH	14	BCRSignalingPathway
IGHV3-11	28450	immunoglobulin heavy variable 3-11	IGHV311|VH	14	BCRSignalingPathway
IGHV3-13	28449	immunoglobulin heavy variable 3-13	IGHV313	14	BCRSignalingPathway
IGHV3-15	28448	immunoglobulin heavy variable 3-15	IGHV315|VH	14	BCRSignalingPathway
IGHV3-16	28447	immunoglobulin heavy variable 3-16 (non-functional)	IGHV316|VH	14	BCRSignalingPathway
IGHV3-20	28445	immunoglobulin heavy variable 3-20	IGHV320|VH	14	BCRSignalingPathway
IGHV3-21	28444	immunoglobulin heavy variable 3-21	IGHV321|VH	14	BCRSignalingPathway
IGHV3-23	28442	immunoglobulin heavy variable 3-23	DP47|IGHV323|V3-23|VH26	14	BCRSignalingPathway
IGHV3-30	28439	immunoglobulin heavy variable 3-30	IGHV330|VH	14	BCRSignalingPathway
IGHV3-30-3	57290	immunoglobulin heavy variable 3-30-3	IGHV3-3|IGHV3303	14	BCRSignalingPathway
IGHV3-30-5	89770	immunoglobulin heavy variable 3-30-5	IGHV3-3|IGHV3305	14	BCRSignalingPathway
IGHV3-33	28434	immunoglobulin heavy variable 3-33	IGHV333|VH	14	BCRSignalingPathway
IGHV3-35	28432	immunoglobulin heavy variable 3-35 (non-functional)	IGHV335|VH	14	BCRSignalingPathway
IGHV3-38	28429	immunoglobulin heavy variable 3-38 (non-functional)	IGHV338|VH	14	BCRSignalingPathway
IGHV3-43	28426	immunoglobulin heavy variable 3-43	IGHV343|VH	14	BCRSignalingPathway
IGHV3-48	28424	immunoglobulin heavy variable 3-48	IGHV348|VH	14	BCRSignalingPathway
IGHV3-49	28423	immunoglobulin heavy variable 3-49	IGHV349|VH	14	BCRSignalingPathway
IGHV3-53	28420	immunoglobulin heavy variable 3-53	IGHV353|VH	14	BCRSignalingPathway
IGHV3-64	28414	immunoglobulin heavy variable 3-64	IGHV364|VH	14	BCRSignalingPathway
IGHV3-66	28412	immunoglobulin heavy variable 3-66	IGHV366|VH	14	BCRSignalingPathway
IGHV3-7	28452	immunoglobulin heavy variable 3-7	IGHV37|VH	14	BCRSignalingPathway
IGHV3-72	28410	immunoglobulin heavy variable 3-72	IGHV372|VH	14	BCRSignalingPathway
IGHV3-73	28409	immunoglobulin heavy variable 3-73	IGHV373|VH	14	BCRSignalingPathway
IGHV3-74	28408	immunoglobulin heavy variable 3-74	IGHV374|VH	14	BCRSignalingPathway
IGHV3-9	28451	immunoglobulin heavy variable 3-9	IGHV39|VH	14	BCRSignalingPathway
IGHV3-38-3	28404	immunoglobulin heavy variable 3-38-3 (non-functional)	IGHV3-D|IGHV3D	14	BCRSignalingPathway
IGHV3-69-1	28402	immunoglobulin heavy variable 3-69-1 (pseudogene)	IGH|IGHM|IGHV|IGHV3-11|IGHV3-H|IGHV3H|IgVH	14	BCRSignalingPathway
IGHV4-28	28400	immunoglobulin heavy variable 4-28	IGHV428|VH	14	BCRSignalingPathway
IGHV4-30-1	28399	immunoglobulin heavy variable 4-30-1	IGHV4-3	14	BCRSignalingPathway
IGHV4-30-2	28398	immunoglobulin heavy variable 4-30-2	IGHV4-3|IGHV4302	14	BCRSignalingPathway
IGHV4-30-4	28397	immunoglobulin heavy variable 4-30-4	IGHV4-3|IGHV4304	14	BCRSignalingPathway
IGHV4-31	28396	immunoglobulin heavy variable 4-31	IGHV431	14	BCRSignalingPathway
IGHV4-34	28395	immunoglobulin heavy variable 4-34	IGHV434|VH	14	BCRSignalingPathway
IGHV4-39	28394	immunoglobulin heavy variable 4-39	IGHV439|VH	14	BCRSignalingPathway
IGHV4-4	28401	immunoglobulin heavy variable 4-4	IGHV44|VH	14	BCRSignalingPathway
IGHV4-59	28392	immunoglobulin heavy variable 4-59	IGHV459|VH	14	BCRSignalingPathway
IGHV4-61	28391	immunoglobulin heavy variable 4-61	IGHV461|VH	14	BCRSignalingPathway
IGHV4-38-2	28389	immunoglobulin heavy variable 4-38-2	IGHV4-B|IGHV4B	14	BCRSignalingPathway
IGHV5-51	28388	immunoglobulin heavy variable 5-51	IGHV551|VH	14	BCRSignalingPathway
IGHV5-10-1	28386	immunoglobulin heavy variable 5-10-1	IGHV5-A|IGHV5A	14	BCRSignalingPathway
IGHV6-1	28385	immunoglobulin heavy variable 6-1	IGHV61|VH	14	BCRSignalingPathway
IGHV7-4-1	57289	immunoglobulin heavy variable 7-4-1	IGHV7-41|IGHV741	14	BCRSignalingPathway
IGHV7-81	28378	immunoglobulin heavy variable 7-81 (non-functional)	IGHV781	14	BCRSignalingPathway
IGK	50802	immunoglobulin kappa locus	IGK@	2	BCRSignalingPathway
IGKC	3514	immunoglobulin kappa constant	HCAK1|IGKCD|Km	2	BCRSignalingPathway
IGKDEL	3515	immunoglobulin kappa deleting element or like	IGKDE	2	BCRSignalingPathway
IGKJ	7842	-	IGKJ@	2	BCRSignalingPathway
IGKJ1	28950	immunoglobulin kappa joining 1	J1	2	BCRSignalingPathway
IGKJ2	28949	immunoglobulin kappa joining 2	J2	2	BCRSignalingPathway
IGKJ3	28948	immunoglobulin kappa joining 3	J3	2	BCRSignalingPathway
IGKJ4	28947	immunoglobulin kappa joining 4	J4	2	BCRSignalingPathway
IGKJ5	28946	immunoglobulin kappa joining 5	J5	2	BCRSignalingPathway
IGKV@	3519	-	IGKV|IGKV1|IGKV1@|IGKV2|IGKV2@|IGKV3|IGKV3@	2	BCRSignalingPathway
IGKV1-12	28940	immunoglobulin kappa variable 1-12	IGKV112|L19	2	BCRSignalingPathway
IGKV1-13	28939	immunoglobulin kappa variable 1-13	IGKV113|L18	2	BCRSignalingPathway
IGKV1-16	28938	immunoglobulin kappa variable 1-16	IGKV116|L1	2	BCRSignalingPathway
IGKV1-17	28937	immunoglobulin kappa variable 1-17	A30|IGKV117	2	BCRSignalingPathway
IGKV1-27	28935	immunoglobulin kappa variable 1-27	A20|IGKV127	2	BCRSignalingPathway
IGKV1-33	28933	immunoglobulin kappa variable 1-33	IGKV133|O18	2	BCRSignalingPathway
IGKV1-37	28931	immunoglobulin kappa variable 1-37 (non-functional)	IGKV137|O14	2	BCRSignalingPathway
IGKV1-39	28930	immunoglobulin kappa variable 1-39	IGKV139|O12|O12a	2	BCRSignalingPathway
IGKV1-5	28299	immunoglobulin kappa variable 1-5	IGKV|IGKV15|L12|L12a|V1	2	BCRSignalingPathway
IGKV1-6	28943	immunoglobulin kappa variable 1-6	IGKV16|L11	2	BCRSignalingPathway
IGKV1-8	28942	immunoglobulin kappa variable 1-8	IGKV18|L9	2	BCRSignalingPathway
IGKV1-9	28941	immunoglobulin kappa variable 1-9	IGKV19|L8	2	BCRSignalingPathway
IGKV1D-12	28903	immunoglobulin kappa variable 1D-12	IGKV1D12|L19	2	BCRSignalingPathway
IGKV1D-13	28902	immunoglobulin kappa variable 1D-13	IGKV1D13|L18	2	BCRSignalingPathway
IGKV1D-16	28901	immunoglobulin kappa variable 1D-16	IGKV1D16|L15|L15a	2	BCRSignalingPathway
IGKV1D-17	28900	immunoglobulin kappa variable 1D-17	IGKV1D17|L14	2	BCRSignalingPathway
IGKV1D-33	28896	immunoglobulin kappa variable 1D-33	IGKV1D33|O8	2	BCRSignalingPathway
IGKV1D-37	28894	immunoglobulin kappa variable 1D-37 (non-functional)	IGKV1D37|O4	2	BCRSignalingPathway
IGKV1D-39	28893	immunoglobulin kappa variable 1D-39	IGKV1D39|O2	2	BCRSignalingPathway
IGKV1D-42	28892	immunoglobulin kappa variable 1D-42 (non-functional)	IGKV1D42|L22	2	BCRSignalingPathway
IGKV1D-43	28891	immunoglobulin kappa variable 1D-43	IGKV1D43|L23|L23a	2	BCRSignalingPathway
IGKV1D-8	28904	immunoglobulin kappa variable 1D-8	IGKV1D8|L24|L24a	2	BCRSignalingPathway
IGKV2-24	28923	immunoglobulin kappa variable 2-24	A23|IGKV224	2	BCRSignalingPathway
IGKV2-28	28921	immunoglobulin kappa variable 2-28	A19|IGKV228	2	BCRSignalingPathway
IGKV2-30	28919	immunoglobulin kappa variable 2-30	A17|IGKV230	2	BCRSignalingPathway
IGKV2-40	28916	immunoglobulin kappa variable 2-40	IGKV240|O11|O11a	2	BCRSignalingPathway
IGKV2D-24	28885	immunoglobulin kappa variable 2D-24 (non-functional)	A7|IGKV2D24	2	BCRSignalingPathway
IGKV2D-28	28883	immunoglobulin kappa variable 2D-28	A3|IGKV2D28	2	BCRSignalingPathway
IGKV2D-29	28882	immunoglobulin kappa variable 2D-29	A2a|A2c|IGKV2D29	2	BCRSignalingPathway
IGKV2D-30	28881	immunoglobulin kappa variable 2D-30	A1|IGKV2D30	2	BCRSignalingPathway
IGKV2D-40	28878	immunoglobulin kappa variable 2D-40	IGKV2D40|O1	2	BCRSignalingPathway
IGKV3-11	28914	immunoglobulin kappa variable 3-11	IGKV311|L6	2	BCRSignalingPathway
IGKV3-15	28913	immunoglobulin kappa variable 3-15	IGKV315|L2	2	BCRSignalingPathway
IGKV3-20	28912	immunoglobulin kappa variable 3-20	13K18|A27|IGKV320	2	BCRSignalingPathway
IGKV3-7	28915	immunoglobulin kappa variable 3-7 (non-functional)	IGKV37|L10|L10a|Vh	2	BCRSignalingPathway
IGKV3D-11	28876	immunoglobulin kappa variable 3D-11	IGKV3D11|L20	2	BCRSignalingPathway
IGKV3D-15	28875	immunoglobulin kappa variable 3D-15	IGKV3D15|L16|L16a|L16b|L16c	2	BCRSignalingPathway
IGKV3D-20	28874	immunoglobulin kappa variable 3D-20	A11|A11a|IGKV3D20	2	BCRSignalingPathway
IGKV3D-7	28877	immunoglobulin kappa variable 3D-7	IGKV3D7|L25	2	BCRSignalingPathway
IGKV4-1	28908	immunoglobulin kappa variable 4-1	B3|IGKV41	2	BCRSignalingPathway
IGKV5-2	28907	immunoglobulin kappa variable 5-2	B2|IGKV52	2	BCRSignalingPathway
IGKV6-21	28906	immunoglobulin kappa variable 6-21 (non-functional)	A26|IGKV621	2	BCRSignalingPathway
IGKV6D-21	28870	immunoglobulin kappa variable 6D-21 (non-functional)	A10|IGKV6D21	2	BCRSignalingPathway
IGKV6D-41	28869	immunoglobulin kappa variable 6D-41 (non-functional)	A14	2	BCRSignalingPathway
IGL	3535	immunoglobulin lambda locus	IGL@|IGLC6	22	BCRSignalingPathway
IGLC1	3537	immunoglobulin lambda constant 1	IGLC	22	BCRSignalingPathway
IGLC2	3538	immunoglobulin lambda constant 2	IGLC	22	BCRSignalingPathway
IGLC3	3539	immunoglobulin lambda constant 3 (Kern-Oz+ marker)	IGLC	22	BCRSignalingPathway
IGLC6	3542	immunoglobulin lambda constant 6	IGLC	22	BCRSignalingPathway
IGLC7	28834	immunoglobulin lambda constant 7	C7	22	BCRSignalingPathway
IGLJ	8217	-	IGLJ@	22	BCRSignalingPathway
IGLJ1	28833	immunoglobulin lambda joining 1	J1	22	BCRSignalingPathway
IGLJ2	28832	immunoglobulin lambda joining 2	J2	22	BCRSignalingPathway
IGLJ3	28831	immunoglobulin lambda joining 3	J3	22	BCRSignalingPathway
IGLJ4	28830	immunoglobulin lambda joining 4 (non-functional)	-	22	BCRSignalingPathway
IGLJ5	28829	immunoglobulin lambda joining 5 (non-functional)	-	22	BCRSignalingPathway
IGLJ6	28828	immunoglobulin lambda joining 6	-	22	BCRSignalingPathway
IGLJ7	28827	immunoglobulin lambda joining 7	J7	22	BCRSignalingPathway
IGLV@	3546	-	IGLV	22	BCRSignalingPathway
IGLV1-36	28826	immunoglobulin lambda variable 1-36	IGLV136|V1-11	22	BCRSignalingPathway
IGLV1-40	28825	immunoglobulin lambda variable 1-40	IGLV140|V1-13	22	BCRSignalingPathway
IGLV1-44	28823	immunoglobulin lambda variable 1-44	IGLV144|V1-16	22	BCRSignalingPathway
IGLV1-47	28822	immunoglobulin lambda variable 1-47	IGLV147|V1-17	22	BCRSignalingPathway
IGLV1-50	28821	immunoglobulin lambda variable 1-50 (non-functional)	IGLV150|V1-18	22	BCRSignalingPathway
IGLV1-51	28820	immunoglobulin lambda variable 1-51	IGLV151|V1-19	22	BCRSignalingPathway
IGLV10-54	28772	immunoglobulin lambda variable 10-54	IGLV1054|V1-20	22	BCRSignalingPathway
IGLV11-55	28770	immunoglobulin lambda variable 11-55 (non-functional)	IGLV1155|V4-6	22	BCRSignalingPathway
IGLV2-11	28816	immunoglobulin lambda variable 2-11	IGLV211|V1-3	22	BCRSignalingPathway
IGLV2-14	28815	immunoglobulin lambda variable 2-14	IGLV214|V1-4	22	BCRSignalingPathway
IGLV2-18	28814	immunoglobulin lambda variable 2-18	IGLV218|V1-5	22	BCRSignalingPathway
IGLV2-23	28813	immunoglobulin lambda variable 2-23	IGLV223|V1-7	22	BCRSignalingPathway
IGLV2-33	28811	immunoglobulin lambda variable 2-33 (non-functional)	IGLV233|V1-9	22	BCRSignalingPathway
IGLV2-8	28817	immunoglobulin lambda variable 2-8	IGLV28|V1-2	22	BCRSignalingPathway
IGLV3-1	28809	immunoglobulin lambda variable 3-1	IGLV31|V2-1	22	BCRSignalingPathway
IGLV3-10	28803	immunoglobulin lambda variable 3-10	IGLV310|V2-7	22	BCRSignalingPathway
IGLV3-12	28802	immunoglobulin lambda variable 3-12	IGLV312|V2-8	22	BCRSignalingPathway
IGLV3-16	28799	immunoglobulin lambda variable 3-16	IGLV316|V2-11	22	BCRSignalingPathway
IGLV3-19	28797	immunoglobulin lambda variable 3-19	IGLV319|V2-13|VL3L	22	BCRSignalingPathway
IGLV3-21	28796	immunoglobulin lambda variable 3-21	IGLV321|V2-14	22	BCRSignalingPathway
IGLV3-22	28795	immunoglobulin lambda variable 3-22	IGLV322|V2-15	22	BCRSignalingPathway
IGLV3-25	28793	immunoglobulin lambda variable 3-25	IGLV325|V2-17	22	BCRSignalingPathway
IGLV3-27	28791	immunoglobulin lambda variable 3-27	IGLV327|V2-19	22	BCRSignalingPathway
IGLV3-32	28787	immunoglobulin lambda variable 3-32 (non-functional)	IGLV332|V2-23P	22	BCRSignalingPathway
IGLV3-9	28804	immunoglobulin lambda variable 3-9	IGLV39|V2-6	22	BCRSignalingPathway
IGLV4-3	28786	immunoglobulin lambda variable 4-3	IGLV43|V5-1	22	BCRSignalingPathway
IGLV4-60	28785	immunoglobulin lambda variable 4-60	IGLV460|V5-4	22	BCRSignalingPathway
IGLV4-69	28784	immunoglobulin lambda variable 4-69	IGLV469|V5-6	22	BCRSignalingPathway
IGLV5-37	28783	immunoglobulin lambda variable 5-37	IGLV537|V4-1	22	BCRSignalingPathway
IGLV5-39	28782	immunoglobulin lambda variable 5-39	IGLV539	22	BCRSignalingPathway
IGLV5-45	28781	immunoglobulin lambda variable 5-45	IGLV545|V4-2	22	BCRSignalingPathway
IGLV5-48	28780	immunoglobulin lambda variable 5-48 (non-functional)	IGLV548|V4-3	22	BCRSignalingPathway
IGLV5-52	28779	immunoglobulin lambda variable 5-52	IGLV552|V4-4	22	BCRSignalingPathway
IGLV6-57	28778	immunoglobulin lambda variable 6-57	IGLV657|V1-22	22	BCRSignalingPathway
IGLV7-43	28776	immunoglobulin lambda variable 7-43	IGLV743|V3-2	22	BCRSignalingPathway
IGLV7-46	28775	immunoglobulin lambda variable 7-46	IGLV746|V3-3	22	BCRSignalingPathway
IGLV8-61	28774	immunoglobulin lambda variable 8-61	IGLV861|V3-4	22	BCRSignalingPathway
IGLV9-49	28773	immunoglobulin lambda variable 9-49	IGLV949|V5-2	22	BCRSignalingPathway
C3	718	complement C3	AHUS5|ARMD9|ASP|C3a|C3b|CPAMD1|HEL-S-62p	19	Chemokines
C5	727	complement C5	C5D|C5a|C5b|CPAMD4|ECLZB	9	Chemokines
CAMP	820	cathelicidin antimicrobial peptide	CAP-18|CAP18|CRAMP|FALL-39|FALL39|HSD26|LL37	3	Chemokines
CCL1	6346	C-C motif chemokine ligand 1	I-309|P500|SCYA1|SISe|TCA3	17	Chemokines
CCL11	6356	C-C motif chemokine ligand 11	SCYA11	17	Chemokines
CCL13	6357	C-C motif chemokine ligand 13	CKb10|MCP-4|NCC-1|NCC1|SCYA13|SCYL1	17	Chemokines
CCL14	6358	C-C motif chemokine ligand 14	CC-1|CC-3|CKB1|HCC-1|HCC-1(1-74)|HCC-1/HCC-3|HCC-3|MCIF|NCC-2|NCC2|SCYA14|SCYL2|SY14	17	Chemokines
CCL15-CCL14	348249	CCL15-CCL14 readthrough (NMD candidate)	CCL15|HCC-2|LKN-1|MIP-5|MIP5|Mrp-2b|NCC-3|NCC3|SCYA15	17	Chemokines
CCL15	6359	C-C motif chemokine ligand 15	HCC-2|HMRP-2B|LKN-1|LKN1|MIP-1 delta|MIP-1D|MIP-5|MRP-2B|NCC-3|NCC3|SCYA15|SCYL3|SY15	17	Chemokines
CCL16	6360	C-C motif chemokine ligand 16	CKb12|HCC-4|ILINCK|LCC-1|LEC|LMC|Mtn-1|NCC-4|NCC4|SCYA16|SCYL4	17	Chemokines
CCL17	6361	C-C motif chemokine ligand 17	A-152E5.3|ABCD-2|SCYA17|TARC	16	Chemokines
CCL18	6362	C-C motif chemokine ligand 18	AMAC-1|AMAC1|CKb7|DC-CK1|DCCK1|MIP-4|PARC|SCYA18	17	Chemokines
CCL19	6363	C-C motif chemokine ligand 19	CKb11|ELC|MIP-3b|MIP3B|SCYA19	9	Chemokines
CCL2	6347	C-C motif chemokine ligand 2	GDCF-2|HC11|HSMCR30|MCAF|MCP-1|MCP1|SCYA2|SMC-CF	17	Chemokines
CCL20	6364	C-C motif chemokine ligand 20	CKb4|Exodus|LARC|MIP-3-alpha|MIP-3a|MIP3A|SCYA20|ST38	2	Chemokines
CCL21	6366	C-C motif chemokine ligand 21	6Ckine|CKb9|ECL|SCYA21|SLC|TCA4	9	Chemokines
CCL22	6367	C-C motif chemokine ligand 22	A-152E5.1|ABCD-1|DC/B-CK|MDC|SCYA22|STCP-1	16	Chemokines
CCL23	6368	C-C motif chemokine ligand 23	CK-BETA-8|CKb8|Ckb-8|Ckb-8-1|MIP-3|MIP3|MPIF-1|SCYA23|hmrp-2a	17	Chemokines
CCL24	6369	C-C motif chemokine ligand 24	Ckb-6|MPIF-2|MPIF2|SCYA24	7	Chemokines
CCL25	6370	C-C motif chemokine ligand 25	Ckb15|SCYA25|TECK	19	Chemokines
CCL26	10344	C-C motif chemokine ligand 26	IMAC|MIP-4a|MIP-4alpha|SCYA26|TSC-1	7	Chemokines
CCL27	10850	C-C motif chemokine ligand 27	ALP|CTACK|CTAK|ESKINE|ILC|PESKY|SCYA27	9	Chemokines
CCL28	56477	C-C motif chemokine ligand 28	CCK1|MEC|SCYA28	5	Chemokines
CCL3	6348	C-C motif chemokine ligand 3	G0S19-1|LD78ALPHA|MIP-1-alpha|MIP1A|SCYA3	17	Chemokines
CCL3L1	6349	C-C motif chemokine ligand 3 like 1	464.2|D17S1718|G0S19-2|LD78|LD78-beta(1-70)|LD78BETA|MIP1AP|SCYA3L|SCYA3L1	17	Chemokines
CCL3P1	390788	C-C motif chemokine ligand 3 pseudogene 1	CCL3L2|G0S19-3|LD78gamma|SCYA3L2	17	Chemokines
CCL3L3	414062	C-C motif chemokine ligand 3 like 3	464.2|D17S1718|G0S19-2|LD78|LD78BETA|SCYA3L|SCYA3L1	17	Chemokines
CCL4	6351	C-C motif chemokine ligand 4	ACT2|AT744.1|G-26|HC21|LAG-1|LAG1|MIP-1-beta|MIP1B|MIP1B1|SCYA2|SCYA4	17	Chemokines
CCL4L2	9560	C-C motif chemokine ligand 4 like 2	AT744.2|CCL4L|SCYA4L|SCYQ4L2	17	Chemokines
CCL4L1	388372	C-C motif chemokine ligand 4 like 1	AT744.2|CCL4L|LAG-1|LAG1|MIP-1-beta|SCYA4L|SCYA4L1|SCYA4L2	17	Chemokines
CCL5	6352	C-C motif chemokine ligand 5	D17S136E|RANTES|SCYA5|SIS-delta|SISd|TCP228|eoCP	17	Chemokines
CCL7	6354	C-C motif chemokine ligand 7	FIC|MARC|MCP-3|MCP3|NC28|SCYA6|SCYA7	17	Chemokines
CCL8	6355	C-C motif chemokine ligand 8	HC14|MCP-2|MCP2|SCYA10|SCYA8	17	Chemokines
CKLF	51192	chemokine like factor	C32|CKLF1|CKLF2|CKLF3|CKLF4|HSPC224|UCK-1	16	Chemokines
CMA1	1215	chymase 1	CYH|MCT1|chymase	14	Chemokines
CTSG	1511	cathepsin G	CATG|CG	14	Chemokines
CX3CL1	6376	C-X3-C motif chemokine ligand 1	ABCD-3|C3Xkine|CXC3|CXC3C|NTN|NTT|SCYD1|fractalkine|neurotactin	16	Chemokines
CXCL1	2919	C-X-C motif chemokine ligand 1	FSP|GRO1|GROa|MGSA|MGSA-a|NAP-3|SCYB1	4	Chemokines
CXCL10	3627	C-X-C motif chemokine ligand 10	C7|IFI10|INP10|IP-10|SCYB10|crg-2|gIP-10|mob-1	4	Chemokines
CXCL11	6373	C-X-C motif chemokine ligand 11	H174|I-TAC|IP-9|IP9|SCYB11|SCYB9B|b-R1	4	Chemokines
CXCL12	6387	C-X-C motif chemokine ligand 12	IRH|PBSF|SCYB12|SDF1|TLSF|TPAR1	10	Chemokines
CXCL13	10563	C-X-C motif chemokine ligand 13	ANGIE|ANGIE2|BCA-1|BCA1|BLC|BLR1L|SCYB13	4	Chemokines
CXCL14	9547	C-X-C motif chemokine ligand 14	BMAC|BRAK|KEC|KS1|MIP-2g|MIP2G|NJAC|SCYB14	5	Chemokines
CXCL16	58191	C-X-C motif chemokine ligand 16	CXCLG16|SR-PSOX|SRPSOX	17	Chemokines
CXCL17	284340	C-X-C motif chemokine ligand 17	DMC|Dcip1|UNQ473|VCC-1|VCC1	19	Chemokines
CXCL2	2920	C-X-C motif chemokine ligand 2	CINC-2a|GRO2|GROb|MGSA-b|MIP-2a|MIP2|MIP2A|SCYB2	4	Chemokines
CXCL3	2921	C-X-C motif chemokine ligand 3	CINC-2b|GRO3|GROg|MIP-2b|MIP2B|SCYB3	4	Chemokines
CXCL5	6374	C-X-C motif chemokine ligand 5	ENA-78|SCYB5	4	Chemokines
CXCL6	6372	C-X-C motif chemokine ligand 6	CKA-3|GCP-2|GCP2|SCYB6	4	Chemokines
CXCL9	4283	C-X-C motif chemokine ligand 9	CMK|Humig|MIG|SCYB9|crg-10	4	Chemokines
CCN1	3491	cellular communication network factor 1	CYR61|GIG1|IGFBP10	1	Chemokines
DEFA1	1667	defensin alpha 1	DEF1|DEFA2|HNP-1|HP-1|HP1|MRS	8	Chemokines
DEFA3	1668	defensin alpha 3	DEF3|HNP-3|HNP3|HP-3|HP3	8	Chemokines
DEFA5	1670	defensin alpha 5	DEF5|HD-5	8	Chemokines
DEFB1	1672	defensin beta 1	BD1|DEFB-1|DEFB101|HBD1	8	Chemokines
DEFB103B	55894	defensin beta 103B	BD-3|DEFB-3|DEFB103|DEFB3|HBD-3|HBD3|HBP-3|HBP3	8	Chemokines
DEFB104A	140596	defensin beta 104A	BD-4|DEFB-4|DEFB104|DEFB4|hBD-4	8	Chemokines
DEFB4A	1673	defensin beta 4A	BD-2|DEFB-2|DEFB102|DEFB2|DEFB4|HBD-2|SAP1	8	Chemokines
EDN1	1906	endothelin 1	ARCND3|ET1|HDLCQ7|PPET1|QME	6	Chemokines
EDN2	1907	endothelin 2	ET-2|ET2|PPET2	1	Chemokines
EDN3	1908	endothelin 3	ET-3|ET3|HSCR4|PPET3|WS4B	20	Chemokines
FGF10	2255	fibroblast growth factor 10	-	5	Chemokines
FGF2	2247	fibroblast growth factor 2	BFGF|FGF-2|FGFB|HBGF-2	4	Chemokines
HTN3	3347	histatin 3	HIS2|HTN2|HTN5|PB	4	Chemokines
CXCL8	3576	C-X-C motif chemokine ligand 8	GCP-1|GCP1|IL8|LECT|LUCT|LYNAP|MDNCF|MONAP|NAF|NAP-1|NAP1|SCYB8	4	Chemokines
LECT2	3950	leukocyte cell derived chemotaxin 2	chm-II|chm2	5	Chemokines
PF4	5196	platelet factor 4	CXCL4|PF-4|SCYB4	4	Chemokines
PF4V1	5197	platelet factor 4 variant 1	CXCL4L1|CXCL4V1|PF4-ALT|PF4A|SCYB4V1	4	Chemokines
PLAU	5328	plasminogen activator, urokinase	ATF|BDPLT5|QPD|UPA|URK|u-PA	10	Chemokines
PPBP	5473	pro-platelet basic protein	B-TG1|Beta-TG|CTAP-III|CTAP3|CTAPIII|CXCL7|LA-PF4|LDGF|MDGF|NAP-2|PBP|SCYB7|TC1|TC2|TGB|TGB1|THBGB|THBGB1	4	Chemokines
PPBPP1	728045	pro-platelet basic protein pseudogene 1	PPBPL1|TGB2	4	Chemokines
PROK2	60675	prokineticin 2	BV8|HH4|KAL4|MIT1|PK2	3	Chemokines
RNASE2	6036	ribonuclease A family member 2	EDN|RAF3|RNS2	14	Chemokines
SAA1	6288	serum amyloid A1	PIG4|SAA|SAA2|TP53I4	11	Chemokines
SAA2	6289	serum amyloid A2	SAA|SAA1	11	Chemokines
SBDS	51119	SBDS ribosome maturation factor	CGI-97|SDS|SWDS	7	Chemokines
SEMA3A	10371	semaphorin 3A	COLL1|HH16|Hsema-I|Hsema-III|SEMA1|SEMAD|SEMAIII|SEMAL|SemD|coll-1	7	Chemokines
SEMA3B	7869	semaphorin 3B	LUCA-1|SEMA5|SEMAA|SemA|semaV	3	Chemokines
SEMA3C	10512	semaphorin 3C	SEMAE|SemE	7	Chemokines
SEMA3D	223117	semaphorin 3D	Sema-Z2|coll-2	7	Chemokines
SEMA3E	9723	semaphorin 3E	M-SEMAH|M-SemaK|SEMAH|coll-5	7	Chemokines
SEMA3F	6405	semaphorin 3F	SEMA-IV|SEMA4|SEMAK	3	Chemokines
SEMA3G	56920	semaphorin 3G	sem2	3	Chemokines
SEMA4A	64218	semaphorin 4A	CORD10|RP35|SEMAB|SEMB	1	Chemokines
SEMA4B	10509	semaphorin 4B	SEMAC|SemC	15	Chemokines
SEMA4C	54910	semaphorin 4C	M-SEMA-F|SEMACL1|SEMAF|SEMAI	2	Chemokines
SEMA4D	10507	semaphorin 4D	A8|BB18|C9orf164|CD100|COLL4|GR3|M-sema-G|SEMAJ|coll-4	9	Chemokines
SEMA4F	10505	ssemaphorin 4F	M-SEMA|PRO2353|S4F|SEMAM|SEMAW|m-Sema-M	2	Chemokines
SEMA4G	57715	semaphorin 4G	-	10	Chemokines
SEMA5A	9037	semaphorin 5A	SEMAF|semF	5	Chemokines
SEMA5B	54437	semaphorin 5B	SEMAG|SemG	3	Chemokines
SEMA6A	57556	semaphorin 6A	HT018|SEMA|SEMA6A1|SEMAQ|VIA	5	Chemokines
SEMA6B	10501	semaphorin 6B	EPM11|SEM-SEMA-Y|SEMA-VIB|SEMAN|semaZ	19	Chemokines
SEMA6C	10500	semaphorin 6C	SEMAY|m-SemaY|m-SemaY2	1	Chemokines
SEMA6D	80031	semaphorin 6D	-	15	Chemokines
SEMA7A	8482	semaphorin 7A (John Milton Hagen blood group)	CD108|CDw108|H-SEMA-K1|H-Sema-L|JMH|SEMAK1|SEMAL	15	Chemokines
SLIT1	6585	slit guidance ligand 1	MEGF4|SLIL1|SLIT-1|SLIT3	10	Chemokines
SLIT2	9353	slit guidance ligand 2	SLIL3|Slit-2	4	Chemokines
TNC	3371	tenascin C	150-225|DFNA56|GMEM|GP|HXB|JI|TN|TN-C	9	Chemokines
TYMP	1890	thymidine phosphorylase	ECGF|ECGF1|MEDPS1|MNGIE|MTDPS1|PDECGF|TP|hPD-ECGF	22	Chemokines
XCL1	6375	X-C motif chemokine ligand 1	ATAC|LPTN|LTN|SCM-1|SCM-1a|SCM1|SCM1A|SCYC1	1	Chemokines
XCL2	6846	X-C motif chemokine ligand 2	SCM-1b|SCM1B|SCYC2	1	Chemokines
C5AR1	728	complement C5a receptor 1	C5A|C5AR|C5R1|CD88	19	Chemokine_Receptors
ACKR2	1238	atypical chemokine receptor 2	CCBP2|CCR10|CCR9|CMKBR9|D6|hD6	3	Chemokine_Receptors
CCR1	1230	C-C motif chemokine receptor 1	CD191|CKR-1|CKR1|CMKBR1|HM145|MIP1aR|SCYAR1	3	Chemokine_Receptors
CCR10	2826	C-C motif chemokine receptor 10	GPR2	17	Chemokine_Receptors
CCR3	1232	C-C motif chemokine receptor 3	C C CKR3|CC-CKR-3|CD193|CKR 3|CKR3|CMKBR3	3	Chemokine_Receptors
CCR4	1233	C-C motif chemokine receptor 4	CC-CKR-4|CD194|CKR4|CMKBR4|ChemR13|HGCN:14099|K5-5	3	Chemokine_Receptors
CCR5	1234	C-C motif chemokine receptor 5	CC-CKR-5|CCCKR5|CCR-5|CD195|CKR-5|CKR5|CMKBR5|IDDM22	3	Chemokine_Receptors
CCR6	1235	C-C motif chemokine receptor 6	BN-1|C-C CKR-6|CC-CKR-6|CCR-6|CD196|CKR-L3|CKRL3|CMKBR6|DCR2|DRY6|GPR29|GPRCY4|STRL22	6	Chemokine_Receptors
CCR7	1236	C-C motif chemokine receptor 7	BLR2|CC-CKR-7|CCR-7|CD197|CDw197|CMKBR7|EBI1	17	Chemokine_Receptors
CCR8	1237	C-C motif chemokine receptor 8	CC-CKR-8|CCR-8|CDw198|CKRL1|CMKBR8|CMKBRL2|CY6|GPRCY6|TER1	3	Chemokine_Receptors
CCR9	10803	C-C motif chemokine receptor 9	CC-CKR-9|CDw199|GPR-9-6|GPR28	3	Chemokine_Receptors
ACKR4	51554	atypical chemokine receptor 4	CC-CKR-11|CCBP2|CCR-11|CCR10|CCR11|CCRL1|CCX CKR|CCX-CKR|CKR-11|PPR1|VSHK1	3	Chemokine_Receptors
CCRL2	9034	C-C motif chemokine receptor like 2	ACKR5|CKRX|CRAM|CRAM-A|CRAM-B|HCR	3	Chemokine_Receptors
CMKLR1	1240	chemerin chemokine-like receptor 1	CHEMERINR|ChemR23|DEZ|RVER1	12	Chemokine_Receptors
CX3CR1	1524	C-X3-C motif chemokine receptor 1	CCRL1|CMKBRL1|CMKDR1|GPR13|GPRV28|V28	3	Chemokine_Receptors
CXCR3	2833	C-X-C motif chemokine receptor 3	CD182|CD183|CKR-L2|CMKAR3|GPR9|IP10-R|Mig-R|MigR	X	Chemokine_Receptors
CXCR4	7852	C-X-C motif chemokine receptor 4	CD184|D2S201E|FB22|HM89|HSY3RR|LAP-3|LAP3|LCR1|LESTR|NPY3R|NPYR|NPYRL|NPYY3R|WHIM|WHIMS	2	Chemokine_Receptors
CXCR5	643	C-X-C motif chemokine receptor 5	BLR1|CD185|MDR15	11	Chemokine_Receptors
CXCR6	10663	C-X-C motif chemokine receptor 6	BONZO|CD186|STRL33|TYMSTR	3	Chemokine_Receptors
ACKR3	57007	atypical chemokine receptor 3	CMKOR1|CXC-R7|CXCR-7|CXCR7|GPR159|RDC-1|RDC1	2	Chemokine_Receptors
CYSLTR1	10800	cysteinyl leukotriene receptor 1	CYSLT1|CYSLT1R|CYSLTR|HMTMF81	X	Chemokine_Receptors
CYSLTR2	57105	cysteinyl leukotriene receptor 2	CYSLT2|CYSLT2R|GPCR21|HG57|HPN321|KPG_011|PSEC0146|hGPCR21	13	Chemokine_Receptors
ACKR1	2532	atypical chemokine receptor 1 (Duffy blood group)	CCBP1|CD234|DARC|DARC/ACKR1|Dfy|FY|GPD|GpFy|WBCQ1	1	Chemokine_Receptors
EDNRA	1909	endothelin receptor type A	ET-A|ETA|ETA-R|ETAR|ETRA|MFDA|hET-AR	4	Chemokine_Receptors
EDNRB	1910	endothelin receptor type B	ABCDS|ET-B|ET-BR|ETB|ETB1|ETBR|ETRB|HSCR|HSCR2|WS4A	13	Chemokine_Receptors
FPR1	2357	formyl peptide receptor 1	FMLP|FPR	19	Chemokine_Receptors
FPR2	2358	formyl peptide receptor 2	ALXR|FMLP-R-II|FMLPX|FPR2A|FPRH1|FPRH2|FPRL1|HM63|LXA4R	19	Chemokine_Receptors
FPR2	2358	formyl peptide receptor 2	ALXR|FMLP-R-II|FMLPX|FPR2A|FPRH1|FPRH2|FPRL1|HM63|LXA4R	19	Chemokine_Receptors
GPR17	2840	G protein-coupled receptor 17	-	2	Chemokine_Receptors
GPR32	2854	G protein-coupled receptor 32	RVDR1	19	Chemokine_Receptors
GPR33	2856	G protein-coupled receptor 33	-	14	Chemokine_Receptors
PTGDR2	11251	prostaglandin D2 receptor 2	CD294|CRTH2|DL1R|DP2|GPR44	11	Chemokine_Receptors
C5AR2	27202	complement component 5a receptor 2	C5L2|GPF77|GPR77	19	Chemokine_Receptors
CXCR1	3577	C-X-C motif chemokine receptor 1	C-C|C-C-CKR-1|CD128|CD181|CDw128a|CKR-1|CMKAR1|IL8R1|IL8RA|IL8RBA	2	Chemokine_Receptors
CXCR2	3579	C-X-C motif chemokine receptor 2	CD182|CDw128b|CMKAR2|IL8R2|IL8RA|IL8RB	2	Chemokine_Receptors
LTB4R	1241	leukotriene B4 receptor	BLT1|BLTR|CMKRL1|GPR16|LTB4R1|LTBR1|P2RY7|P2Y7	14	Chemokine_Receptors
LTB4R2	56413	leukotriene B4 receptor 2	BLT2|BLTR2|JULF2|KPG_004|LTB4-R 2|LTB4-R2|NOP9	14	Chemokine_Receptors
PLAUR	5329	plasminogen activator, urokinase receptor	CD87|U-PAR|UPAR|URKR	19	Chemokine_Receptors
PLXNA1	5361	plexin A1	NOV|NOVP|PLEXIN-A1|PLXN1	3	Chemokine_Receptors
PLXNA2	5362	plexin A2	OCT|PLXN2	1	Chemokine_Receptors
PLXNA3	55558	plexin A3	6.3|HSSEXGENE|PLXN3|PLXN4|XAP-6	X	Chemokine_Receptors
PLXNA4	91584	plexin A4	FAYV2820|PLEXA4|PLXNA4A|PLXNA4B|PRO34003	7	Chemokine_Receptors
PLXNB1	5364	plexin B1	PLEXIN-B1|PLXN5|SEP	3	Chemokine_Receptors
PLXNB2	23654	plexin B2	MM1|Nbla00445|PLEXB2|dJ402G11.3	22	Chemokine_Receptors
PLXNB3	5365	plexin B3	PLEXB3|PLEXR|PLXN6	X	Chemokine_Receptors
PLXNC1	10154	plexin C1	CD232|PLXN-C1|VESPR	12	Chemokine_Receptors
PLXND1	23129	plexin D1	PLEXD1	3	Chemokine_Receptors
PTAFR	5724	platelet activating factor receptor	PAFR	1	Chemokine_Receptors
ROBO1	6091	roundabout guidance receptor 1	DUTT1|SAX3	3	Chemokine_Receptors
ROBO2	6092	roundabout guidance receptor 2	SAX3	3	Chemokine_Receptors
ROBO3	64221	roundabout guidance receptor 3	HGPPS|HGPPS1|HGPS|RBIG1|RIG1	11	Chemokine_Receptors
RXFP3	51289	relaxin family peptide receptor 3	GPCR135|RLN3R1|RXFPR3|SALPR	5	Chemokine_Receptors
XCR1	2829	X-C motif chemokine receptor 1	CCXCR1|GPR5	3	Chemokine_Receptors
ADIPOQ	9370	adiponectin, C1Q and collagen domain containing	ACDC|ACRP30|ADIPQTL1|ADPN|APM-1|APM1|GBP28	3	Cytokines
ADM	133	adrenomedullin	AM|PAMP	11	Cytokines
ADM2	79924	adrenomedullin 2	AM2|dJ579N16.4	22	Cytokines
AGRP	181	agouti related neuropeptide	AGRT|ART|ASIP2	16	Cytokines
AGT	183	angiotensinogen	ANHU|SERPINA8|hFLT1	1	Cytokines
AMBN	258	ameloblastin	AI1F	4	Cytokines
AMELX	265	amelogenin X-linked	AI1E|AIH1|ALGN|AMG|AMGL|AMGX	X	Cytokines
AMH	268	anti-Mullerian hormone	MIF|MIS	19	Cytokines
ANGPTL5	253935	angiopoietin like 5	-	11	Cytokines
ANGPTL7	10218	angiopoietin like 7	AngX|CDT6|dJ647M16.1	1	Cytokines
APLN	8862	apelin	APEL|XNPEP2	X	Cytokines
AREG	374	amphiregulin	AR|AREGB|CRDGF|SDGF	4	Cytokines
MANF	7873	mesencephalic astrocyte derived neurotrophic factor	ARMET|ARP	3	Cytokines
CDNF	441549	cerebral dopamine neurotrophic factor	ARMETL1	10	Cytokines
ARTN	9048	artemin	ART|ENOVIN|EVN|NBN	1	Cytokines
AVP	551	arginine vasopressin	ADH|ARVP|AVP-NPII|AVRP|VP	20	Cytokines
AZU1	566	azurocidin 1	AZAMP|AZU|CAP37|HBP|HUMAZUR|NAZC|hHBP	19	Cytokines
BDNF	627	brain derived neurotrophic factor	ANON2|BULN2	11	Cytokines
BMP1	649	bone morphogenetic protein 1	OI13|PCOLC|PCP|PCP2|TLD	8	Cytokines
BMP10	27302	bone morphogenetic protein 10	-	2	Cytokines
BMP15	9210	bone morphogenetic protein 15	GDF9B|ODG2|POF4	X	Cytokines
BMP2	650	bone morphogenetic protein 2	BDA2|BMP2A|SSFSC	20	Cytokines
BMP3	651	bone morphogenetic protein 3	BMP-3A	4	Cytokines
BMP4	652	bone morphogenetic protein 4	BMP2B|BMP2B1|MCOPS6|OFC11|ZYME	14	Cytokines
BMP5	653	bone morphogenetic protein 5	-	6	Cytokines
BMP6	654	bone morphogenetic protein 6	VGR|VGR1	6	Cytokines
BMP7	655	bone morphogenetic protein 7	OP-1	20	Cytokines
BMP8A	353500	bone morphogenetic protein 8a	OP-2	1	Cytokines
BMP8B	656	bone morphogenetic protein 8b	BMP8|OP2	1	Cytokines
BTC	685	betacellulin	-	4	Cytokines
MYDGF	56005	myeloid derived growth factor	C19orf10|EUROIMAGE1875335|IL25|IL27|IL27w|R33729_1|SF20	19	Cytokines
C3	718	complement C3	AHUS5|ARMD9|ASP|C3a|C3b|CPAMD1|HEL-S-62p	19	Cytokines
C5	727	complement C5	C5D|C5a|C5b|CPAMD4|ECLZB	9	Cytokines
CALCA	796	calcitonin related polypeptide alpha	CALC1|CGRP|CGRP-I|CGRP-alpha|CGRP1|CT|KC|PCT	11	Cytokines
CALCB	797	calcitonin related polypeptide beta	CALC2|CGRP-II|CGRP2	11	Cytokines
CAMP	820	cathelicidin antimicrobial peptide	CAP-18|CAP18|CRAMP|FALL-39|FALL39|HSD26|LL37	3	Cytokines
CAT	847	catalase	-	11	Cytokines
CCK	885	cholecystokinin	-	3	Cytokines
CCL1	6346	C-C motif chemokine ligand 1	I-309|P500|SCYA1|SISe|TCA3	17	Cytokines
CCL11	6356	C-C motif chemokine ligand 11	SCYA11	17	Cytokines
CCL13	6357	C-C motif chemokine ligand 13	CKb10|MCP-4|NCC-1|NCC1|SCYA13|SCYL1	17	Cytokines
CCL14	6358	C-C motif chemokine ligand 14	CC-1|CC-3|CKB1|HCC-1|HCC-1(1-74)|HCC-1/HCC-3|HCC-3|MCIF|NCC-2|NCC2|SCYA14|SCYL2|SY14	17	Cytokines
CCL15-CCL14	348249	CCL15-CCL14 readthrough (NMD candidate)	CCL15|HCC-2|LKN-1|MIP-5|MIP5|Mrp-2b|NCC-3|NCC3|SCYA15	17	Cytokines
CCL15	6359	C-C motif chemokine ligand 15	HCC-2|HMRP-2B|LKN-1|LKN1|MIP-1 delta|MIP-1D|MIP-5|MRP-2B|NCC-3|NCC3|SCYA15|SCYL3|SY15	17	Cytokines
CCL16	6360	C-C motif chemokine ligand 16	CKb12|HCC-4|ILINCK|LCC-1|LEC|LMC|Mtn-1|NCC-4|NCC4|SCYA16|SCYL4	17	Cytokines
CCL17	6361	C-C motif chemokine ligand 17	A-152E5.3|ABCD-2|SCYA17|TARC	16	Cytokines
CCL18	6362	C-C motif chemokine ligand 18	AMAC-1|AMAC1|CKb7|DC-CK1|DCCK1|MIP-4|PARC|SCYA18	17	Cytokines
CCL19	6363	C-C motif chemokine ligand 19	CKb11|ELC|MIP-3b|MIP3B|SCYA19	9	Cytokines
CCL2	6347	C-C motif chemokine ligand 2	GDCF-2|HC11|HSMCR30|MCAF|MCP-1|MCP1|SCYA2|SMC-CF	17	Cytokines
CCL20	6364	C-C motif chemokine ligand 20	CKb4|Exodus|LARC|MIP-3-alpha|MIP-3a|MIP3A|SCYA20|ST38	2	Cytokines
CCL21	6366	C-C motif chemokine ligand 21	6Ckine|CKb9|ECL|SCYA21|SLC|TCA4	9	Cytokines
CCL22	6367	C-C motif chemokine ligand 22	A-152E5.1|ABCD-1|DC/B-CK|MDC|SCYA22|STCP-1	16	Cytokines
CCL23	6368	C-C motif chemokine ligand 23	CK-BETA-8|CKb8|Ckb-8|Ckb-8-1|MIP-3|MIP3|MPIF-1|SCYA23|hmrp-2a	17	Cytokines
CCL24	6369	C-C motif chemokine ligand 24	Ckb-6|MPIF-2|MPIF2|SCYA24	7	Cytokines
CCL25	6370	C-C motif chemokine ligand 25	Ckb15|SCYA25|TECK	19	Cytokines
CCL26	10344	C-C motif chemokine ligand 26	IMAC|MIP-4a|MIP-4alpha|SCYA26|TSC-1	7	Cytokines
CCL27	10850	C-C motif chemokine ligand 27	ALP|CTACK|CTAK|ESKINE|ILC|PESKY|SCYA27	9	Cytokines
CCL28	56477	C-C motif chemokine ligand 28	CCK1|MEC|SCYA28	5	Cytokines
CCL3	6348	C-C motif chemokine ligand 3	G0S19-1|LD78ALPHA|MIP-1-alpha|MIP1A|SCYA3	17	Cytokines
CCL3L1	6349	C-C motif chemokine ligand 3 like 1	464.2|D17S1718|G0S19-2|LD78|LD78-beta(1-70)|LD78BETA|MIP1AP|SCYA3L|SCYA3L1	17	Cytokines
CCL3P1	390788	C-C motif chemokine ligand 3 pseudogene 1	CCL3L2|G0S19-3|LD78gamma|SCYA3L2	17	Cytokines
CCL3L3	414062	C-C motif chemokine ligand 3 like 3	464.2|D17S1718|G0S19-2|LD78|LD78BETA|SCYA3L|SCYA3L1	17	Cytokines
CCL4	6351	C-C motif chemokine ligand 4	ACT2|AT744.1|G-26|HC21|LAG-1|LAG1|MIP-1-beta|MIP1B|MIP1B1|SCYA2|SCYA4	17	Cytokines
CCL4L2	9560	C-C motif chemokine ligand 4 like 2	AT744.2|CCL4L|SCYA4L|SCYQ4L2	17	Cytokines
CCL4L1	388372	C-C motif chemokine ligand 4 like 1	AT744.2|CCL4L|LAG-1|LAG1|MIP-1-beta|SCYA4L|SCYA4L1|SCYA4L2	17	Cytokines
CCL5	6352	C-C motif chemokine ligand 5	D17S136E|RANTES|SCYA5|SIS-delta|SISd|TCP228|eoCP	17	Cytokines
CCL7	6354	C-C motif chemokine ligand 7	FIC|MARC|MCP-3|MCP3|NC28|SCYA6|SCYA7	17	Cytokines
CCL8	6355	C-C motif chemokine ligand 8	HC14|MCP-2|MCP2|SCYA10|SCYA8	17	Cytokines
CD320	51293	CD320 molecule	8D6|8D6A|TCBLR|TCN2R	19	Cytokines
CD40LG	959	CD40 ligand	CD154|CD40L|HIGM1|IGM|IMD3|T-BAM|TNFSF5|TRAP|gp39|hCD40L	X	Cytokines
CD70	970	CD70 molecule	CD27-L|CD27L|CD27LG|LPFS3|TNFSF7|TNLG8A	19	Cytokines
ADA2	51816	adenosine deaminase 2	ADGF|CECR1|IDGFL|PAN|SNEDS|VAIHS	22	Cytokines
CER1	9350	cerberus 1, DAN family BMP antagonist	DAND4	9	Cytokines
CGA	1081	glycoprotein hormones, alpha polypeptide	CG-ALPHA|FSHA|GPA1|GPHA1|GPHa|HCG|LHA|TSHA	6	Cytokines
CGB3	1082	chorionic gonadotropin subunit beta 3	CGB|CGB5|CGB7|CGB8|hCGB	19	Cytokines
CGB1	114335	chorionic gonadotropin subunit beta 1	-	19	Cytokines
CGB2	114336	chorionic gonadotropin subunit beta 2	-	19	Cytokines
CGB5	93659	chorionic gonadotropin subunit beta 5	CGB|HCG|hCGB	19	Cytokines
CGB7	94027	chorionic gonadotropin subunit beta 7	CG-beta-a|CGB6	19	Cytokines
CGB8	94115	chorionic gonadotropin subunit beta 8	-	19	Cytokines
CHGA	1113	chromogranin A	CGA	14	Cytokines
CHGB	1114	chromogranin B	SCG1	20	Cytokines
CKLF	51192	chemokine like factor	C32|CKLF1|CKLF2|CKLF3|CKLF4|HSPC224|UCK-1	16	Cytokines
CLCF1	23529	cardiotrophin like cytokine factor 1	BSF-3|BSF3|CISS2|CLC|NNT-1|NNT1|NR6	11	Cytokines
CLEC11A	6320	C-type lectin domain containing 11A	CLECSF3|LSLCL|P47|SCGF	19	Cytokines
CMA1	1215	chymase 1	CYH|MCT1|chymase	14	Cytokines
CMTM1	113540	CKLF like MARVEL transmembrane domain containing 1	CKLFH|CKLFH1|CKLFSF1	16	Cytokines
CMTM2	146225	CKLF like MARVEL transmembrane domain containing 2	CKLFSF2	16	Cytokines
CMTM3	123920	CKLF like MARVEL transmembrane domain containing 3	BNAS2|CKLFSF3	16	Cytokines
CMTM4	146223	CKLF like MARVEL transmembrane domain containing 4	CKLFSF4	16	Cytokines
CMTM5	116173	CKLF like MARVEL transmembrane domain containing 5	CKLFSF5	14	Cytokines
CMTM6	54918	CKLF like MARVEL transmembrane domain containing 6	CKLFSF6|PRO2219	3	Cytokines
CMTM7	112616	CKLF like MARVEL transmembrane domain containing 7	CKLFSF7	3	Cytokines
CMTM8	152189	CKLF like MARVEL transmembrane domain containing 8	CKLFSF8|CKLFSF8-V2	3	Cytokines
CNTF	1270	ciliary neurotrophic factor	HCNTF	11	Cytokines
CORT	1325	cortistatin	CST-14|CST-17|CST-29	1	Cytokines
CRH	1392	corticotropin releasing hormone	CRF|CRH1	8	Cytokines
CSF1	1435	colony stimulating factor 1	CSF-1|MCSF	1	Cytokines
CSF2	1437	colony stimulating factor 2	CSF|GMCSF	5	Cytokines
CSF3	1440	colony stimulating factor 3	C17orf33|CSF3OS|GCSF	17	Cytokines
CSH1	1442	chorionic somatomammotropin hormone 1	CS-1|CSA|CSMT|GHB3|PL|hCS-1|hCS-A	17	Cytokines
CSH2	1443	chorionic somatomammotropin hormone 2	CS-2|CSB|GHB1|PL|hCS-B	17	Cytokines
CSHL1	1444	chorionic somatomammotropin hormone like 1	CS-5|CSHP1|CSL|GHB4|hCS-L	17	Cytokines
CSPG5	10675	chondroitin sulfate proteoglycan 5	NGC	3	Cytokines
CTF1	1489	cardiotrophin 1	CT-1|CT1	16	Cytokines
CCN2	1490	cellular communication network factor 2	CTGF|HCS24|IGFBP8|NOV2	6	Cytokines
CTSG	1511	cathepsin G	CATG|CG	14	Cytokines
CX3CL1	6376	C-X3-C motif chemokine ligand 1	ABCD-3|C3Xkine|CXC3|CXC3C|NTN|NTT|SCYD1|fractalkine|neurotactin	16	Cytokines
CXCL1	2919	C-X-C motif chemokine ligand 1	FSP|GRO1|GROa|MGSA|MGSA-a|NAP-3|SCYB1	4	Cytokines
CXCL10	3627	C-X-C motif chemokine ligand 10	C7|IFI10|INP10|IP-10|SCYB10|crg-2|gIP-10|mob-1	4	Cytokines
CXCL11	6373	C-X-C motif chemokine ligand 11	H174|I-TAC|IP-9|IP9|SCYB11|SCYB9B|b-R1	4	Cytokines
CXCL12	6387	C-X-C motif chemokine ligand 12	IRH|PBSF|SCYB12|SDF1|TLSF|TPAR1	10	Cytokines
CXCL13	10563	C-X-C motif chemokine ligand 13	ANGIE|ANGIE2|BCA-1|BCA1|BLC|BLR1L|SCYB13	4	Cytokines
CXCL14	9547	C-X-C motif chemokine ligand 14	BMAC|BRAK|KEC|KS1|MIP-2g|MIP2G|NJAC|SCYB14	5	Cytokines
CXCL16	58191	C-X-C motif chemokine ligand 16	CXCLG16|SR-PSOX|SRPSOX	17	Cytokines
CXCL17	284340	C-X-C motif chemokine ligand 17	DMC|Dcip1|UNQ473|VCC-1|VCC1	19	Cytokines
CXCL2	2920	C-X-C motif chemokine ligand 2	CINC-2a|GRO2|GROb|MGSA-b|MIP-2a|MIP2|MIP2A|SCYB2	4	Cytokines
CXCL3	2921	C-X-C motif chemokine ligand 3	CINC-2b|GRO3|GROg|MIP-2b|MIP2B|SCYB3	4	Cytokines
CXCL5	6374	C-X-C motif chemokine ligand 5	ENA-78|SCYB5	4	Cytokines
CXCL6	6372	C-X-C motif chemokine ligand 6	CKA-3|GCP-2|GCP2|SCYB6	4	Cytokines
CXCL9	4283	C-X-C motif chemokine ligand 9	CMK|Humig|MIG|SCYB9|crg-10	4	Cytokines
CCN1	3491	cellular communication network factor 1	CYR61|GIG1|IGFBP10	1	Cytokines
DEFA1	1667	defensin alpha 1	DEF1|DEFA2|HNP-1|HP-1|HP1|MRS	8	Cytokines
DEFA3	1668	defensin alpha 3	DEF3|HNP-3|HNP3|HP-3|HP3	8	Cytokines
DEFA5	1670	defensin alpha 5	DEF5|HD-5	8	Cytokines
DEFB1	1672	defensin beta 1	BD1|DEFB-1|DEFB101|HBD1	8	Cytokines
DEFB103B	55894	defensin beta 103B	BD-3|DEFB-3|DEFB103|DEFB3|HBD-3|HBD3|HBP-3|HBP3	8	Cytokines
DEFB104A	140596	defensin beta 104A	BD-4|DEFB-4|DEFB104|DEFB4|hBD-4	8	Cytokines
DEFB4A	1673	defensin beta 4A	BD-2|DEFB-2|DEFB102|DEFB2|DEFB4|HBD-2|SAP1	8	Cytokines
DKK1	22943	dickkopf WNT signaling pathway inhibitor 1	DKK-1|SK	10	Cytokines
EBI3	10148	Epstein-Barr virus induced 3	IL-27B|IL27B|IL35B	19	Cytokines
EDN1	1906	endothelin 1	ARCND3|ET1|HDLCQ7|PPET1|QME	6	Cytokines
EDN2	1907	endothelin 2	ET-2|ET2|PPET2	1	Cytokines
EDN3	1908	endothelin 3	ET-3|ET3|HSCR4|PPET3|WS4B	20	Cytokines
EGF	1950	epidermal growth factor	HOMG4|URG	4	Cytokines
EPGN	255324	epithelial mitogen	ALGV3072|EPG|PRO9904	4	Cytokines
EPO	2056	erythropoietin	DBAL|ECYT5|EP|MVCD2	7	Cytokines
EREG	2069	epiregulin	EPR|ER|Ep	4	Cytokines
ESM1	11082	endothelial cell specific molecule 1	endocan	5	Cytokines
FAM3B	54097	FAM3 metabolism regulating signaling molecule B	2-21|C21orf11|C21orf76|ORF9|PANDER|PRED44	21	Cytokines
FAM3C	10447	FAM3 metabolism regulating signaling molecule C	GS3786|ILEI	7	Cytokines
FAM3D	131177	FAM3 metabolism regulating signaling molecule D	EF7|OIT1	3	Cytokines
FASLG	356	Fas ligand	ALPS1B|APT1LG1|APTL|CD178|CD95-L|CD95L|FASL|TNFSF6|TNLG1A	1	Cytokines
FGF1	2246	fibroblast growth factor 1	AFGF|ECGF|ECGF-beta|ECGFA|ECGFB|FGF-1|FGF-alpha|FGFA|GLIO703|HBGF-1|HBGF1	5	Cytokines
FGF10	2255	fibroblast growth factor 10	-	5	Cytokines
FGF11	2256	fibroblast growth factor 11	FGF-11|FHF-3|FHF3	17	Cytokines
FGF12	2257	fibroblast growth factor 12	EIEE47|FGF12B|FHF1	3	Cytokines
FGF13	2258	fibroblast growth factor 13	FGF-13|FGF2|FHF-2|FHF2|LINC00889	X	Cytokines
FGF14	2259	fibroblast growth factor 14	FGF-14|FHF-4|FHF4|SCA27	13	Cytokines
FGF16	8823	fibroblast growth factor 16	FGF-16|MF4	X	Cytokines
FGF17	8822	fibroblast growth factor 17	FGF-13|FGF-17|HH20	8	Cytokines
FGF18	8817	fibroblast growth factor 18	FGF-18|ZFGF5	5	Cytokines
FGF19	9965	fibroblast growth factor 19	-	11	Cytokines
FGF2	2247	fibroblast growth factor 2	BFGF|FGF-2|FGFB|HBGF-2	4	Cytokines
FGF20	26281	fibroblast growth factor 20	FGF-20|RHDA2	8	Cytokines
FGF21	26291	fibroblast growth factor 21	-	19	Cytokines
FGF22	27006	fibroblast growth factor 22	-	19	Cytokines
FGF23	8074	fibroblast growth factor 23	ADHR|FGFN|HFTC2|HPDR2|HYPF|PHPTC	12	Cytokines
FGF3	2248	fibroblast growth factor 3	HBGF-3|INT2	11	Cytokines
FGF4	2249	fibroblast growth factor 4	FGF-4|HBGF-4|HST|HST-1|HSTF-1|HSTF1|K-FGF|KFGF	11	Cytokines
FGF5	2250	fibroblast growth factor 5	HBGF-5|Smag-82|TCMGLY	4	Cytokines
FGF6	2251	fibroblast growth factor 6	HBGF-6|HST2	12	Cytokines
FGF7	2252	fibroblast growth factor 7	HBGF-7|KGF	15	Cytokines
FGF8	2253	fibroblast growth factor 8	AIGF|FGF-8|HBGF-8|HH6|KAL6	10	Cytokines
FGF9	2254	fibroblast growth factor 9	FGF-9|GAF|HBFG-9|HBGF-9|SYNS3	13	Cytokines
VEGFD	2277	vascular endothelial growth factor D	FIGF|VEGF-D	X	Cytokines
FIGNL2	401720	fidgetin like 2	-	12	Cytokines
FLT3LG	2323	fms related receptor tyrosine kinase 3 ligand	FL|FLG3L|FLT3L	19	Cytokines
FSHB	2488	follicle stimulating hormone subunit beta	HH24	11	Cytokines
GAL	51083	galanin and GMAP prepropeptide	ETL8|GAL-GMAP|GALN|GLNN|GMAP	11	Cytokines
GALP	85569	galanin like peptide	-	19	Cytokines
GAST	2520	gastrin	GAS	17	Cytokines
GCG	2641	glucagon	GLP-1|GLP1|GLP2|GRPP	2	Cytokines
GDF1	2657	growth differentiation factor 1	CERS1|CHTD6|DORV|DTGA3|LAG1|LASS1|RAI|UOG1	19	Cytokines
GDF10	2662	growth differentiation factor 10	BIP|BMP-3b|BMP3B	10	Cytokines
GDF11	10220	growth differentiation factor 11	BMP-11|BMP11	12	Cytokines
GDF15	9518	growth differentiation factor 15	GDF-15|MIC-1|MIC1|NAG-1|PDF|PLAB|PTGFB	19	Cytokines
GDF2	2658	growth differentiation factor 2	BMP-9|BMP9|HHT5	10	Cytokines
GDF3	9573	growth differentiation factor 3	KFS3|MCOP7|MCOPCB6	12	Cytokines
GDF5	8200	growth differentiation factor 5	BDA1C|BMP-14|BMP14|CDMP1|DUPANS|LAP-4|LAP4|OS5|SYM1B|SYNS2	20	Cytokines
GDF6	392255	growth differentiation factor 6	BMP-13|BMP13|CDMP2|KFM|KFS|KFS1|KFSL|SGM1|SYNS4	8	Cytokines
GDF7	151449	growth differentiation factor 7	BMP12	2	Cytokines
GDF9	2661	growth differentiation factor 9	POF14	5	Cytokines
GDNF	2668	glial cell derived neurotrophic factor	ATF|ATF1|ATF2|HFB1-GDNF|HSCR3	5	Cytokines
GH1	2688	growth hormone 1	GH|GH-N|GHB5|GHN|IGHD1A|IGHD1B|IGHD2|hGH-N	17	Cytokines
GH2	2689	growth hormone 2	GH-V|GHB2|GHL|GHV|hGH-V	17	Cytokines
GHRH	2691	growth hormone releasing hormone	GHRF|GRF|INN	20	Cytokines
GHRL	51738	ghrelin and obestatin prepropeptide	MTLRP	3	Cytokines
GIP	2695	gastric inhibitory polypeptide	-	17	Cytokines
GKN1	56287	gastrokine 1	AMP18|BRICD1|CA11|FOV|foveolin	2	Cytokines
GMFB	2764	glia maturation factor beta	GMF	14	Cytokines
GMFG	9535	glia maturation factor gamma	GMF-GAMMA	19	Cytokines
GNRH1	2796	gonadotropin releasing hormone 1	GNRH|GRH|LHRH|LNRH	8	Cytokines
GNRH2	2797	gonadotropin releasing hormone 2	GnRH-II|LH-RHII	20	Cytokines
GPHA2	170589	glycoprotein hormone subunit alpha 2	A2|GPA2|ZSIG51	11	Cytokines
GPHB5	122876	glycoprotein hormone subunit beta 5	B5|GPB5|ZLUT1	14	Cytokines
GPI	2821	glucose-6-phosphate isomerase	AMF|GNPI|NLK|PGI|PHI|SA-36|SA36	19	Cytokines
GREM1	26585	gremlin 1, DAN family BMP antagonist	C15DUPq|CKTSF1B1|CRAC1|CRCS4|DAND2|DRM|DUP15q|GREMLIN|HMPS|HMPS1|IHG-2|MPSH|PIG2	15	Cytokines
GREM2	64388	gremlin 2, DAN family BMP antagonist	CKTSF1B2|DAND3|PRDC|STHAG9	1	Cytokines
GRN	2896	granulin precursor	CLN11|GEP|GP88|PCDGF|PEPI|PGRN	17	Cytokines
GRP	2922	gastrin releasing peptide	BN|GRP-10|preproGRP|proGRP	18	Cytokines
GUCA2A	2980	guanylate cyclase activator 2A	GCAP-I|GUCA2|STARA	1	Cytokines
HAMP	57817	hepcidin antimicrobial peptide	HEPC|HFE2B|LEAP1|PLTR	19	Cytokines
HBEGF	1839	heparin binding EGF like growth factor	DTR|DTS|DTSF|HEGFL	5	Cytokines
HDGF	3068	heparin binding growth factor	HMG1L2	1	Cytokines
HDGFL3	50810	HDGF like 3	CGI-142|HDGF-2|HDGF2|HDGFRP3|HRP-3	15	Cytokines
HGF	3082	hepatocyte growth factor	DFNB39|F-TCF|HGFB|HPTA|SF	7	Cytokines
HTN3	3347	histatin 3	HIS2|HTN2|HTN5|PB	4	Cytokines
IAPP	3375	islet amyloid polypeptide	DAP|IAP	12	Cytokines
IFNA1	3439	interferon alpha 1	IFL|IFN|IFN-ALPHA|IFN-alphaD|IFNA13|IFNA@|leIF D	9	Cytokines
IFNA10	3446	interferon alpha 10	IFN-alphaC	9	Cytokines
IFNA13	3447	interferon alpha 13	-	9	Cytokines
IFNA14	3448	interferon alpha 14	IFN-alphaH|LEIF2H	9	Cytokines
IFNA16	3449	interferon alpha 16	IFN-alpha-16|IFN-alphaO	9	Cytokines
IFNA17	3451	interferon alpha 17	IFN-alphaI|IFNA|INFA|LEIF2C1	9	Cytokines
IFNA2	3440	interferon alpha 2	IFN-alpha-2|IFN-alphaA|IFNA|IFNA2B|leIF A	9	Cytokines
IFNA21	3452	interferon alpha 21	IFN-alphaI|LeIF F|leIF-F	9	Cytokines
IFNA4	3441	interferon alpha 4	IFN-alpha4a|INFA4	9	Cytokines
IFNA5	3442	interferon alpha 5	IFN-alpha-5|IFN-alphaG|INA5|INFA5|leIF G	9	Cytokines
IFNA6	3443	interferon alpha 6	IFN-alphaK	9	Cytokines
IFNA7	3444	interferon alpha 7	IFN-alphaJ|IFNA-J	9	Cytokines
IFNA8	3445	interferon alpha 8	IFN-alphaB	9	Cytokines
IFNB1	3456	interferon beta 1	IFB|IFF|IFN-beta|IFNB	9	Cytokines
IFNE	338376	interferon epsilon	IFN-E|IFNE1|IFNT1|INFE1|PRO655	9	Cytokines
IFNG	3458	interferon gamma	IFG|IFI	12	Cytokines
IFNK	56832	interferon kappa	IFNT1|INFE1	9	Cytokines
IFNW1	3467	interferon omega 1	-	9	Cytokines
IGF1	3479	insulin like growth factor 1	IGF|IGF-I|IGFI|MGF	12	Cytokines
IGF2	3481	insulin like growth factor 2	C11orf43|GRDF|IGF-II|PP9974	11	Cytokines
IL10	3586	interleukin 10	CSIF|GVHDS|IL-10|IL10A|TGIF	1	Cytokines
IL11	3589	interleukin 11	AGIF|IL-11	19	Cytokines
IL12A	3592	interleukin 12A	CLMF|IL-12A|NFSK|NKSF1|P35	3	Cytokines
IL12B	3593	interleukin 12B	CLMF|CLMF2|IL-12B|IMD28|IMD29|NKSF|NKSF2	5	Cytokines
IL13	3596	interleukin 13	IL-13|P600	5	Cytokines
IL15	3600	interleukin 15	IL-15	4	Cytokines
IL16	3603	interleukin 16	LCF|NIL16|PRIL16|prIL-16	15	Cytokines
IL17A	3605	interleukin 17A	CTLA-8|CTLA8|IL-17|IL-17A|IL17	6	Cytokines
IL17B	27190	interleukin 17B	IL-17B|IL-20|NIRF|ZCYTO7	5	Cytokines
IL17C	27189	interleukin 17C	CX2|IL-17C	16	Cytokines
IL17D	53342	interleukin 17D	IL-17D	13	Cytokines
IL17F	112744	interleukin 17F	CANDF6|IL-17F|ML-1|ML1	6	Cytokines
IL18	3606	interleukin 18	IGIF|IL-18|IL-1g|IL1F4	11	Cytokines
IL19	29949	interleukin 19	IL-10C|MDA1|NG.1|ZMDA1	1	Cytokines
IL1A	3552	interleukin 1 alpha	IL-1 alpha|IL-1A|IL1|IL1-ALPHA|IL1F1	2	Cytokines
IL1B	3553	interleukin 1 beta	IL-1|IL1-BETA|IL1F2|IL1beta	2	Cytokines
IL1F10	84639	interleukin 1 family member 10	FIL1-theta|FKSG75|IL-1HY2|IL-38|IL1-theta|IL1HY2	2	Cytokines
IL36RN	26525	interleukin 36 receptor antagonist	FIL1|FIL1(DELTA)|FIL1D|IL-36Ra|IL1F5|IL1HY1|IL1L1|IL1RP3|IL36RA|PSORP|PSORS14	2	Cytokines
IL36A	27179	interleukin 36 alpha	FIL1|FIL1(EPSILON)|FIL1E|IL-1F6|IL1(EPSILON)|IL1F6	2	Cytokines
IL37	27178	interleukin 37	FIL1|FIL1(ZETA)|FIL1Z|IL-1F7|IL-1H|IL-1H4|IL-1RP1|IL-37|IL1F7|IL1H4|IL1RP1	2	Cytokines
IL36B	27177	interleukin 36 beta	FIL1|FIL1-(ETA)|FIL1H|FILI-(ETA)|IL-1F8|IL-1H2|IL1-ETA|IL1F8|IL1H2	2	Cytokines
IL36G	56300	interleukin 36 gamma	IL-1F9|IL-1H1|IL-1RP2|IL1E|IL1F9|IL1H1|IL1RP2	2	Cytokines
IL1RN	3557	interleukin 1 receptor antagonist	DIRA|ICIL-1RA|IL-1RN|IL-1ra|IL-1ra3|IL1F3|IL1RA|IRAP|MVCD4	2	Cytokines
IL2	3558	interleukin 2	IL-2|TCGF|lymphokine	4	Cytokines
IL20	50604	interleukin 20	IL-20|IL10D|ZCYTO10	1	Cytokines
IL21	59067	interleukin 21	CVID11|IL-21|Za11	4	Cytokines
IL22	50616	interleukin 22	IL-21|IL-22|IL-D110|IL-TIF|ILTIF|TIFIL-23|TIFa|zcyto18	12	Cytokines
IL23A	51561	interleukin 23 subunit alpha	IL-23|IL-23A|IL23P19|P19|SGRF	12	Cytokines
IL24	11009	interleukin 24	C49A|FISP|IL10B|MDA7|MOB5|ST16	1	Cytokines
IL25	64806	interleukin 25	IL17E	14	Cytokines
IL26	55801	interleukin 26	AK155|IL-26	12	Cytokines
IL27	246778	interleukin 27	IL-27|IL-27A|IL27A|IL27p28|IL30|p28	16	Cytokines
IFNL2	282616	interferon lambda 2	IL-28A|IL28A	19	Cytokines
IFNL3	282617	interferon lambda 3	IFN-lambda-3|IFN-lambda-4|IL-28B|IL-28C|IL28B|IL28C	19	Cytokines
IFNL1	282618	interferon lambda 1	IL-29|IL29	19	Cytokines
IL3	3562	interleukin 3	IL-3|MCGF|MULTI-CSF	5	Cytokines
IL31	386653	interleukin 31	IL-31	12	Cytokines
IL32	9235	interleukin 32	IL-32alpha|IL-32beta|IL-32delta|IL-32gamma|NK4|TAIF|TAIFa|TAIFb|TAIFc|TAIFd	16	Cytokines
IL33	90865	interleukin 33	C9orf26|DVS27|IL1F11|NF-HEV|NFEHEV	9	Cytokines
IL34	146433	interleukin 34	C16orf77|IL-34	16	Cytokines
IL4	3565	interleukin 4	BCGF-1|BCGF1|BSF-1|BSF1|IL-4	5	Cytokines
IL5	3567	interleukin 5	EDF|IL-5|TRF	5	Cytokines
IL6	3569	interleukin 6	BSF-2|BSF2|CDF|HGF|HSF|IFN-beta-2|IFNB2|IL-6	7	Cytokines
IL6ST	3572	interleukin 6 signal transducer	CD130|CDW130|GP130|HIES4|IL-6RB|sGP130	5	Cytokines
IL7	3574	interleukin 7	IL-7	8	Cytokines
CXCL8	3576	C-X-C motif chemokine ligand 8	GCP-1|GCP1|IL8|LECT|LUCT|LYNAP|MDNCF|MONAP|NAF|NAP-1|NAP1|SCYB8	4	Cytokines
IL9	3578	interleukin 9	HP40|IL-9|P40	5	Cytokines
INHA	3623	inhibin subunit alpha	-	2	Cytokines
INHBA	3624	inhibin subunit beta A	EDF|FRP	7	Cytokines
INHBB	3625	inhibin subunit beta B	-	2	Cytokines
INHBC	3626	inhibin subunit beta C	IHBC	12	Cytokines
INHBE	83729	inhibin subunit beta E	-	12	Cytokines
INS	3630	insulin	IDDM|IDDM1|IDDM2|ILPR|IRDN|MODY10|PNDM4	11	Cytokines
INS-IGF2	723961	INS-IGF2 readthrough	INSIGF	11	Cytokines
INSL3	3640	insulin like 3	RLF|RLNL|ley-I-L	19	Cytokines
INSL4	3641	insulin like 4	EPIL|PLACENTIN	9	Cytokines
INSL5	10022	insulin like 5	PRO182|UNQ156	1	Cytokines
INSL6	11172	insulin like 6	RIF1	9	Cytokines
JAG1	182	jagged canonical Notch ligand 1	AGS|AGS1|AHD|AWS|CD339|DCHE|HJ1|JAGL1	20	Cytokines
JAG2	3714	jagged canonical Notch ligand 2	HJ2|SER2	14	Cytokines
FGF7P6	387628	fibroblast growth factor 7 pseudogene 6	KGFLP1	9	Cytokines
FGF7P3	654466	fibroblast growth factor 7 pseudogene 3	KGFLP2	9	Cytokines
KITLG	4254	KIT ligand	DCUA|DFNA69|FPH2|FPHH|KL-1|Kitl|MGF|SCF|SF|SHEP7|SLF	12	Cytokines
KL	9365	klotho	HFTC3	13	Cytokines
LACRT	90070	lacritin	-	12	Cytokines
LECT2	3950	leukocyte cell derived chemotaxin 2	chm-II|chm2	5	Cytokines
LEFTY1	10637	left-right determination factor 1	LEFTB|LEFTYB	1	Cytokines
LEFTY2	7044	left-right determination factor 2	EBAF|LEFTA|LEFTYA|TGFB4	1	Cytokines
LEP	3952	leptin	LEPD|OB|OBS	7	Cytokines
LHB	3972	luteinizing hormone subunit beta	CGB4|HH23|LSH-B|LSH-beta	19	Cytokines
LIF	3976	LIF interleukin 6 family cytokine	CDF|DIA|HILDA|MLPLI	22	Cytokines
LRSAM1	90678	leucine rich repeat and sterile alpha motif containing 1	CMT2P|RIFLE|TAL	9	Cytokines
LTA	4049	lymphotoxin alpha	LT|TNFB|TNFSF1|TNLG1E	6	Cytokines
LTB	4050	lymphotoxin beta	TNFC|TNFSF3|TNLG1C|p33	6	Cytokines
LTBP1	4052	latent transforming growth factor beta binding protein 1	-	2	Cytokines
LTBP2	4053	latent transforming growth factor beta binding protein 2	C14orf141|GLC3D|LTBP3|MSPKA|MSTP031|WMS3	14	Cytokines
LTBP3	4054	latent transforming growth factor beta binding protein 3	DASS|GPHYSD3|LTBP-3|LTBP2|STHAG6|pp6425	11	Cytokines
LTBP4	8425	latent transforming growth factor beta binding protein 4	ARCL1C|LTBP-4|LTBP4L|LTBP4S	19	Cytokines
MDK	4192	midkine	ARAP|MK|NEGF2	11	Cytokines
MIA	8190	MIA SH3 domain containing	CD-RAP	19	Cytokines
MIF	4282	macrophage migration inhibitory factor	GIF|GLIF|MMIF	22	Cytokines
MLN	4295	motilin	-	6	Cytokines
MSTN	2660	myostatin	GDF8|MSLHP	2	Cytokines
NAMPT	10135	nicotinamide phosphoribosyltransferase	1110035O14Rik|PBEF|PBEF1|VF|VISFATIN	7	Cytokines
NDP	4693	norrin cystine knot growth factor NDP	EVR2|FEVR|ND	X	Cytokines
NENF	29937	neudesin neurotrophic factor	CIR2|SCIRP10|SPUF	1	Cytokines
NGF	4803	nerve growth factor	Beta-NGF|HSAN5|NGFB	1	Cytokines
NMB	4828	neuromedin B	-	15	Cytokines
NODAL	4838	nodal growth differentiation factor	HTX5	10	Cytokines
CCN3	4856	cellular communication network factor 3	IBP-9|IGFBP-9|IGFBP9|NOV|NOVh	8	Cytokines
NPFF	8620	neuropeptide FF-amide peptide precursor	FMRFAL	12	Cytokines
NPPA	4878	natriuretic peptide A	ANF|ANP|ATFB6|ATRST2|CDD|CDD-ANF|CDP|PND	1	Cytokines
NPPB	4879	natriuretic peptide B	BNP	1	Cytokines
NPPC	4880	natriuretic peptide C	CNP|CNP2	2	Cytokines
NPY	4852	neuropeptide Y	PYY4	7	Cytokines
NRG1	3084	neuregulin 1	ARIA|GGF|GGF2|HGL|HRG|HRG1|HRGA|MST131|MSTP131|NDF|NRG1-IT2|SMDF	8	Cytokines
NRG2	9542	neuregulin 2	DON1|HRG2|NTAK	5	Cytokines
NRG3	10718	neuregulin 3	HRG3|pro-NRG3	10	Cytokines
NRG4	145957	neuregulin 4	HRG4	15	Cytokines
NRTN	4902	neurturin	NTN	19	Cytokines
NTF3	4908	neurotrophin 3	HDNF|NGF-2|NGF2|NT-3|NT3	12	Cytokines
NTF4	4909	neurotrophin 4	GLC10|GLC1O|NT-4|NT-4/5|NT-5|NT4|NT5|NTF5	19	Cytokines
NTS	4922	neurotensin	NMN-125|NN|NT|NT/N|NTS1	12	Cytokines
NUDT6	11162	nudix hydrolase 6	ASFGF2|FGF-AS|FGF2AS|GFG-1|GFG1	4	Cytokines
OGN	4969	osteoglycin	OG|OIF|SLRR3A	9	Cytokines
OSGIN1	29948	oxidative stress induced growth inhibitor 1	BDGI|OKL38	16	Cytokines
OSM	5008	oncostatin M	-	22	Cytokines
OSTN	344901	osteocrin	MUSCLIN	3	Cytokines
OXT	5020	oxytocin/neurophysin I prepropeptide	OT|OT-NPI|OXT-NPI	20	Cytokines
ENDOU	8909	endonuclease, poly(U) specific	P11|PP11|PRSS26	12	Cytokines
PDGFA	5154	platelet derived growth factor subunit A	PDGF-A|PDGF1	7	Cytokines
PDGFB	5155	platelet derived growth factor subunit B	IBGC5|PDGF-2|PDGF2|SIS|SSV|c-sis	22	Cytokines
PDGFC	56034	platelet derived growth factor C	FALLOTEIN|SCDGF	4	Cytokines
PDGFD	80310	platelet derived growth factor D	IEGF|MSTP036|SCDGF-B|SCDGFB	11	Cytokines
PDGFRA	5156	platelet derived growth factor receptor alpha	CD140A|PDGFR-2|PDGFR2	4	Cytokines
PDGFRB	5159	platelet derived growth factor receptor beta	CD140B|IBGC4|IMF1|JTK12|KOGS|PDGFR|PDGFR-1|PDGFR1|PENTT	5	Cytokines
PDGFRL	5157	platelet derived growth factor receptor like	PDGRL|PRLTS	8	Cytokines
PDYN	5173	prodynorphin	ADCA|PENKB|SCA23	20	Cytokines
PENK	5179	proenkephalin	PE|PENK-A	8	Cytokines
PF4	5196	platelet factor 4	CXCL4|PF-4|SCYB4	4	Cytokines
PF4V1	5197	platelet factor 4 variant 1	CXCL4L1|CXCL4V1|PF4-ALT|PF4A|SCYB4V1	4	Cytokines
PGF	5228	placental growth factor	D12S1900|PGFL|PIGF|PLGF|PlGF-2|SHGC-10760	14	Cytokines
PLAU	5328	plasminogen activator, urokinase	ATF|BDPLT5|QPD|UPA|URK|u-PA	10	Cytokines
PMCH	5367	pro-melanin concentrating hormone	MCH|ppMCH	12	Cytokines
PNOC	5368	prepronociceptin	N/OFQ|NOP|OFQ|PPNOC|ppN/OFQ	8	Cytokines
POMC	5443	proopiomelanocortin	ACTH|CLIP|LPH|MSH|NPP|OBAIRH|POC	2	Cytokines
PPBP	5473	pro-platelet basic protein	B-TG1|Beta-TG|CTAP-III|CTAP3|CTAPIII|CXCL7|LA-PF4|LDGF|MDGF|NAP-2|PBP|SCYB7|TC1|TC2|TGB|TGB1|THBGB|THBGB1	4	Cytokines
PPBPP1	728045	pro-platelet basic protein pseudogene 1	PPBPL1|TGB2	4	Cytokines
PPBPP2	10895	pro-platelet basic protein pseudogene 2	PPBPL2|SPBPBP	4	Cytokines
PPY	5539	pancreatic polypeptide	PNP|PP	17	Cytokines
PRL	5617	prolactin	GHA1	6	Cytokines
PRLH	51052	prolactin releasing hormone	PRH|PRRP	2	Cytokines
PROK1	84432	prokineticin 1	EGVEGF|PK1|PRK1	1	Cytokines
PROK2	60675	prokineticin 2	BV8|HH4|KAL4|MIT1|PK2	3	Cytokines
PSPN	5623	persephin	PSP	19	Cytokines
PTH	5741	parathyroid hormone	FIH1|PTH1	11	Cytokines
PTH2	113091	parathyroid hormone 2	TIP39	19	Cytokines
PTHLH	5744	parathyroid hormone like hormone	BDE2|HHM|PLP|PTHR|PTHRP	12	Cytokines
PTN	5764	pleiotrophin	HARP|HB-GAM|HBBM|HBGF-8|HBGF8|HBNF|HBNF-1|NEGF1|OSF-1	7	Cytokines
PYY	5697	peptide YY	PYY-I|PYY1	17	Cytokines
QRFP	347148	pyroglutamylated RFamide peptide	26RFa|P518	9	Cytokines
RABEP1	9135	rabaptin, RAB GTPase binding effector protein 1	RAB5EP|RABPT5	17	Cytokines
RABEP2	79874	rabaptin, RAB GTPase binding effector protein 2	FRA	16	Cytokines
REG1A	5967	regenerating family member 1 alpha	ICRF|P19|PSP|PSPS|PSPS1|PTP|REG	2	Cytokines
RETN	56729	resistin	ADSF|FIZZ3|RETN1|RSTN|XCP1	19	Cytokines
RETNLB	84666	resistin like beta	FIZZ1|FIZZ2|HXCP2|RELM-beta|RELMb|RELMbeta|XCP2	3	Cytokines
RLN1	6013	relaxin 1	H1|H1RLX|RLXH1|bA12D24.3.1|bA12D24.3.2	9	Cytokines
RLN2	6019	relaxin 2	H2|H2-RLX|RLXH2|bA12D24.1.1|bA12D24.1.2	9	Cytokines
RLN3	117579	relaxin 3	H3|RXN3|ZINS4|insl7	19	Cytokines
RNASE2	6036	ribonuclease A family member 2	EDN|RAF3|RNS2	14	Cytokines
S100A6	6277	S100 calcium binding protein A6	2A9|5B10|CABP|CACY|PRA|S10A6	1	Cytokines
SAA1	6288	serum amyloid A1	PIG4|SAA|SAA2|TP53I4	11	Cytokines
SAA2	6289	serum amyloid A2	SAA|SAA1	11	Cytokines
SBDS	51119	SBDS ribosome maturation factor	CGI-97|SDS|SWDS	7	Cytokines
SCG2	7857	secretogranin II	CHGC|EM66|SN|SgII	2	Cytokines
SCGB3A1	92304	secretoglobin family 3A member 1	HIN-1|HIN1|LU105|PnSP-2|UGRP2	5	Cytokines
SCT	6343	secretin	-	11	Cytokines
AIMP1	9255	aminoacyl tRNA synthetase complex interacting multifunctional protein 1	EMAP2|EMAPII|HLD3|SCYE1|p43	4	Cytokines
SECTM1	6398	secreted and transmembrane 1	K12|SECTM	17	Cytokines
SEMA3A	10371	semaphorin 3A	COLL1|HH16|Hsema-I|Hsema-III|SEMA1|SEMAD|SEMAIII|SEMAL|SemD|coll-1	7	Cytokines
SEMA3B	7869	semaphorin 3B	LUCA-1|SEMA5|SEMAA|SemA|semaV	3	Cytokines
SEMA3C	10512	semaphorin 3C	SEMAE|SemE	7	Cytokines
SEMA3D	223117	semaphorin 3D	Sema-Z2|coll-2	7	Cytokines
SEMA3E	9723	semaphorin 3E	M-SEMAH|M-SemaK|SEMAH|coll-5	7	Cytokines
SEMA3F	6405	semaphorin 3F	SEMA-IV|SEMA4|SEMAK	3	Cytokines
SEMA3G	56920	semaphorin 3G	sem2	3	Cytokines
SEMA4A	64218	semaphorin 4A	CORD10|RP35|SEMAB|SEMB	1	Cytokines
SEMA4B	10509	semaphorin 4B	SEMAC|SemC	15	Cytokines
SEMA4C	54910	semaphorin 4C	M-SEMA-F|SEMACL1|SEMAF|SEMAI	2	Cytokines
SEMA4D	10507	semaphorin 4D	A8|BB18|C9orf164|CD100|COLL4|GR3|M-sema-G|SEMAJ|coll-4	9	Cytokines
SEMA4F	10505	ssemaphorin 4F	M-SEMA|PRO2353|S4F|SEMAM|SEMAW|m-Sema-M	2	Cytokines
SEMA4G	57715	semaphorin 4G	-	10	Cytokines
SEMA5A	9037	semaphorin 5A	SEMAF|semF	5	Cytokines
SEMA5B	54437	semaphorin 5B	SEMAG|SemG	3	Cytokines
SEMA6A	57556	semaphorin 6A	HT018|SEMA|SEMA6A1|SEMAQ|VIA	5	Cytokines
SEMA6B	10501	semaphorin 6B	EPM11|SEM-SEMA-Y|SEMA-VIB|SEMAN|semaZ	19	Cytokines
SEMA6C	10500	semaphorin 6C	SEMAY|m-SemaY|m-SemaY2	1	Cytokines
SEMA6D	80031	semaphorin 6D	-	15	Cytokines
SEMA7A	8482	semaphorin 7A (John Milton Hagen blood group)	CD108|CDw108|H-SEMA-K1|H-Sema-L|JMH|SEMAK1|SEMAL	15	Cytokines
SLIT1	6585	slit guidance ligand 1	MEGF4|SLIL1|SLIT-1|SLIT3	10	Cytokines
SLIT2	9353	slit guidance ligand 2	SLIL3|Slit-2	4	Cytokines
SLURP1	57152	secreted LY6/PLAUR domain containing 1	ANUP|ARS|ArsB|LY6-MT|LY6LS|MDM	8	Cytokines
SPP1	6696	secreted phosphoprotein 1	BNSP|BSPI|ETA-1|OPN	4	Cytokines
SST	6750	somatostatin	SMST	3	Cytokines
STC1	6781	stanniocalcin 1	STC	8	Cytokines
STC2	8614	stanniocalcin 2	STC-2|STCRP	5	Cytokines
TAC1	6863	tachykinin precursor 1	Hs.2563|NK2|NKNA|NPK|TAC2	7	Cytokines
TDGF1	6997	teratocarcinoma-derived growth factor 1	CR|CR-1|CRGF|CRIPTO	3	Cytokines
TDGF1P3	6998	teratocarcinoma-derived growth factor 1 pseudogene 3	CR-3|CRIPTO|CRIPTO-3|CRIPTO3|TDGF1|TDGF2|TDGF3	X	Cytokines
TG	7038	thyroglobulin	AITD3|TGN	8	Cytokines
TGFA	7039	transforming growth factor alpha	TFGA	2	Cytokines
TGFB1	7040	transforming growth factor beta 1	CED|DPD1|IBDIMDE|LAP|TGF-beta1|TGFB|TGFbeta	19	Cytokines
TGFB2	7042	transforming growth factor beta 2	G-TSF|LDS4|TGF-beta2	1	Cytokines
TGFB3	7043	transforming growth factor beta 3	ARVD|ARVD1|LDS5|RNHF|TGF-beta3	14	Cytokines
THPO	7066	thrombopoietin	MGDF|MKCSF|ML|MPLLG|THCYT1|TPO	3	Cytokines
TNC	3371	tenascin C	150-225|DFNA56|GMEM|GP|HXB|JI|TN|TN-C	9	Cytokines
TNF	7124	tumor necrosis factor	DIF|TNF-alpha|TNFA|TNFSF2|TNLG1F	6	Cytokines
TNFRSF11B	4982	TNF receptor superfamily member 11b	OCIF|OPG|PDB5|TR1	8	Cytokines
TNFSF10	8743	TNF superfamily member 10	APO2L|Apo-2L|CD253|TL2|TNLG6A|TRAIL	3	Cytokines
TNFSF11	8600	TNF superfamily member 11	CD254|ODF|OPGL|OPTB2|RANKL|TNLG6B|TRANCE|hRANKL2|sOdf	13	Cytokines
TNFSF12	8742	TNF superfamily member 12	APO3L|DR3LG|TNLG4A|TWEAK	17	Cytokines
TNFSF13	8741	TNF superfamily member 13	APRIL|CD256|TALL-2|TALL2|TNLG7B|TRDL-1|UNQ383/PRO715|ZTNF2	17	Cytokines
TNFSF13B	10673	TNF superfamily member 13b	BAFF|BLYS|CD257|DTL|TALL-1|TALL1|THANK|TNFSF20|TNLG7A|ZTNF4	13	Cytokines
TNFSF14	8740	TNF superfamily member 14	CD258|HVEML|LIGHT|LTg	19	Cytokines
TNFSF15	9966	TNF superfamily member 15	TL1|TL1A|TNLG1B|VEGI|VEGI192A	9	Cytokines
TNFSF18	8995	TNF superfamily member 18	AITRL|GITRL|TL6|TNLG2A|hGITRL	1	Cytokines
TNFSF4	7292	TNF superfamily member 4	CD134L|CD252|GP34|OX-40L|OX4OL|TNLG2B|TXGP1	1	Cytokines
TNFSF8	944	TNF superfamily member 8	CD153|CD30L|CD30LG|TNLG3A	9	Cytokines
TNFSF9	8744	TNF superfamily member 9	4-1BB-L|CD137L|TNLG5A	19	Cytokines
TOR2A	27433	torsin family 2 member A	TORP1	9	Cytokines
TRH	7200	thyrotropin releasing hormone	Pro-TRH|TRF	3	Cytokines
TSHB	7252	thyroid stimulating hormone subunit beta	TSH-B|TSH-BETA	1	Cytokines
TSLP	85480	thymic stromal lymphopoietin	-	5	Cytokines
TXLNA	200081	taxilin alpha	IL14|TXLN	1	Cytokines
TYMP	1890	thymidine phosphorylase	ECGF|ECGF1|MEDPS1|MNGIE|MTDPS1|PDECGF|TP|hPD-ECGF	22	Cytokines
UCN	7349	urocortin	UI|UROC	2	Cytokines
UCN2	90226	urocortin 2	SRP|UCN-II|UCNI|UR|URP	3	Cytokines
UCN3	114131	urocortin 3	SCP|SPC|UCNIII	10	Cytokines
UTS2	10911	urotensin 2	PRO1068|U-II|UCN2|UII	1	Cytokines
UTS2B	257313	urotensin 2B	U2B|URP|UTS2D	3	Cytokines
VEGFA	7422	vascular endothelial growth factor A	MVCD1|VEGF|VPF	6	Cytokines
VEGFB	7423	vascular endothelial growth factor B	VEGFL|VRF	11	Cytokines
VEGFC	7424	vascular endothelial growth factor C	Flt4-L|LMPH1D|LMPHM4|VRP	4	Cytokines
VGF	7425	VGF nerve growth factor inducible	SCG7|SgVII	7	Cytokines
VIP	7432	vasoactive intestinal peptide	PHM27	6	Cytokines
XCL1	6375	X-C motif chemokine ligand 1	ATAC|LPTN|LTN|SCM-1|SCM-1a|SCM1|SCM1A|SCYC1	1	Cytokines
XCL2	6846	X-C motif chemokine ligand 2	SCM-1b|SCM1B|SCYC2	1	Cytokines
ACVR1B	91	activin A receptor type 1B	ACTRIB|ACVRLK4|ALK4|SKR2	12	Cytokine_Receptors
ACVR1C	130399	activin A receptor type 1C	ACVRLK7|ALK7	2	Cytokine_Receptors
ACVR2A	92	activin A receptor type 2A	ACTRII|ACVR2	2	Cytokine_Receptors
ACVR2B	93	activin A receptor type 2B	ACTRIIB|ActR-IIB|HTX4	3	Cytokine_Receptors
ACVRL1	94	activin A receptor like type 1	ACVRLK1|ALK-1|ALK1|HHT|HHT2|ORW2|SKR3|TSR-I	12	Cytokine_Receptors
ADCYAP1R1	117	ADCYAP receptor type I	PAC1|PAC1R|PACAPR|PACAPRI	7	Cytokine_Receptors
ADIPOR1	51094	adiponectin receptor 1	ACDCR1|CGI-45|CGI45|PAQR1|TESBP1A	1	Cytokine_Receptors
ADIPOR2	79602	adiponectin receptor 2	ACDCR2|PAQR2	12	Cytokine_Receptors
ADRB1	153	adrenoceptor beta 1	ADRB1R|B1AR|BETA1AR|FNSS2|RHR	10	Cytokine_Receptors
ADRB2	154	adrenoceptor beta 2	ADRB2R|ADRBR|B2AR|BAR|BETA2AR	5	Cytokine_Receptors
AGTR1	185	angiotensin II receptor type 1	AG2S|AGTR1B|AT1|AT1AR|AT1B|AT1BR|AT1R|AT2R1|HAT1R	3	Cytokine_Receptors
AGTR2	186	angiotensin II receptor type 2	AT2|ATGR2|MRX88	X	Cytokine_Receptors
AMHR2	269	anti-Mullerian hormone receptor type 2	AMHR|MISR2|MISRII|MRII	12	Cytokine_Receptors
ANGPT1	284	angiopoietin 1	AGP1|AGPT|ANG1	8	Cytokine_Receptors
ANGPT4	51378	angiopoietin 4	ANG3|ANG4	20	Cytokine_Receptors
ANGPTL1	9068	angiopoietin like 1	ANG3|ANGPT3|ARP1|AngY|UNQ162|dJ595C2.2	1	Cytokine_Receptors
ANGPTL2	23452	angiopoietin like 2	ARP2|HARP	9	Cytokine_Receptors
ANGPTL3	27329	angiopoietin like 3	ANG-5|ANGPT5|ANL3|FHBL2	1	Cytokine_Receptors
ANGPTL4	51129	angiopoietin like 4	ARP4|FIAF|HARP|HFARP|NL2|PGAR|TGQTL|UNQ171|pp1158	19	Cytokine_Receptors
ANGPTL6	83854	angiopoietin like 6	AGF|ARP5	19	Cytokine_Receptors
APLNR	187	apelin receptor	AGTRL1|APJ|APJR|HG11	11	Cytokine_Receptors
AR	367	androgen receptor	AIS|AR8|DHTR|HUMARA|HYSP1|KD|NR3C4|SBMA|SMAX1|TFM	X	Cytokine_Receptors
AVPR1A	552	arginine vasopressin receptor 1A	AVPR V1a|AVPR1|V1aR	12	Cytokine_Receptors
AVPR1B	553	arginine vasopressin receptor 1B	AVPR3|V1bR	1	Cytokine_Receptors
AVPR2	554	arginine vasopressin receptor 2	ADHR|DI1|DIR|DIR3|NDI|V2R	X	Cytokine_Receptors
BMPR1A	657	bone morphogenetic protein receptor type 1A	10q23del|ACVRLK3|ALK3|CD292|SKR5	10	Cytokine_Receptors
BMPR1B	658	bone morphogenetic protein receptor type 1B	ALK-6|ALK6|AMDD|BDA1D|BDA2|CDw293	4	Cytokine_Receptors
BMPR2	659	bone morphogenetic protein receptor type 2	BMPR-II|BMPR3|BMR2|BRK-3|POVD1|PPH1|T-ALK	2	Cytokine_Receptors
BRD8	10902	bromodomain containing 8	SMAP|SMAP2|p120	5	Cytokine_Receptors
C3AR1	719	complement C3a receptor 1	AZ3B|C3AR|HNFAG09	12	Cytokine_Receptors
C5AR1	728	complement C5a receptor 1	C5A|C5AR|C5R1|CD88	19	Cytokine_Receptors
CALCR	799	calcitonin receptor	CRT|CT-R|CTR|CTR1	7	Cytokine_Receptors
CALCRL	10203	calcitonin receptor like receptor	CGRPR|CRLR|LMPHM8	2	Cytokine_Receptors
ACKR2	1238	atypical chemokine receptor 2	CCBP2|CCR10|CCR9|CMKBR9|D6|hD6	3	Cytokine_Receptors
CCR1	1230	C-C motif chemokine receptor 1	CD191|CKR-1|CKR1|CMKBR1|HM145|MIP1aR|SCYAR1	3	Cytokine_Receptors
CCR10	2826	C-C motif chemokine receptor 10	GPR2	17	Cytokine_Receptors
CCR3	1232	C-C motif chemokine receptor 3	C C CKR3|CC-CKR-3|CD193|CKR 3|CKR3|CMKBR3	3	Cytokine_Receptors
CCR4	1233	C-C motif chemokine receptor 4	CC-CKR-4|CD194|CKR4|CMKBR4|ChemR13|HGCN:14099|K5-5	3	Cytokine_Receptors
CCR5	1234	C-C motif chemokine receptor 5	CC-CKR-5|CCCKR5|CCR-5|CD195|CKR-5|CKR5|CMKBR5|IDDM22	3	Cytokine_Receptors
CCR6	1235	C-C motif chemokine receptor 6	BN-1|C-C CKR-6|CC-CKR-6|CCR-6|CD196|CKR-L3|CKRL3|CMKBR6|DCR2|DRY6|GPR29|GPRCY4|STRL22	6	Cytokine_Receptors
CCR7	1236	C-C motif chemokine receptor 7	BLR2|CC-CKR-7|CCR-7|CD197|CDw197|CMKBR7|EBI1	17	Cytokine_Receptors
CCR8	1237	C-C motif chemokine receptor 8	CC-CKR-8|CCR-8|CDw198|CKRL1|CMKBR8|CMKBRL2|CY6|GPRCY6|TER1	3	Cytokine_Receptors
CCR9	10803	C-C motif chemokine receptor 9	CC-CKR-9|CDw199|GPR-9-6|GPR28	3	Cytokine_Receptors
ACKR4	51554	atypical chemokine receptor 4	CC-CKR-11|CCBP2|CCR-11|CCR10|CCR11|CCRL1|CCX CKR|CCX-CKR|CKR-11|PPR1|VSHK1	3	Cytokine_Receptors
CCRL2	9034	C-C motif chemokine receptor like 2	ACKR5|CKRX|CRAM|CRAM-A|CRAM-B|HCR	3	Cytokine_Receptors
CD40	958	CD40 molecule	Bp50|CDW40|TNFRSF5|p50	20	Cytokine_Receptors
CMKLR1	1240	chemerin chemokine-like receptor 1	CHEMERINR|ChemR23|DEZ|RVER1	12	Cytokine_Receptors
CNTFR	1271	ciliary neurotrophic factor receptor	-	9	Cytokine_Receptors
CRHR1	1394	corticotropin releasing hormone receptor 1	CRF-R|CRF-R-1|CRF-R1|CRF1|CRFR-1|CRFR1|CRH-R-1|CRH-R1|CRHR|CRHR1L	17	Cytokine_Receptors
CRHR2	1395	corticotropin releasing hormone receptor 2	CRF-RB|CRF2|CRFR2|HM-CRF	7	Cytokine_Receptors
CRIM1	51232	cysteine rich transmembrane BMP regulator 1	CRIM-1|S52	2	Cytokine_Receptors
CRLF1	9244	cytokine receptor like factor 1	CISS|CISS1|CLF|CLF-1|NR6|zcytor5	19	Cytokine_Receptors
CRLF2	64109	cytokine receptor like factor 2	CRL2|CRLF2Y|TSLPR	X|Y	Cytokine_Receptors
CRLF3	51379	cytokine receptor like factor 3	CREME-9|CREME9|CRLM9|CYTOR4|FRWS|p48.2	17	Cytokine_Receptors
CSF1R	1436	colony stimulating factor 1 receptor	BANDDOS|C-FMS|CD115|CSF-1R|CSFR|FIM2|FMS|HDLS|M-CSF-R	5	Cytokine_Receptors
CSF2RA	1438	colony stimulating factor 2 receptor subunit alpha	CD116|CDw116|CSF2R|CSF2RAX|CSF2RAY|CSF2RX|CSF2RY|GM-CSF-R-alpha|GMCSFR|GMCSFR-alpha|GMR|GMR-alpha|SMDP4|alphaGMR	X|Y	Cytokine_Receptors
CSF2RB	1439	colony stimulating factor 2 receptor subunit beta	CD131|CDw131|IL3RB|IL5RB|SMDP5|betaGMR	22	Cytokine_Receptors
CSF3R	1441	colony stimulating factor 3 receptor	CD114|GCSFR|SCN7	1	Cytokine_Receptors
CX3CR1	1524	C-X3-C motif chemokine receptor 1	CCRL1|CMKBRL1|CMKDR1|GPR13|GPRV28|V28	3	Cytokine_Receptors
CXCR3	2833	C-X-C motif chemokine receptor 3	CD182|CD183|CKR-L2|CMKAR3|GPR9|IP10-R|Mig-R|MigR	X	Cytokine_Receptors
CXCR4	7852	C-X-C motif chemokine receptor 4	CD184|D2S201E|FB22|HM89|HSY3RR|LAP-3|LAP3|LCR1|LESTR|NPY3R|NPYR|NPYRL|NPYY3R|WHIM|WHIMS	2	Cytokine_Receptors
CXCR5	643	C-X-C motif chemokine receptor 5	BLR1|CD185|MDR15	11	Cytokine_Receptors
CXCR6	10663	C-X-C motif chemokine receptor 6	BONZO|CD186|STRL33|TYMSTR	3	Cytokine_Receptors
ACKR3	57007	atypical chemokine receptor 3	CMKOR1|CXC-R7|CXCR-7|CXCR7|GPR159|RDC-1|RDC1	2	Cytokine_Receptors
CYSLTR1	10800	cysteinyl leukotriene receptor 1	CYSLT1|CYSLT1R|CYSLTR|HMTMF81	X	Cytokine_Receptors
CYSLTR2	57105	cysteinyl leukotriene receptor 2	CYSLT2|CYSLT2R|GPCR21|HG57|HPN321|KPG_011|PSEC0146|hGPCR21	13	Cytokine_Receptors
ACKR1	2532	atypical chemokine receptor 1 (Duffy blood group)	CCBP1|CD234|DARC|DARC/ACKR1|Dfy|FY|GPD|GpFy|WBCQ1	1	Cytokine_Receptors
EDNRA	1909	endothelin receptor type A	ET-A|ETA|ETA-R|ETAR|ETRA|MFDA|hET-AR	4	Cytokine_Receptors
EDNRB	1910	endothelin receptor type B	ABCDS|ET-B|ET-BR|ETB|ETB1|ETBR|ETRB|HSCR|HSCR2|WS4A	13	Cytokine_Receptors
EGFR	1956	epidermal growth factor receptor	ERBB|ERBB1|HER1|NISBD2|PIG61|mENA	7	Cytokine_Receptors
ENG	2022	endoglin	END|HHT1|ORW1	9	Cytokine_Receptors
EPOR	2057	erythropoietin receptor	EPO-R	19	Cytokine_Receptors
ESR1	2099	estrogen receptor 1	ER|ESR|ESRA|ESTRR|Era|NR3A1	6	Cytokine_Receptors
ESR2	2100	estrogen receptor 2	ER-BETA|ESR-BETA|ESRB|ESTRB|Erb|NR3A2|ODG8	14	Cytokine_Receptors
ESRRA	2101	estrogen related receptor alpha	ERR1|ERRa|ERRalpha|ESRL1|NR3B1	11	Cytokine_Receptors
ESRRB	2103	estrogen related receptor beta	DFNB35|ERR beta-2|ERR2|ERRb|ERRbeta2|ESRL2|NR3B2	14	Cytokine_Receptors
ESRRG	2104	estrogen related receptor gamma	ERR-gamma|ERR3|ERRg|ERRgamma|NR3B3	1	Cytokine_Receptors
FGFR1	2260	fibroblast growth factor receptor 1	BFGFR|CD331|CEK|ECCL|FGFBR|FGFR-1|FLG|FLT-2|FLT2|HBGFR|HH2|HRTFDS|KAL2|N-SAM|OGD|bFGF-R-1	8	Cytokine_Receptors
FGFR2	2263	fibroblast growth factor receptor 2	BBDS|BEK|BFR-1|CD332|CEK3|CFD1|ECT1|JWS|K-SAM|KGFR|TK14|TK25	10	Cytokine_Receptors
FGFR3	2261	fibroblast growth factor receptor 3	ACH|CD333|CEK2|HSFGFR3EX|JTK4	4	Cytokine_Receptors
FGFR4	2264	fibroblast growth factor receptor 4	CD334|JTK2|TKF	5	Cytokine_Receptors
FGFRL1	53834	fibroblast growth factor receptor like 1	FGFR-5|FGFR5|FHFR	4	Cytokine_Receptors
FLT1	2321	fms related receptor tyrosine kinase 1	FLT|FLT-1|VEGFR-1|VEGFR1	13	Cytokine_Receptors
FLT3	2322	fms related receptor tyrosine kinase 3	CD135|FLK-2|FLK2|STK1	13	Cytokine_Receptors
FLT4	2324	fms related receptor tyrosine kinase 4	CHTD7|FLT-4|FLT41|LMPH1A|LMPHM1|PCL|VEGFR-3|VEGFR3	5	Cytokine_Receptors
FPR1	2357	formyl peptide receptor 1	FMLP|FPR	19	Cytokine_Receptors
FPR2	2358	formyl peptide receptor 2	ALXR|FMLP-R-II|FMLPX|FPR2A|FPRH1|FPRH2|FPRL1|HM63|LXA4R	19	Cytokine_Receptors
FPR2	2358	formyl peptide receptor 2	ALXR|FMLP-R-II|FMLPX|FPR2A|FPRH1|FPRH2|FPRL1|HM63|LXA4R	19	Cytokine_Receptors
FSHR	2492	follicle stimulating hormone receptor	FSHR1|FSHRO|LGR1|ODG1	2	Cytokine_Receptors
GALR2	8811	galanin receptor 2	GAL2-R|GALNR2|GALR-2	17	Cytokine_Receptors
GALR3	8484	galanin receptor 3	-	22	Cytokine_Receptors
GCGR	2642	glucagon receptor	GGR|GL-R	17	Cytokine_Receptors
GHR	2690	growth hormone receptor	GHBP|GHIP	5	Cytokine_Receptors
GHRHR	2692	growth hormone releasing hormone receptor	GHRFR|GRFR|IGHD1B|IGHD4	7	Cytokine_Receptors
GHSR	2693	growth hormone secretagogue receptor	GHDP	3	Cytokine_Receptors
GIPR	2696	gastric inhibitory polypeptide receptor	PGQTL2	19	Cytokine_Receptors
GLP1R	2740	glucagon like peptide 1 receptor	GLP-1|GLP-1-R|GLP-1R	6	Cytokine_Receptors
GLP2R	9340	glucagon like peptide 2 receptor	-	17	Cytokine_Receptors
GNRHR	2798	gonadotropin releasing hormone receptor	GNRHR1|GRHR|HH7|LHRHR|LRHR	4	Cytokine_Receptors
GPER1	2852	G protein-coupled estrogen receptor 1	CEPR|CMKRL2|DRY12|FEG-1|GPCR-Br|GPER|GPR30|LERGU|LERGU2|LyGPR|mER	7	Cytokine_Receptors
GPR17	2840	G protein-coupled receptor 17	-	2	Cytokine_Receptors
GPR32	2854	G protein-coupled receptor 32	RVDR1	19	Cytokine_Receptors
GPR33	2856	G protein-coupled receptor 33	-	14	Cytokine_Receptors
PTGDR2	11251	prostaglandin D2 receptor 2	CD294|CRTH2|DL1R|DP2|GPR44	11	Cytokine_Receptors
C5AR2	27202	complement component 5a receptor 2	C5L2|GPF77|GPR77	19	Cytokine_Receptors
HNF4A	3172	hepatocyte nuclear factor 4 alpha	FRTS4|HNF4|HNF4a7|HNF4a8|HNF4a9|HNF4alpha|MODY|MODY1|NR2A1|NR2A21|TCF|TCF14	20	Cytokine_Receptors
HNF4G	3174	hepatocyte nuclear factor 4 gamma	NR2A2|NR2A3	8	Cytokine_Receptors
HTR3A	3359	5-hydroxytryptamine receptor 3A	5-HT-3|5-HT3A|5-HT3R|5HT3R|HTR3	11	Cytokine_Receptors
HTR3B	9177	5-hydroxytryptamine receptor 3B	5-HT3B	11	Cytokine_Receptors
HTR3C	170572	5-hydroxytryptamine receptor 3C	-	3	Cytokine_Receptors
HTR3D	200909	5-hydroxytryptamine receptor 3D	5HT3D	3	Cytokine_Receptors
HTR3E	285242	5-hydroxytryptamine receptor 3E	5-HT3-E|5-HT3E|5-HT3c1	3	Cytokine_Receptors
IFNAR1	3454	interferon alpha and beta receptor subunit 1	AVP|IFN-alpha-REC|IFNAR|IFNBR|IFRC	21	Cytokine_Receptors
IFNAR2	3455	interferon alpha and beta receptor subunit 2	IFN-R|IFN-alpha-REC|IFNABR|IFNARB|IMD45	21	Cytokine_Receptors
IFNGR1	3459	interferon gamma receptor 1	CD119|IFNGR|IMD27A|IMD27B	6	Cytokine_Receptors
IFNGR2	3460	interferon gamma receptor 2	AF-1|IFGR2|IFNGT1|IMD28	21	Cytokine_Receptors
IGF1R	3480	insulin like growth factor 1 receptor	CD221|IGFIR|IGFR|JTK13	15	Cytokine_Receptors
IGF2R	3482	insulin like growth factor 2 receptor	CD222|CI-M6PR|CIMPR|M6P-R|M6P/IGF2R|MPR 300|MPR1|MPR300|MPRI	6	Cytokine_Receptors
IL10RA	3587	interleukin 10 receptor subunit alpha	CD210|CD210a|CDW210A|HIL-10R|IL-10R1|IL10R	11	Cytokine_Receptors
IL10RB	3588	interleukin 10 receptor subunit beta	CDW210B|CRF2-4|CRFB4|D21S58|D21S66|IL-10R2	21	Cytokine_Receptors
IL11RA	3590	interleukin 11 receptor subunit alpha	CRSDA	9	Cytokine_Receptors
IL12RB1	3594	interleukin 12 receptor subunit beta 1	CD212|IL-12R-BETA1|IL12RB|IMD30	19	Cytokine_Receptors
IL12RB2	3595	interleukin 12 receptor subunit beta 2	-	1	Cytokine_Receptors
IL13RA1	3597	interleukin 13 receptor subunit alpha 1	CD213A1|CT19|IL-13Ra|NR4	X	Cytokine_Receptors
IL13RA2	3598	interleukin 13 receptor subunit alpha 2	CD213A2|CT19|IL-13R|IL13BP	X	Cytokine_Receptors
IL15RA	3601	interleukin 15 receptor subunit alpha	CD215	10	Cytokine_Receptors
IL2RB	3560	interleukin 2 receptor subunit beta	CD122|IL15RB|IMD63|P70-75	22	Cytokine_Receptors
IL17RA	23765	interleukin 17 receptor A	CANDF5|CD217|CDw217|IL-17RA|IL17R|IMD51|hIL-17R	22	Cytokine_Receptors
IL17RB	55540	interleukin 17 receptor B	CRL4|EVI27|IL17BR|IL17RH1	3	Cytokine_Receptors
IL17RC	84818	interleukin 17 receptor C	CANDF9|IL17-RL|IL17RL	3	Cytokine_Receptors
IL17RD	54756	interleukin 17 receptor D	HH18|IL-17RD|IL17RLM|SEF	3	Cytokine_Receptors
IL17RE	132014	interleukin 17 receptor E	-	3	Cytokine_Receptors
IL18R1	8809	interleukin 18 receptor 1	CD218a|CDw218a|IL-18R-alpha|IL-18Ralpha|IL-1Rrp|IL18RA|IL18Ralpha2|IL1RRP	2	Cytokine_Receptors
IL18RAP	8807	interleukin 18 receptor accessory protein	ACPL|CD218b|CDw218b|IL-18R-beta|IL-18RAcP|IL-18Rbeta|IL-1R-7|IL-1R7|IL-1RAcPL|IL18RB	2	Cytokine_Receptors
IL1R1	3554	interleukin 1 receptor type 1	CD121A|D2S1473|IL-1R-alpha|IL1R|IL1RA|P80	2	Cytokine_Receptors
IL1R2	7850	interleukin 1 receptor type 2	CD121b|CDw121b|IL-1R-2|IL-1RT-2|IL-1RT2|IL1R2c|IL1RB	2	Cytokine_Receptors
IL1RAP	3556	interleukin 1 receptor accessory protein	C3orf13|IL-1RAcP|IL1R3	3	Cytokine_Receptors
IL1RL1	9173	interleukin 1 receptor like 1	DER4|FIT-1|IL33R|ST2|ST2L|ST2V|T1	2	Cytokine_Receptors
IL1RL2	8808	interleukin 1 receptor like 2	IL-1Rrp2|IL-36R|IL1R-rp2|IL1RRP2	2	Cytokine_Receptors
IL20RA	53832	interleukin 20 receptor subunit alpha	CRF2-8|IL-20R-alpha|IL-20R1|IL-20RA	6	Cytokine_Receptors
IL20RB	53833	interleukin 20 receptor subunit beta	DIRS1|FNDC6|IL-20R2	3	Cytokine_Receptors
IL21R	50615	interleukin 21 receptor	CD360|IMD56|NILR	16	Cytokine_Receptors
IL22RA1	58985	interleukin 22 receptor subunit alpha 1	CRF2-9|IL22R|IL22R1	1	Cytokine_Receptors
IL22RA2	116379	interleukin 22 receptor subunit alpha 2	CRF2-10|CRF2-S1|CRF2X|IL-22BP|IL-22R-alpha-2|IL-22RA2|ZCYTOR16	6	Cytokine_Receptors
IL23R	149233	interleukin 23 receptor	-	1	Cytokine_Receptors
IL27RA	9466	interleukin 27 receptor subunit alpha	CRL1|IL-27RA|IL27R|TCCR|WSX1|zcytor1	19	Cytokine_Receptors
IFNLR1	163702	interferon lambda receptor 1	CRF2/12|IFNLR|IL-28R1|IL28RA|LICR2	1	Cytokine_Receptors
IL2RA	3559	interleukin 2 receptor subunit alpha	CD25|IDDM10|IL2R|IMD41|TCGFR|p55	10	Cytokine_Receptors
IL2RB	3560	interleukin 2 receptor subunit beta	CD122|IL15RB|IMD63|P70-75	22	Cytokine_Receptors
IL2RG	3561	interleukin 2 receptor subunit gamma	CD132|CIDX|IL-2RG|IMD4|P64|SCIDX|SCIDX1	X	Cytokine_Receptors
IL31RA	133396	interleukin 31 receptor A	CRL|CRL3|GLM-R|GLMR|GPL|IL-31RA|PLCA2|PRO21384|hGLM-R	5	Cytokine_Receptors
IL3RA	3563	interleukin 3 receptor subunit alpha	CD123|IL3R|IL3RAY|IL3RX|IL3RY|hIL-3Ra	X|Y	Cytokine_Receptors
IL4R	3566	interleukin 4 receptor	CD124|IL-4RA|IL4RA	16	Cytokine_Receptors
IL5RA	3568	interleukin 5 receptor subunit alpha	CD125|CDw125|HSIL5R3|IL5R	3	Cytokine_Receptors
IL6R	3570	interleukin 6 receptor	CD126|IL-6R-1|IL-6RA|IL6Q|IL6RA|IL6RQ|gp80	1	Cytokine_Receptors
IL7R	3575	interleukin 7 receptor	CD127|CDW127|IL-7R-alpha|IL7RA|ILRA	5	Cytokine_Receptors
CXCR1	3577	C-X-C motif chemokine receptor 1	C-C|C-C-CKR-1|CD128|CD181|CDw128a|CKR-1|CMKAR1|IL8R1|IL8RA|IL8RBA	2	Cytokine_Receptors
CXCR2	3579	C-X-C motif chemokine receptor 2	CD182|CDw128b|CMKAR2|IL8R2|IL8RA|IL8RB	2	Cytokine_Receptors
IL9R	3581	interleukin 9 receptor	CD129|IL-9R	X|Y	Cytokine_Receptors
INSR	3643	insulin receptor	CD220|HHF5	19	Cytokine_Receptors
KDR	3791	kinase insert domain receptor	CD309|FLK1|VEGFR|VEGFR2	4	Cytokine_Receptors
LEPR	3953	leptin receptor	CD295|LEP-R|LEPRD|OB-R|OBR	1	Cytokine_Receptors
LGR4	55366	leucine rich repeat containing G protein-coupled receptor 4	BNMD17|GPR48	11	Cytokine_Receptors
LGR5	8549	leucine rich repeat containing G protein-coupled receptor 5	FEX|GPR49|GPR67|GRP49|HG38	12	Cytokine_Receptors
LGR6	59352	leucine rich repeat containing G protein-coupled receptor 6	GPCR|VTS20631	1	Cytokine_Receptors
LHCGR	3973	luteinizing hormone/choriogonadotropin receptor	HHG|LCGR|LGR2|LH/CG-R|LH/CGR|LHR|LHRHR|LSH-R|ULG5	2	Cytokine_Receptors
LIFR	3977	LIF receptor subunit alpha	CD118|LIF-R|SJS2|STWS|SWS	5	Cytokine_Receptors
LTB4R	1241	leukotriene B4 receptor	BLT1|BLTR|CMKRL1|GPR16|LTB4R1|LTBR1|P2RY7|P2Y7	14	Cytokine_Receptors
LTB4R2	56413	leukotriene B4 receptor 2	BLT2|BLTR2|JULF2|KPG_004|LTB4-R 2|LTB4-R2|NOP9	14	Cytokine_Receptors
LTBR	4055	lymphotoxin beta receptor	D12S370|LT-BETA-R|TNF-R-III|TNFCR|TNFR-RP|TNFR2-RP|TNFR3|TNFRSF3	12	Cytokine_Receptors
MC1R	4157	melanocortin 1 receptor	CMM5|MSH-R|SHEP2	16	Cytokine_Receptors
MC2R	4158	melanocortin 2 receptor	ACTHR	18	Cytokine_Receptors
MC3R	4159	melanocortin 3 receptor	BMIQ9|MC3|MC3-R|OB20|OQTL	20	Cytokine_Receptors
MC4R	4160	melanocortin 4 receptor	BMIQ20	18	Cytokine_Receptors
MCHR1	2847	melanin concentrating hormone receptor 1	GPR24|MCH-1R|MCH1R|SLC-1|SLC1	22	Cytokine_Receptors
MCHR2	84539	melanin concentrating hormone receptor 2	GPR145|GPRv17|MCH-2R|MCH-R2|MCH2|MCH2R|MCHR-2|SLT	6	Cytokine_Receptors
MET	4233	MET proto-oncogene, receptor tyrosine kinase	AUTS9|DFNB97|HGFR|RCCP2|c-Met	7	Cytokine_Receptors
MLNR	2862	motilin receptor	GPR38|MTLR1	13	Cytokine_Receptors
MPL	4352	MPL proto-oncogene, thrombopoietin receptor	C-MPL|CD110|MPLV|THCYT2|THPOR|TPOR	1	Cytokine_Receptors
MTNR1A	4543	melatonin receptor 1A	MEL-1A-R|MT1	4	Cytokine_Receptors
MTNR1B	4544	melatonin receptor 1B	FGQTL2|MEL-1B-R|MT2	11	Cytokine_Receptors
NGFR	4804	nerve growth factor receptor	CD271|Gp80-LNGFR|TNFRSF16|p75(NTR)|p75NTR	17	Cytokine_Receptors
NMBR	4829	neuromedin B receptor	BB1|BB1R|NMB-R	6	Cytokine_Receptors
NPR1	4881	natriuretic peptide receptor 1	ANPRA|ANPa|GUC2A|GUCY2A|NPRA	1	Cytokine_Receptors
NPR3	4883	natriuretic peptide receptor 3	ANP-C|ANPR-C|ANPRC|C5orf23|GUCY2B|NPR-C|NPRC	5	Cytokine_Receptors
NR0B1	190	nuclear receptor subfamily 0 group B member 1	AHC|AHCH|AHX|DAX-1|DAX1|DSS|GTD|HHG|NROB1|SRXY2	X	Cytokine_Receptors
NR0B2	8431	nuclear receptor subfamily 0 group B member 2	SHP|SHP1	1	Cytokine_Receptors
NR1D1	9572	nuclear receptor subfamily 1 group D member 1	EAR1|REVERBA|REVERBalpha|THRA1|THRAL|ear-1|hRev	17	Cytokine_Receptors
NR1D2	9975	nuclear receptor subfamily 1 group D member 2	BD73|EAR-1R|REVERBB|REVERBbeta|RVR	3	Cytokine_Receptors
NR1H2	7376	nuclear receptor subfamily 1 group H member 2	LXR-b|LXRB|NER|NER-I|RIP15|UNR	19	Cytokine_Receptors
NR1H3	10062	nuclear receptor subfamily 1 group H member 3	LXR-a|LXRA|RLD-1	11	Cytokine_Receptors
NR1H4	9971	nuclear receptor subfamily 1 group H member 4	BAR|FXR|HRR-1|HRR1|PFIC5|RIP14	12	Cytokine_Receptors
NR1I2	8856	nuclear receptor subfamily 1 group I member 2	BXR|ONR1|PAR|PAR1|PAR2|PARq|PRR|PXR|SAR|SXR	3	Cytokine_Receptors
NR1I3	9970	nuclear receptor subfamily 1 group I member 3	CAR|CAR1|MB67	1	Cytokine_Receptors
NR2C1	7181	nuclear receptor subfamily 2 group C member 1	TR2	12	Cytokine_Receptors
NR2C2	7182	nuclear receptor subfamily 2 group C member 2	TAK1|TR4	3	Cytokine_Receptors
NR2E1	7101	nuclear receptor subfamily 2 group E member 1	TLL|TLX|XTLL	6	Cytokine_Receptors
NR2E3	10002	nuclear receptor subfamily 2 group E member 3	ESCS|PNR|RNR|RP37|rd7	15	Cytokine_Receptors
NR2F1	7025	nuclear receptor subfamily 2 group F member 1	BBOAS|BBSOAS|COUP-TFI|COUPTF1|EAR-3|EAR3|ERBAL3|SVP44|TCFCOUP1|TFCOUP1	5	Cytokine_Receptors
NR2F2	7026	nuclear receptor subfamily 2 group F member 2	ARP-1|ARP1|CHTD4|COUPTF2|COUPTFB|COUPTFII|NF-E3|SVP40|TFCOUP2	15	Cytokine_Receptors
NR2F6	2063	nuclear receptor subfamily 2 group F member 6	EAR-2|EAR2|ERBAL2	19	Cytokine_Receptors
NR3C1	2908	nuclear receptor subfamily 3 group C member 1	GCCR|GCR|GCRST|GR|GRL	5	Cytokine_Receptors
NR3C2	4306	nuclear receptor subfamily 3 group C member 2	MCR|MLR|MR|NR3C2VIT	4	Cytokine_Receptors
NR4A1	3164	nuclear receptor subfamily 4 group A member 1	GFRP1|HMR|N10|NAK-1|NGFIB|NP10|NUR77|TR3	12	Cytokine_Receptors
NR4A2	4929	nuclear receptor subfamily 4 group A member 2	HZF-3|NOT|NURR1|RNR1|TINUR	2	Cytokine_Receptors
NR4A3	8013	nuclear receptor subfamily 4 group A member 3	CHN|CSMF|MINOR|NOR1|TEC	9	Cytokine_Receptors
NR5A1	2516	nuclear receptor subfamily 5 group A member 1	AD4BP|ELP|FTZ1|FTZF1|POF7|SF-1|SF1|SPGF8|SRXX4|SRXY3|hSF-1	9	Cytokine_Receptors
NR5A2	2494	nuclear receptor subfamily 5 group A member 2	B1F|B1F2|CPF|FTF|FTZ-F1|FTZ-F1beta|LRH-1|LRH1|hB1F-2	1	Cytokine_Receptors
NR6A1	2649	nuclear receptor subfamily 6 group A member 1	CT150|GCNF|GCNF1|NR61|RTR|hGCNF|hRTR	9	Cytokine_Receptors
NRP1	8829	neuropilin 1	BDCA4|CD304|NP1|NRP|VEGF165R	10	Cytokine_Receptors
NRP2	8828	neuropilin 2	NP2|NPN2|PRO2714|VEGF165R2	2	Cytokine_Receptors
OGFR	11054	opioid growth factor receptor	-	20	Cytokine_Receptors
OPRD1	4985	opioid receptor delta 1	DOP|DOR|DOR1|OPRD	1	Cytokine_Receptors
OPRK1	4986	opioid receptor kappa 1	K-OR-1|KOP|KOR|KOR-1|KOR1|OPRK	8	Cytokine_Receptors
OPRL1	4987	opioid related nociceptin receptor 1	KOR-3|KOR3|NOCIR|NOP|NOPr|OOR|OPRL|ORL1	20	Cytokine_Receptors
OPRM1	4988	opioid receptor mu 1	LMOR|M-OR-1|MOP|MOR|MOR1|OPRM	6	Cytokine_Receptors
OSMR	9180	oncostatin M receptor	IL-31R-beta|IL-31RB|OSMRB|OSMRbeta|PLCA1	5	Cytokine_Receptors
OXTR	5021	oxytocin receptor	OT-R	3	Cytokine_Receptors
PGR	5241	progesterone receptor	NR3C3|PR	11	Cytokine_Receptors
PGRMC2	10424	progesterone receptor membrane component 2	DG6|PMBP	4	Cytokine_Receptors
PLAUR	5329	plasminogen activator, urokinase receptor	CD87|U-PAR|UPAR|URKR	19	Cytokine_Receptors
PLXNA1	5361	plexin A1	NOV|NOVP|PLEXIN-A1|PLXN1	3	Cytokine_Receptors
PLXNA2	5362	plexin A2	OCT|PLXN2	1	Cytokine_Receptors
PLXNA3	55558	plexin A3	6.3|HSSEXGENE|PLXN3|PLXN4|XAP-6	X	Cytokine_Receptors
PLXNA4	91584	plexin A4	FAYV2820|PLEXA4|PLXNA4A|PLXNA4B|PRO34003	7	Cytokine_Receptors
PLXNB1	5364	plexin B1	PLEXIN-B1|PLXN5|SEP	3	Cytokine_Receptors
PLXNB2	23654	plexin B2	MM1|Nbla00445|PLEXB2|dJ402G11.3	22	Cytokine_Receptors
PLXNB3	5365	plexin B3	PLEXB3|PLEXR|PLXN6	X	Cytokine_Receptors
PLXNC1	10154	plexin C1	CD232|PLXN-C1|VESPR	12	Cytokine_Receptors
PLXND1	23129	plexin D1	PLEXD1	3	Cytokine_Receptors
PPARA	5465	peroxisome proliferator activated receptor alpha	NR1C1|PPAR|PPARalpha|hPPAR	22	Cytokine_Receptors
PPARD	5467	peroxisome proliferator activated receptor delta	FAAR|NR1C2|NUC1|NUCI|NUCII|PPARB	6	Cytokine_Receptors
PPARG	5468	peroxisome proliferator activated receptor gamma	CIMT1|GLM1|NR1C3|PPARG1|PPARG2|PPARG5|PPARgamma	3	Cytokine_Receptors
PRLHR	2834	prolactin releasing hormone receptor	GPR10|GR3|PrRPR	10	Cytokine_Receptors
PRLR	5618	prolactin receptor	HPRL|MFAB|RI-PRLR|hPRLrI	5	Cytokine_Receptors
PTAFR	5724	platelet activating factor receptor	PAFR	1	Cytokine_Receptors
PTGDR	5729	prostaglandin D2 receptor	AS1|ASRT1|DP|DP1|PTGDR1	14	Cytokine_Receptors
PTGDS	5730	prostaglandin D2 synthase	L-PGDS|LPGDS|PDS|PGD2|PGDS|PGDS2	9	Cytokine_Receptors
PTGER1	5731	prostaglandin E receptor 1	EP1	19	Cytokine_Receptors
PTGER2	5732	prostaglandin E receptor 2	EP2	14	Cytokine_Receptors
PTGER3	5733	prostaglandin E receptor 3	EP3|EP3-I|EP3-II|EP3-III|EP3-IV|EP3-VI|EP3e|PGE2-R|lnc003875	1	Cytokine_Receptors
PTGER4	5734	prostaglandin E receptor 4	EP4|EP4R	5	Cytokine_Receptors
PTGFR	5737	prostaglandin F receptor	FP	1	Cytokine_Receptors
PTH1R	5745	parathyroid hormone 1 receptor	EKNS|PFE|PTHR|PTHR1	3	Cytokine_Receptors
PTH2R	5746	parathyroid hormone 2 receptor	PTHR2	2	Cytokine_Receptors
RARA	5914	retinoic acid receptor alpha	NR1B1|RAR	17	Cytokine_Receptors
RARB	5915	retinoic acid receptor beta	HAP|MCOPS12|NR1B2|RARbeta1|RRB2	3	Cytokine_Receptors
RARG	5916	retinoic acid receptor gamma	NR1B3|RARC	12	Cytokine_Receptors
ROBO1	6091	roundabout guidance receptor 1	DUTT1|SAX3	3	Cytokine_Receptors
ROBO2	6092	roundabout guidance receptor 2	SAX3	3	Cytokine_Receptors
ROBO3	64221	roundabout guidance receptor 3	HGPPS|HGPPS1|HGPS|RBIG1|RIG1	11	Cytokine_Receptors
RORA	6095	RAR related orphan receptor A	IDDECA|NR1F1|ROR1|ROR2|ROR3|RZR-ALPHA|RZRA	15	Cytokine_Receptors
RORB	6096	RAR related orphan receptor B	EIG15|NR1F2|ROR-BETA|RZR-BETA|RZRB|bA133M9.1	9	Cytokine_Receptors
RORC	6097	RAR related orphan receptor C	IMD42|NR1F3|RORG|RZR-GAMMA|RZRG|TOR	1	Cytokine_Receptors
RXFP1	59350	relaxin family peptide receptor 1	LGR7|RXFPR1	4	Cytokine_Receptors
RXFP2	122042	relaxin family peptide receptor 2	GPR106|GREAT|INSL3R|LGR8|LGR8.1|RXFPR2	13	Cytokine_Receptors
RXFP3	51289	relaxin family peptide receptor 3	GPCR135|RLN3R1|RXFPR3|SALPR	5	Cytokine_Receptors
RXRA	6256	retinoid X receptor alpha	NR2B1	9	Cytokine_Receptors
RXRB	6257	retinoid X receptor beta	DAUDI6|H-2RIIBP|NR2B2|RCoR-1	6	Cytokine_Receptors
RXRG	6258	retinoid X receptor gamma	NR2B3|RXRC	1	Cytokine_Receptors
S1PR1	1901	sphingosine-1-phosphate receptor 1	CD363|CHEDG1|D1S3362|ECGF1|EDG-1|EDG1|S1P1	1	Cytokine_Receptors
S1PR2	9294	sphingosine-1-phosphate receptor 2	AGR16|DFNB68|EDG-5|EDG5|Gpcr13|H218|LPB2|S1P2	19	Cytokine_Receptors
SCTR	6344	secretin receptor	SR	2	Cytokine_Receptors
SDC1	6382	syndecan 1	CD138|SDC|SYND1|syndecan	2	Cytokine_Receptors
SDC2	6383	syndecan 2	CD362|HSPG|HSPG1|SYND2	8	Cytokine_Receptors
SDC3	9672	syndecan 3	SDCN|SYND3	1	Cytokine_Receptors
SDC4	6385	syndecan 4	SYND4	20	Cytokine_Receptors
SORT1	6272	sortilin 1	Gp95|LDLCQ6|NT3|NTR3	1	Cytokine_Receptors
SSTR1	6751	somatostatin receptor 1	SRIF-2|SS-1-R|SS1-R|SS1R	14	Cytokine_Receptors
SSTR2	6752	somatostatin receptor 2	-	17	Cytokine_Receptors
SSTR5	6755	somatostatin receptor 5	SS-5-R	16	Cytokine_Receptors
ST2	6761	-	-	11	Cytokine_Receptors
TACR1	6869	tachykinin receptor 1	NK1R|NKIR|SPR|TAC1R	2	Cytokine_Receptors
TEK	7010	TEK receptor tyrosine kinase	CD202B|GLC3E|TIE-2|TIE2|VMCM|VMCM1	9	Cytokine_Receptors
TGFBR1	7046	transforming growth factor beta receptor 1	AAT5|ACVRLK4|ALK-5|ALK5|ESS1|LDS1|LDS1A|LDS2A|MSSE|SKR4|TBR-i|TBRI|TGFR-1|tbetaR-I	9	Cytokine_Receptors
TGFBR2	7048	transforming growth factor beta receptor 2	AAT3|FAA3|LDS1B|LDS2|LDS2B|MFS2|RIIC|TAAD2|TBR-ii|TBRII|TGFR-2|TGFbeta-RII	3	Cytokine_Receptors
TGFBR3	7049	transforming growth factor beta receptor 3	BGCAN|betaglycan	1	Cytokine_Receptors
THRA	7067	thyroid hormone receptor alpha	AR7|CHNG6|EAR7|ERB-T-1|ERBA|ERBA1|NR1A1|THRA1|THRA2|c-ERBA-1	17	Cytokine_Receptors
THRB	7068	thyroid hormone receptor beta	C-ERBA-2|C-ERBA-BETA|ERBA2|GRTH|NR1A2|PRTH|THR1|THRB1|THRB2	3	Cytokine_Receptors
TIE1	7075	tyrosine kinase with immunoglobulin like and EGF like domains 1	JTK14|TIE	1	Cytokine_Receptors
TNFRSF10A	8797	TNF receptor superfamily member 10a	APO2|CD261|DR4|TRAILR-1|TRAILR1	8	Cytokine_Receptors
TNFRSF10B	8795	TNF receptor superfamily member 10b	CD262|DR5|KILLER|KILLER/DR5|TRAIL-R2|TRAILR2|TRICK2|TRICK2A|TRICK2B|TRICKB|ZTNFR9	8	Cytokine_Receptors
TNFRSF10C	8794	TNF receptor superfamily member 10c	CD263|DCR1|DCR1-TNFR|LIT|TRAIL-R3|TRAILR3|TRID	8	Cytokine_Receptors
TNFRSF10D	8793	TNF receptor superfamily member 10d	CD264|DCR2|TRAIL-R4|TRAILR4|TRUNDD	8	Cytokine_Receptors
TNFRSF11A	8792	TNF receptor superfamily member 11a	CD265|FEO|LOH18CR1|ODFR|OFE|OPTB7|OSTS|PDB2|RANK|TRANCER	18	Cytokine_Receptors
TNFRSF12A	51330	TNF receptor superfamily member 12A	CD266|FN14|TWEAKR	16	Cytokine_Receptors
TNFRSF13B	23495	TNF receptor superfamily member 13B	CD267|CVID|CVID2|IGAD2|RYZN|TACI|TNFRSF14B	17	Cytokine_Receptors
TNFRSF13C	115650	TNF receptor superfamily member 13C	BAFF-R|BAFFR|BROMIX|CD268|CVID4|prolixin	22	Cytokine_Receptors
TNFRSF14	8764	TNF receptor superfamily member 14	ATAR|CD270|HVEA|HVEM|LIGHTR|TR2	1	Cytokine_Receptors
TNFRSF17	608	TNF receptor superfamily member 17	BCM|BCMA|CD269|TNFRSF13A	16	Cytokine_Receptors
TNFRSF18	8784	TNF receptor superfamily member 18	AITR|CD357|ENERGEN|GITR|GITR-D	1	Cytokine_Receptors
TNFRSF19	55504	TNF receptor superfamily member 19	TAJ|TAJ-alpha|TRADE|TROY	13	Cytokine_Receptors
TNFRSF1A	7132	TNF receptor superfamily member 1A	CD120a|FPF|TBP1|TNF-R|TNF-R-I|TNF-R55|TNFAR|TNFR1|TNFR55|TNFR60|p55|p55-R|p60	12	Cytokine_Receptors
TNFRSF1B	7133	TNF receptor superfamily member 1B	CD120b|TBPII|TNF-R-II|TNF-R75|TNFBR|TNFR1B|TNFR2|TNFR80|p75|p75TNFR	1	Cytokine_Receptors
TNFRSF21	27242	TNF receptor superfamily member 21	BM-018|CD358|DR6	6	Cytokine_Receptors
TNFRSF25	8718	TNF receptor superfamily member 25	APO-3|DDR3|DR3|GEF720|LARD|PLEKHG5|TNFRSF12|TR3|TRAMP|WSL-1|WSL-LR	1	Cytokine_Receptors
TNFRSF4	7293	TNF receptor superfamily member 4	ACT35|CD134|IMD16|OX40|TXGP1L	1	Cytokine_Receptors
TNFRSF6B	8771	TNF receptor superfamily member 6b	DCR3|DJ583P15.1.1|M68|M68E|TR6	20	Cytokine_Receptors
TNFRSF8	943	TNF receptor superfamily member 8	CD30|D1S166E|Ki-1	1	Cytokine_Receptors
TNFRSF9	3604	TNF receptor superfamily member 9	4-1BB|CD137|CDw137|ILA	1	Cytokine_Receptors
TRHR	7201	thyrotropin releasing hormone receptor	CHNG7|TRH-R	8	Cytokine_Receptors
TSHR	7253	thyroid stimulating hormone receptor	CHNG1|LGR3|hTSHR-I	14	Cytokine_Receptors
TUBB3	10381	tubulin beta 3 class III	CDCBM|CDCBM1|CFEOM3|CFEOM3A|FEOM3|TUBB4|beta-4	16	Cytokine_Receptors
VDR	7421	vitamin D receptor	NR1I1|PPP1R163	12	Cytokine_Receptors
VIPR1	7433	vasoactive intestinal peptide receptor 1	HVR1|II|PACAP-R-2|PACAP-R2|RDC1|V1RG|VAPC1|VIP-R-1|VIPR|VIRG|VPAC1|VPAC1R|VPCAP1R	3	Cytokine_Receptors
VIPR2	7434	vasoactive intestinal peptide receptor 2	C16DUPq36.3|DUP7q36.3|PACAP-R-3|PACAP-R3|VIP-R-2|VPAC2|VPAC2R|VPCAP2R	7	Cytokine_Receptors
XCR1	2829	X-C motif chemokine receptor 1	CCXCR1|GPR5	3	Cytokine_Receptors
IFNA10	3446	interferon alpha 10	IFN-alphaC	9	Interferons
IFNA13	3447	interferon alpha 13	-	9	Interferons
IFNA14	3448	interferon alpha 14	IFN-alphaH|LEIF2H	9	Interferons
IFNA16	3449	interferon alpha 16	IFN-alpha-16|IFN-alphaO	9	Interferons
IFNA17	3451	interferon alpha 17	IFN-alphaI|IFNA|INFA|LEIF2C1	9	Interferons
IFNA2	3440	interferon alpha 2	IFN-alpha-2|IFN-alphaA|IFNA|IFNA2B|leIF A	9	Interferons
IFNA21	3452	interferon alpha 21	IFN-alphaI|LeIF F|leIF-F	9	Interferons
IFNA4	3441	interferon alpha 4	IFN-alpha4a|INFA4	9	Interferons
IFNA5	3442	interferon alpha 5	IFN-alpha-5|IFN-alphaG|INA5|INFA5|leIF G	9	Interferons
IFNA6	3443	interferon alpha 6	IFN-alphaK	9	Interferons
IFNA7	3444	interferon alpha 7	IFN-alphaJ|IFNA-J	9	Interferons
IFNA8	3445	interferon alpha 8	IFN-alphaB	9	Interferons
IFNB1	3456	interferon beta 1	IFB|IFF|IFN-beta|IFNB	9	Interferons
IFNE	338376	interferon epsilon	IFN-E|IFNE1|IFNT1|INFE1|PRO655	9	Interferons
IFNG	3458	interferon gamma	IFG|IFI	12	Interferons
IFNK	56832	interferon kappa	IFNT1|INFE1	9	Interferons
IFNW1	3467	interferon omega 1	-	9	Interferons
IFNAR2	3455	interferon alpha and beta receptor subunit 2	IFN-R|IFN-alpha-REC|IFNABR|IFNARB|IMD45	21	Interferon_Receptor
IFNGR1	3459	interferon gamma receptor 1	CD119|IFNGR|IMD27A|IMD27B	6	Interferon_Receptor
IFNGR2	3460	interferon gamma receptor 2	AF-1|IFGR2|IFNGT1|IMD28	21	Interferon_Receptor
IL11	3589	interleukin 11	AGIF|IL-11	19	Interleukins
IL12A	3592	interleukin 12A	CLMF|IL-12A|NFSK|NKSF1|P35	3	Interleukins
IL12B	3593	interleukin 12B	CLMF|CLMF2|IL-12B|IMD28|IMD29|NKSF|NKSF2	5	Interleukins
IL13	3596	interleukin 13	IL-13|P600	5	Interleukins
IL15	3600	interleukin 15	IL-15	4	Interleukins
IL16	3603	interleukin 16	LCF|NIL16|PRIL16|prIL-16	15	Interleukins
IL17A	3605	interleukin 17A	CTLA-8|CTLA8|IL-17|IL-17A|IL17	6	Interleukins
IL17B	27190	interleukin 17B	IL-17B|IL-20|NIRF|ZCYTO7	5	Interleukins
IL17C	27189	interleukin 17C	CX2|IL-17C	16	Interleukins
IL17D	53342	interleukin 17D	IL-17D	13	Interleukins
IL17F	112744	interleukin 17F	CANDF6|IL-17F|ML-1|ML1	6	Interleukins
IL18	3606	interleukin 18	IGIF|IL-18|IL-1g|IL1F4	11	Interleukins
IL19	29949	interleukin 19	IL-10C|MDA1|NG.1|ZMDA1	1	Interleukins
IL1A	3552	interleukin 1 alpha	IL-1 alpha|IL-1A|IL1|IL1-ALPHA|IL1F1	2	Interleukins
IL1B	3553	interleukin 1 beta	IL-1|IL1-BETA|IL1F2|IL1beta	2	Interleukins
IL1F10	84639	interleukin 1 family member 10	FIL1-theta|FKSG75|IL-1HY2|IL-38|IL1-theta|IL1HY2	2	Interleukins
IL36RN	26525	interleukin 36 receptor antagonist	FIL1|FIL1(DELTA)|FIL1D|IL-36Ra|IL1F5|IL1HY1|IL1L1|IL1RP3|IL36RA|PSORP|PSORS14	2	Interleukins
IL36A	27179	interleukin 36 alpha	FIL1|FIL1(EPSILON)|FIL1E|IL-1F6|IL1(EPSILON)|IL1F6	2	Interleukins
IL37	27178	interleukin 37	FIL1|FIL1(ZETA)|FIL1Z|IL-1F7|IL-1H|IL-1H4|IL-1RP1|IL-37|IL1F7|IL1H4|IL1RP1	2	Interleukins
IL36B	27177	interleukin 36 beta	FIL1|FIL1-(ETA)|FIL1H|FILI-(ETA)|IL-1F8|IL-1H2|IL1-ETA|IL1F8|IL1H2	2	Interleukins
IL36G	56300	interleukin 36 gamma	IL-1F9|IL-1H1|IL-1RP2|IL1E|IL1F9|IL1H1|IL1RP2	2	Interleukins
IL1RN	3557	interleukin 1 receptor antagonist	DIRA|ICIL-1RA|IL-1RN|IL-1ra|IL-1ra3|IL1F3|IL1RA|IRAP|MVCD4	2	Interleukins
IL2	3558	interleukin 2	IL-2|TCGF|lymphokine	4	Interleukins
IL20	50604	interleukin 20	IL-20|IL10D|ZCYTO10	1	Interleukins
IL21	59067	interleukin 21	CVID11|IL-21|Za11	4	Interleukins
IL22	50616	interleukin 22	IL-21|IL-22|IL-D110|IL-TIF|ILTIF|TIFIL-23|TIFa|zcyto18	12	Interleukins
IL23A	51561	interleukin 23 subunit alpha	IL-23|IL-23A|IL23P19|P19|SGRF	12	Interleukins
IL24	11009	interleukin 24	C49A|FISP|IL10B|MDA7|MOB5|ST16	1	Interleukins
IL25	64806	interleukin 25	IL17E	14	Interleukins
IL26	55801	interleukin 26	AK155|IL-26	12	Interleukins
IL27	246778	interleukin 27	IL-27|IL-27A|IL27A|IL27p28|IL30|p28	16	Interleukins
IFNL2	282616	interferon lambda 2	IL-28A|IL28A	19	Interleukins
IFNL3	282617	interferon lambda 3	IFN-lambda-3|IFN-lambda-4|IL-28B|IL-28C|IL28B|IL28C	19	Interleukins
IFNL1	282618	interferon lambda 1	IL-29|IL29	19	Interleukins
IL3	3562	interleukin 3	IL-3|MCGF|MULTI-CSF	5	Interleukins
IL31	386653	interleukin 31	IL-31	12	Interleukins
IL32	9235	interleukin 32	IL-32alpha|IL-32beta|IL-32delta|IL-32gamma|NK4|TAIF|TAIFa|TAIFb|TAIFc|TAIFd	16	Interleukins
IL33	90865	interleukin 33	C9orf26|DVS27|IL1F11|NF-HEV|NFEHEV	9	Interleukins
IL34	146433	interleukin 34	C16orf77|IL-34	16	Interleukins
IL4	3565	interleukin 4	BCGF-1|BCGF1|BSF-1|BSF1|IL-4	5	Interleukins
IL5	3567	interleukin 5	EDF|IL-5|TRF	5	Interleukins
IL6	3569	interleukin 6	BSF-2|BSF2|CDF|HGF|HSF|IFN-beta-2|IFNB2|IL-6	7	Interleukins
IL6ST	3572	interleukin 6 signal transducer	CD130|CDW130|GP130|HIES4|IL-6RB|sGP130	5	Interleukins
IL7	3574	interleukin 7	IL-7	8	Interleukins
CXCL8	3576	C-X-C motif chemokine ligand 8	GCP-1|GCP1|IL8|LECT|LUCT|LYNAP|MDNCF|MONAP|NAF|NAP-1|NAP1|SCYB8	4	Interleukins
IL9	3578	interleukin 9	HP40|IL-9|P40	5	Interleukins
TXLNA	200081	taxilin alpha	IL14|TXLN	1	Interleukins
IL10RA	3587	interleukin 10 receptor subunit alpha	CD210|CD210a|CDW210A|HIL-10R|IL-10R1|IL10R	11	Interleukins_Receptor
IL10RB	3588	interleukin 10 receptor subunit beta	CDW210B|CRF2-4|CRFB4|D21S58|D21S66|IL-10R2	21	Interleukins_Receptor
IL11RA	3590	interleukin 11 receptor subunit alpha	CRSDA	9	Interleukins_Receptor
IL12RB1	3594	interleukin 12 receptor subunit beta 1	CD212|IL-12R-BETA1|IL12RB|IMD30	19	Interleukins_Receptor
IL12RB2	3595	interleukin 12 receptor subunit beta 2	-	1	Interleukins_Receptor
IL13RA1	3597	interleukin 13 receptor subunit alpha 1	CD213A1|CT19|IL-13Ra|NR4	X	Interleukins_Receptor
IL13RA2	3598	interleukin 13 receptor subunit alpha 2	CD213A2|CT19|IL-13R|IL13BP	X	Interleukins_Receptor
IL15RA	3601	interleukin 15 receptor subunit alpha	CD215	10	Interleukins_Receptor
IL2RB	3560	interleukin 2 receptor subunit beta	CD122|IL15RB|IMD63|P70-75	22	Interleukins_Receptor
IL17RA	23765	interleukin 17 receptor A	CANDF5|CD217|CDw217|IL-17RA|IL17R|IMD51|hIL-17R	22	Interleukins_Receptor
IL17RB	55540	interleukin 17 receptor B	CRL4|EVI27|IL17BR|IL17RH1	3	Interleukins_Receptor
IL17RC	84818	interleukin 17 receptor C	CANDF9|IL17-RL|IL17RL	3	Interleukins_Receptor
IL17RD	54756	interleukin 17 receptor D	HH18|IL-17RD|IL17RLM|SEF	3	Interleukins_Receptor
IL17RE	132014	interleukin 17 receptor E	-	3	Interleukins_Receptor
IL18R1	8809	interleukin 18 receptor 1	CD218a|CDw218a|IL-18R-alpha|IL-18Ralpha|IL-1Rrp|IL18RA|IL18Ralpha2|IL1RRP	2	Interleukins_Receptor
IL18RAP	8807	interleukin 18 receptor accessory protein	ACPL|CD218b|CDw218b|IL-18R-beta|IL-18RAcP|IL-18Rbeta|IL-1R-7|IL-1R7|IL-1RAcPL|IL18RB	2	Interleukins_Receptor
IL1R1	3554	interleukin 1 receptor type 1	CD121A|D2S1473|IL-1R-alpha|IL1R|IL1RA|P80	2	Interleukins_Receptor
IL1R2	7850	interleukin 1 receptor type 2	CD121b|CDw121b|IL-1R-2|IL-1RT-2|IL-1RT2|IL1R2c|IL1RB	2	Interleukins_Receptor
IL1RAP	3556	interleukin 1 receptor accessory protein	C3orf13|IL-1RAcP|IL1R3	3	Interleukins_Receptor
IL1RL1	9173	interleukin 1 receptor like 1	DER4|FIT-1|IL33R|ST2|ST2L|ST2V|T1	2	Interleukins_Receptor
IL1RL2	8808	interleukin 1 receptor like 2	IL-1Rrp2|IL-36R|IL1R-rp2|IL1RRP2	2	Interleukins_Receptor
IL20RA	53832	interleukin 20 receptor subunit alpha	CRF2-8|IL-20R-alpha|IL-20R1|IL-20RA	6	Interleukins_Receptor
IL20RB	53833	interleukin 20 receptor subunit beta	DIRS1|FNDC6|IL-20R2	3	Interleukins_Receptor
IL21R	50615	interleukin 21 receptor	CD360|IMD56|NILR	16	Interleukins_Receptor
IL22RA1	58985	interleukin 22 receptor subunit alpha 1	CRF2-9|IL22R|IL22R1	1	Interleukins_Receptor
IL22RA2	116379	interleukin 22 receptor subunit alpha 2	CRF2-10|CRF2-S1|CRF2X|IL-22BP|IL-22R-alpha-2|IL-22RA2|ZCYTOR16	6	Interleukins_Receptor
IL23R	149233	interleukin 23 receptor	-	1	Interleukins_Receptor
IL27RA	9466	interleukin 27 receptor subunit alpha	CRL1|IL-27RA|IL27R|TCCR|WSX1|zcytor1	19	Interleukins_Receptor
IFNLR1	163702	interferon lambda receptor 1	CRF2/12|IFNLR|IL-28R1|IL28RA|LICR2	1	Interleukins_Receptor
IL2RA	3559	interleukin 2 receptor subunit alpha	CD25|IDDM10|IL2R|IMD41|TCGFR|p55	10	Interleukins_Receptor
IL2RB	3560	interleukin 2 receptor subunit beta	CD122|IL15RB|IMD63|P70-75	22	Interleukins_Receptor
IL2RG	3561	interleukin 2 receptor subunit gamma	CD132|CIDX|IL-2RG|IMD4|P64|SCIDX|SCIDX1	X	Interleukins_Receptor
IL31RA	133396	interleukin 31 receptor A	CRL|CRL3|GLM-R|GLMR|GPL|IL-31RA|PLCA2|PRO21384|hGLM-R	5	Interleukins_Receptor
IL3RA	3563	interleukin 3 receptor subunit alpha	CD123|IL3R|IL3RAY|IL3RX|IL3RY|hIL-3Ra	X|Y	Interleukins_Receptor
IL4R	3566	interleukin 4 receptor	CD124|IL-4RA|IL4RA	16	Interleukins_Receptor
IL5RA	3568	interleukin 5 receptor subunit alpha	CD125|CDw125|HSIL5R3|IL5R	3	Interleukins_Receptor
IL6R	3570	interleukin 6 receptor	CD126|IL-6R-1|IL-6RA|IL6Q|IL6RA|IL6RQ|gp80	1	Interleukins_Receptor
IL7R	3575	interleukin 7 receptor	CD127|CDW127|IL-7R-alpha|IL7RA|ILRA	5	Interleukins_Receptor
CXCR1	3577	C-X-C motif chemokine receptor 1	C-C|C-C-CKR-1|CD128|CD181|CDw128a|CKR-1|CMKAR1|IL8R1|IL8RA|IL8RBA	2	Interleukins_Receptor
CXCR2	3579	C-X-C motif chemokine receptor 2	CD182|CDw128b|CMKAR2|IL8R2|IL8RA|IL8RB	2	Interleukins_Receptor
IL9R	3581	interleukin 9 receptor	CD129|IL-9R	X|Y	Interleukins_Receptor
ST2	6761	-	-	11	Interleukins_Receptor
HLA-A	3105	major histocompatibility complex, class I, A	HLAA	6	NaturalKiller_Cell_Cytotoxicity
HLA-B	3106	major histocompatibility complex, class I, B	AS|B-4901|HLAB	6	NaturalKiller_Cell_Cytotoxicity
HLA-C	3107	major histocompatibility complex, class I, C	D6S204|HLA-JY3|HLAC|HLC-C|MHC|PSORS1	6	NaturalKiller_Cell_Cytotoxicity
HLA-E	3133	major histocompatibility complex, class I, E	HLA-6.2|QA1	6	NaturalKiller_Cell_Cytotoxicity
HLA-G	3135	major histocompatibility complex, class I, G	MHC-G	6	NaturalKiller_Cell_Cytotoxicity
KIR3DL1	3811	killer cell immunoglobulin like receptor, three Ig domains and long cytoplasmic tail 1	CD158E1|KIR|KIR3DL1/S1|NKAT-3|NKAT3|NKB1|NKB1B	19	NaturalKiller_Cell_Cytotoxicity
KIR3DL2	3812	killer cell immunoglobulin like receptor, three Ig domains and long cytoplasmic tail 2	3DL2|CD158K|KIR-3DL2|NKAT-4|NKAT4|NKAT4B|p140	19	NaturalKiller_Cell_Cytotoxicity
KIR2DL1	3802	killer cell immunoglobulin like receptor, two Ig domains and long cytoplasmic tail 1	CD158A|KIR-K64|KIR221|KIR2DL3|NKAT|NKAT-1|NKAT1|p58.1	19	NaturalKiller_Cell_Cytotoxicity
KIR2DL2	3803	killer cell immunoglobulin like receptor, two Ig domains and long cytoplasmic tail 2	CD158B1|CD158b|NKAT-6|NKAT6|p58.2	19	NaturalKiller_Cell_Cytotoxicity
KIR2DL3	3804	killer cell immunoglobulin like receptor, two Ig domains and long cytoplasmic tail 3	CD158B2|CD158b|GL183|KIR-023GB|KIR-K7b|KIR-K7c|KIR2DL|KIR2DS5|KIRCL23|NKAT|NKAT2|NKAT2A|NKAT2B|p58	19	NaturalKiller_Cell_Cytotoxicity
KIR2DL4	3805	killer cell immunoglobulin like receptor, two Ig domains and long cytoplasmic tail 4	CD158D|G9P|KIR-103AS|KIR-2DL4|KIR103|KIR103AS	19	NaturalKiller_Cell_Cytotoxicity
KIR2DL5A	57292	killer cell immunoglobulin like receptor, two Ig domains and long cytoplasmic tail 5A	CD158F|KIR2DL5|KIR2DL5.1|KIR2DL5.3	19	NaturalKiller_Cell_Cytotoxicity
KLRC1	3821	killer cell lectin like receptor C1	CD159A|NKG2|NKG2A	12	NaturalKiller_Cell_Cytotoxicity
KLRC2	3822	killer cell lectin like receptor C2	CD159c|NKG2-C|NKG2C	12	NaturalKiller_Cell_Cytotoxicity
KLRC3	3823	killer cell lectin like receptor C3	NKG2-E|NKG2E	12	NaturalKiller_Cell_Cytotoxicity
KLRD1	3824	killer cell lectin like receptor D1	CD94	12	NaturalKiller_Cell_Cytotoxicity
[truncated: 485 more rows]

## Sheet: Supplementary Table 2
Supplementary Table 4 Sequence of primer and siRNA target
Gene	Primer	Sequence of primer
SECTM1	forward primer	CAAGTCACGCTGGAGGTTTCA
	reverse primer	TACCAGGCGAACATGACCAGA
CCL5	forward primer	AAGATCTCTGCAGCTGCCCT
	reverse primer	GAGCCATATGGTGAGGCAGG
GAPDH	forward primer	CCAGAACATCATCCCTGCCT
	reverse primer	CCTGCTTCACCACCTTCTTG
TNF	forward primer	CCTCTCTCTAATCAGCCCTCTG
	reverse primer	GAGGACCTGGGAGTAGATGAG
IL10	forward primer	GACTTTAAGGGTTACCTGGGTTG
	reverse primer	TCACATGCGCCTTGATGTCTG
CCL3	forward primer	AGTTCTCTGCATCACTTGCTG
	reverse primer	CGGCTTCGCTTGGTTAGGAA
CD163	forward primer	GCGGGAGAGTGGAAGTGAAAG
	reverse primer	GTTACAAATCACAGAGACCGCT
IL12	forward primer	CCTTGCACTTCTGAAGAGATTGA
	reverse primer	ACAGGGCCATCATAAAAGAGGT
MRC-1	forward primer	CTACAAGGGATCGGGTTTATGGA
	reverse primer	TTGGCATTGCCTAGTAGCGTA
ARG-1	forward primer	TGGACAGACTAGGAATTGGCA
	reverse primer	CCAGTCCGTCAACATCAAAACT
	siRNA for SECTM1	Sequence of target site
tB0007815A	genOFFTM st-h-SECTM1_001	GTGGGACACCAGAGAAATA
stB0007815B	genOFFTM st-h-SECTM1_002	TGGTCATGTTCGCCTGGTA
stB0007815C	genOFFTM st-h-SECTM1_003	GGCACAGCTGGTGATCAAA

## Sheet: Supplementary Table 3
Supplementary Table 3 GO analysis of 352 immune-related DEGs in 155 ESCC cohort
ONTOLOGY	ID	Description	GeneRatio	BgRatio	pvalue	p.adjust	qvalue	geneID	Count
BP	GO:0002440	production of molecular mediator of immune response	87/329	328/18614	7.93475e-79	2.61053e-75	1.74815e-75	IL33/HMOX1/CCR6/CD244/IL18R1/FCGR2B/IL4R/NR4A3/CD22/IGLV2-11/TNFRSF14/HLA-E/HLA-DPB1/TLR4/BTK/CD28/TLR7/HLA-DQB1/HLA-DOB/HLA-DQA1/HLA-DPA1/PTPRC/IGKV2-24/TNFSF13/HLA-DOA/CD74/TNFRSF1B/PLCG2/HLA-DMA/HLA-DRB1/HLA-DRA/HLA-DQA2/HLA-DMB/B2M/SEMA7A/TNF/IGLV7-46/IGLV10-54/IL10/IGKV2-30/IGLV7-43/CD86/HLA-A/IGLV2-8/IGKV1D-13/IGLV1-36/IGKV1-6/IGKV1D-12/HLA-F/IGKV1-27/IGKV1-12/TNFRSF4/IGKV6-21/IGLV1-44/IGLV…	87
BP	GO:0002377	immunoglobulin production	74/329	212/18614	9.91021e-77	1.63023e-73	1.09169e-73	IL33/CCR6/FCGR2B/IL4R/CD22/IGLV2-11/HLA-E/HLA-DPB1/BTK/CD28/HLA-DQB1/HLA-DOB/HLA-DQA1/HLA-DPA1/PTPRC/IGKV2-24/TNFSF13/HLA-DOA/HLA-DMA/HLA-DRB1/HLA-DRA/HLA-DQA2/HLA-DMB/B2M/TNF/IGLV7-46/IGLV10-54/IL10/IGKV2-30/IGLV7-43/CD86/IGLV2-8/IGKV1D-13/IGLV1-36/IGKV1-6/IGKV1D-12/IGKV1-27/IGKV1-12/TNFRSF4/IGKV6-21/IGLV1-44/IGLV1-40/IGKV2-28/IGKV1-9/IGKV2D-28/IGLV2-23/IGKV1-16/IGKV1D-39/IGLV3-27/IGLV9-49/IGLV3…	74
BP	GO:0002768	immune response-regulating cell surface receptor signaling pathway	74/329	329/18614	7.35809e-61	8.06938e-58	5.40368e-58	BLNK/IGHA2/IGHD/TXK/NFATC2/IGHA1/LTF/FCGR2B/INPP5D/NR4A3/TRGC2/CD22/PRKCB/KLRK1/ITK/KLRC1/CR2/CD79B/HLA-DPB1/ZAP70/CD3E/TLR4/FGR/CD8B/BTK/CD3G/VAV1/CD28/CD8A/PRKCQ/CCR7/FYN/HLA-DQB1/TRAC/CD3D/TRBC2/CMKLR1/PTPRC/TLR1/CD247/LCK/PLCG2/KLRD1/HLA-DRB1/PTPN6/CD79A/SH2D1A/CD19/PIK3CD/LCP2/C3AR1/C5AR2/LYN/CARD11/HCK/CD14/NR1H3/IGHM/FPR1/TYROBP/HLA-A/IGLC1/C5AR1/CTLA4/FCER1G/IGKC/IGLC3/IGHG4/FPR2/MICB/IGH…	74
BP	GO:0002764	immune response-regulating signaling pathway	82/329	450/18614	7.78874e-60	5.78439e-57	3.87353e-57	BLNK/IGHA2/IGHD/TXK/NFATC2/IGHA1/LTF/FCGR2B/INPP5D/NR4A3/TRGC2/CD22/PRKCB/KLRK1/ITK/ESR1/KLRC1/CR2/CD79B/HLA-DPB1/ZAP70/CD3E/TLR4/FGR/CD8B/BTK/CD3G/VAV1/CD28/CD8A/PRKCQ/CCR7/FYN/TLR7/HLA-DQB1/TRAC/CD3D/TRBC2/CMKLR1/PTPRC/TLR1/CD247/LCK/PLCG2/KLRD1/HLA-DRB1/PTPN6/CD79A/CTSS/SH2D1A/CD19/PIK3CD/LCP2/IRF1/C3AR1/C5AR2/LYN/CARD11/HCK/TNF/CD14/IRF7/NR1H3/IGHM/FPR1/TYROBP/IFIH1/HLA-A/IGLC1/TLR8/C5AR1/CTL…	82
BP	GO:0002429	immune response-activating cell surface receptor signaling pathway	71/329	302/18614	8.79086e-60	5.78439e-57	3.87353e-57	BLNK/IGHA2/IGHD/TXK/NFATC2/IGHA1/LTF/FCGR2B/INPP5D/NR4A3/TRGC2/CD22/PRKCB/KLRK1/ITK/CR2/CD79B/HLA-DPB1/ZAP70/CD3E/TLR4/FGR/CD8B/BTK/CD3G/VAV1/CD28/CD8A/CCR7/FYN/HLA-DQB1/TRAC/CD3D/TRBC2/CMKLR1/PTPRC/TLR1/CD247/LCK/PLCG2/KLRD1/HLA-DRB1/PTPN6/CD79A/SH2D1A/CD19/PIK3CD/LCP2/C3AR1/C5AR2/LYN/CARD11/HCK/CD14/NR1H3/IGHM/FPR1/TYROBP/HLA-A/IGLC1/C5AR1/CTLA4/FCER1G/IGKC/IGLC3/IGHG4/FPR2/MICB/IGHG2/IGHG3/IGH…	71
BP	GO:0002757	immune response-activating signaling pathway	79/329	423/18614	2.02369e-58	1.10966e-55	7.43086e-56	BLNK/IGHA2/IGHD/TXK/NFATC2/IGHA1/LTF/FCGR2B/INPP5D/NR4A3/TRGC2/CD22/PRKCB/KLRK1/ITK/ESR1/CR2/CD79B/HLA-DPB1/ZAP70/CD3E/TLR4/FGR/CD8B/BTK/CD3G/VAV1/CD28/CD8A/CCR7/FYN/TLR7/HLA-DQB1/TRAC/CD3D/TRBC2/CMKLR1/PTPRC/TLR1/CD247/LCK/PLCG2/KLRD1/HLA-DRB1/PTPN6/CD79A/CTSS/SH2D1A/CD19/PIK3CD/LCP2/IRF1/C3AR1/C5AR2/LYN/CARD11/HCK/TNF/CD14/IRF7/NR1H3/IGHM/FPR1/TYROBP/IFIH1/HLA-A/IGLC1/TLR8/C5AR1/CTLA4/FCER1G/IG…	79
BP	GO:0002443	leukocyte mediated immunity	76/329	401/18614	1.28736e-56	6.05057e-54	4.05178e-54	CTSG/PTGDS/CD1C/HMOX1/C3/CCR6/RASGRP1/IL18R1/FCGR2B/IL4R/INPP5D/NR4A3/KLRK1/HLA-E/KLRC1/IL18RAP/PTAFR/CR2/LAT/CD1D/HLA-DPB1/CSF2RB/TLR4/FGR/BTK/VAV1/CD28/CD8A/PIK3CG/HLA-DQB1/HLA-DOB/HLA-DQA1/HLA-DPA1/PTPRC/TNFSF13/HLA-DOA/CD74/TNFRSF1B/PLCG2/HLA-DMA/KLRD1/HLA-DRB1/PTPN6/SH2D1A/HLA-DRA/CD19/HLA-DQA2/PIK3CD/TAP2/HLA-DMB/B2M/RAC2/LYN/IL2RB/PRF1/ITGB2/IL7R/TNF/IL12RB1/IRF7/IL10/TYROBP/HLA-C/HLA-A/TL…	76
BP	GO:0002253	activation of immune response	81/329	495/18614	3.20965e-55	1.31997e-52	8.8392e-53	BLNK/IGHA2/IGHD/TXK/A2M/NFATC2/IGHA1/C3/LTF/FCGR2B/INPP5D/NR4A3/TRGC2/CD22/PRKCB/KLRK1/ITK/ESR1/CR2/CD79B/HLA-DPB1/ZAP70/CD3E/TLR4/FGR/CD8B/BTK/CD3G/VAV1/CD28/CD8A/CCR7/FYN/TLR7/HLA-DQB1/TRAC/CD3D/TRBC2/CMKLR1/PTPRC/TLR1/CD247/LCK/PLCG2/KLRD1/HLA-DRB1/PTPN6/CD79A/CTSS/SH2D1A/CD19/PIK3CD/LCP2/IRF1/C3AR1/C5AR2/LYN/CARD11/HCK/TNF/CD14/IRF7/NR1H3/IGHM/FPR1/TYROBP/IFIH1/HLA-A/IGLC1/TLR8/C5AR1/CTLA4/FC…	81
BP	GO:0002696	positive regulation of leukocyte activation	70/329	377/18614	2.30866e-51	8.43944e-49	5.65149e-49	IL33/IL1RL1/CCL19/IL6ST/JAK2/CCL2/NFATC2/MAP3K8/CD209/RASGRP1/TNFSF14/IL4R/INPP5D/NR4A3/KLRK1/TNFRSF14/HLA-E/PTAFR/CD1D/HLA-DPB1/ZAP70/CD3E/TLR4/FGR/BTK/VAV1/CD28/PRKCQ/CCR7/FYN/HLA-DQB1/IL15RA/HLA-DOB/IL15/HLA-DQA1/HLA-DPA1/PTPRC/TNFSF13/HLA-DOA/CD74/LCK/IL2RG/CD4/HLA-DMA/HLA-DRB1/PTPN6/HLA-DRA/TNFSF13B/HLA-DQA2/EBI3/HLA-DMB/VCAM1/B2M/LYN/CARD11/ITGB2/IL7R/TNF/IL12RB1/IL10/TYROBP/CCL5/CD86/HLA-A…	70
BP	GO:0002460	adaptive immune response based on somatic recombination of immune receptors built from immunoglobulin superfamily domains	65/329	311/18614	4.447e-51	1.46306e-48	9.79745e-49	RORC/CD1C/IL33/IL1RL1/CCL19/JAK2/C3/CCR6/IL18R1/FCGR2B/IL4R/INPP5D/HLA-E/KLRC1/CR2/CD1D/HLA-DPB1/CSF2RB/TLR4/BTK/CD28/CD8A/PRKCQ/HLA-DQB1/HLA-DOB/HLA-DQA1/HLA-DPA1/PTPRC/TNFSF13/HLA-DOA/CD74/TNFRSF1B/CD4/HLA-DMA/KLRD1/HLA-DRB1/PTPN6/HLA-DRA/TNFSF13B/CD19/HLA-DQA2/EBI3/TAP2/HLA-DMB/B2M/IL2RB/PRF1/IL7R/TNF/IL12RB1/IRF7/IL10/HLA-C/HLA-A/TLR8/HLA-B/IL21R/HLA-F/FCER1G/SLC11A1/MICB/CXCL13/IGHG1/ULBP1/F…	65
BP	GO:0019221	cytokine-mediated signaling pathway	77/329	492/18614	6.95545e-51	2.08031e-48	1.39309e-48	IL34/CCL14/CXCR2/CTSG/CXCL12/IL33/IL1RL1/XCR1/FLT3/CCL19/IL6ST/TXK/JAK2/CCL2/CCR6/IRF5/IL18R1/CXCR6/IL4R/CXCR5/TNFRSF14/CSF1/IL18RAP/CSF1R/CSF2RB/PTK2B/CCL22/IL3RA/CCR7/CCR4/TNFRSF17/IL15RA/IL15/CMKLR1/PTPRC/CSF2RA/CD74/IL2RG/TNFRSF1B/CD4/CCR5/IFNAR2/PTPN6/TNFSF13B/CXCR3/EBI3/CXCR4/CCR1/IRF1/LYN/IL2RB/HCK/IL7R/TNF/IL12RB1/IRF7/NR1H3/CCL5/CSF3R/IFITM1/IL21R/FCER1G/TNFRSF4/STAT1/CCL4/CCRL2/IL2RA/CC…	77
BP	GO:0050867	positive regulation of cell activation	70/329	394/18614	5.4567e-50	1.49605e-47	1.00183e-47	IL33/IL1RL1/CCL19/IL6ST/JAK2/CCL2/NFATC2/MAP3K8/CD209/RASGRP1/TNFSF14/IL4R/INPP5D/NR4A3/KLRK1/TNFRSF14/HLA-E/PTAFR/CD1D/HLA-DPB1/ZAP70/CD3E/TLR4/FGR/BTK/VAV1/CD28/PRKCQ/CCR7/FYN/HLA-DQB1/IL15RA/HLA-DOB/IL15/HLA-DQA1/HLA-DPA1/PTPRC/TNFSF13/HLA-DOA/CD74/LCK/IL2RG/CD4/HLA-DMA/HLA-DRB1/PTPN6/HLA-DRA/TNFSF13B/HLA-DQA2/EBI3/HLA-DMB/VCAM1/B2M/LYN/CARD11/ITGB2/IL7R/TNF/IL12RB1/IL10/TYROBP/CCL5/CD86/HLA-A…	70
BP	GO:0051251	positive regulation of lymphocyte activation	62/329	327/18614	5.99775e-46	1.51789e-43	1.01646e-43	CCL19/IL6ST/JAK2/CCL2/NFATC2/MAP3K8/CD209/RASGRP1/TNFSF14/IL4R/INPP5D/KLRK1/TNFRSF14/HLA-E/CD1D/HLA-DPB1/ZAP70/CD3E/TLR4/BTK/VAV1/CD28/PRKCQ/CCR7/FYN/HLA-DQB1/IL15RA/HLA-DOB/IL15/HLA-DQA1/HLA-DPA1/PTPRC/TNFSF13/HLA-DOA/CD74/LCK/IL2RG/CD4/HLA-DMA/HLA-DRB1/PTPN6/HLA-DRA/TNFSF13B/HLA-DQA2/EBI3/HLA-DMB/VCAM1/B2M/LYN/CARD11/IL7R/IL12RB1/IL10/TYROBP/CCL5/CD86/HLA-A/HLA-F/ICOS/TNFRSF4/IL2RA/FCGR3A	62
BP	GO:0070661	leukocyte proliferation	63/329	348/18614	2.10155e-45	4.93865e-43	3.30718e-43	IL34/PLA2G2A/IL33/FLT3/CCL19/IL6ST/JAK2/NFATC2/CD209/RASGRP1/TNFSF14/FCGR2B/INPP5D/CD22/TNFRSF14/HLA-E/CSF1/TNFSF8/CSF1R/CR2/CD1D/HLA-DPB1/ZAP70/CSF2RB/CD3E/TLR4/BTK/CD28/PRKCQ/FYN/PIK3CG/IL15/HLA-DPA1/PTPRC/CSF2RA/CD74/TNFRSF1B/HLA-DRB1/PTPN6/CD79A/TNFSF13B/CD19/EBI3/HLA-DMB/VCAM1/IRF1/RAC2/LYN/CARD11/IL7R/IL12RB1/IL10/TYROBP/CCL5/CD86/HLA-A/CTLA4/TNFRSF4/IL2RA/SLC11A1/TNFRSF9/FCGR3A/IDO1	63
BP	GO:0007159	leukocyte cell-cell adhesion	67/329	415/18614	5.60381e-45	1.2291e-42	8.23072e-43	CTSG/PLA2G2A/CXCL12/CCL19/IL6ST/SEMA4D/JAK2/CCL2/MAP3K8/CD209/RASGRP1/TNFSF14/FCGR2B/IL4R/NR4A3/KLRK1/TNFRSF14/HLA-E/PTAFR/CD1D/HLA-DPB1/ZAP70/CD3E/VAV1/CD28/PRKCQ/CCR7/FYN/HLA-DQB1/HLA-DOB/ITGAL/IL15/HLA-DQA1/HLA-DPA1/PTPRC/HLA-DOA/CD74/LCK/IL2RG/CD4/HLA-DMA/HLA-DRB1/PTPN6/HLA-DRA/TNFSF13B/HLA-DQA2/EBI3/HLA-DMB/VCAM1/B2M/IRF1/RAC2/LYN/CARD11/ITGB2/IL7R/TNF/IL12RB1/IL10/CCL5/CD86/HLA-A/ICAM1/CTLA…	67
BP	GO:0002449	lymphocyte mediated immunity	58/329	300/18614	1.88038e-43	3.8654e-41	2.58848e-41	CD1C/C3/CCR6/RASGRP1/IL18R1/FCGR2B/INPP5D/KLRK1/HLA-E/KLRC1/IL18RAP/CR2/CD1D/HLA-DPB1/CSF2RB/BTK/VAV1/CD28/CD8A/HLA-DQB1/HLA-DOB/HLA-DQA1/HLA-DPA1/PTPRC/TNFSF13/HLA-DOA/CD74/TNFRSF1B/HLA-DMA/KLRD1/HLA-DRB1/PTPN6/SH2D1A/HLA-DRA/CD19/HLA-DQA2/TAP2/HLA-DMB/B2M/IL2RB/PRF1/IL7R/TNF/IL12RB1/IRF7/IL10/HLA-C/HLA-A/TLR8/HLA-B/IL21R/HLA-F/FCER1G/GZMB/MICB/IGHG1/ULBP1/FCGR3A	58
BP	GO:0001819	positive regulation of cytokine production	70/329	489/18614	1.99732e-43	3.8654e-41	2.58848e-41	IL33/IL1RL1/IGHD/CCL19/IL6ST/TXK/JAK2/HMOX1/C3/CD244/HGF/IRF5/RASGRP1/IL18R1/IL16/IL4R/NR4A3/KLRK1/ITK/TNFRSF14/HLA-E/PTAFR/CSF1R/HLA-DPB1/CD3E/PTGER4/TLR4/FGR/BTK/CD28/PRKCQ/CCR7/TLR7/PIK3CG/IL15/HLA-DPA1/PTPRC/TLR1/LTB/CD74/PLCG2/CD4/EBI3/PIK3CD/B2M/IRF1/C3AR1/SEMA7A/CARD11/TNF/CD14/IL12RB1/IRF7/IL10/CYBB/TYROBP/IFIH1/CD86/HLA-A/TLR8/SAA1/C5AR1/TNFRSF8/HLA-F/FCER1G/STAT1/SLC11A1/CCL3/FCGR3A/IDO1	70
BP	GO:0050851	antigen receptor-mediated signaling pathway	50/329	201/18614	3.13168e-43	5.72402e-41	3.83311e-41	BLNK/IGHA2/IGHD/TXK/NFATC2/IGHA1/FCGR2B/INPP5D/TRGC2/CD22/PRKCB/ITK/CD79B/HLA-DPB1/ZAP70/CD3E/CD8B/BTK/CD3G/CD28/CD8A/CCR7/FYN/HLA-DQB1/TRAC/CD3D/TRBC2/PTPRC/CD247/LCK/PLCG2/HLA-DRB1/PTPN6/CD79A/SH2D1A/CD19/PIK3CD/LCP2/LYN/CARD11/IGHM/HLA-A/IGLC1/CTLA4/IGKC/IGLC3/IGHG4/IGHG2/IGHG3/IGHG1	50
BP	GO:0050863	regulation of T cell activation	63/329	377/18614	3.49252e-43	6.04757e-41	4.04977e-41	CTSG/PLA2G2A/CCL19/IL6ST/JAK2/CCL2/MAP3K8/CD209/RASGRP1/TNFSF14/FCGR2B/IL4R/KLRK1/TNFRSF14/HLA-E/TNFSF8/LAT/CD1D/HLA-DPB1/ZAP70/CD3E/VAV1/CD28/PRKCQ/CCR7/FYN/HLA-DQB1/HLA-DOB/IL15/HLA-DQA1/HLA-DPA1/PTPRC/HLA-DOA/CD74/LCK/IL2RG/TNFRSF1B/CD4/HLA-DMA/HLA-DRB1/PTPN6/HLA-DRA/TNFSF13B/HLA-DQA2/EBI3/HLA-DMB/VCAM1/B2M/IRF1/RAC2/LYN/CARD11/IL7R/IL12RB1/IL10/CCL5/CD86/HLA-A/CTLA4/ICOS/IL2RA/TNFRSF9/IDO1	63
BP	GO:1903037	regulation of leukocyte cell-cell adhesion	63/329	378/18614	4.13094e-43	6.79539e-41	4.55056e-41	CTSG/PLA2G2A/CXCL12/CCL19/IL6ST/JAK2/CCL2/MAP3K8/CD209/RASGRP1/TNFSF14/FCGR2B/IL4R/NR4A3/KLRK1/TNFRSF14/HLA-E/PTAFR/CD1D/HLA-DPB1/ZAP70/CD3E/VAV1/CD28/PRKCQ/CCR7/FYN/HLA-DQB1/HLA-DOB/IL15/HLA-DQA1/HLA-DPA1/PTPRC/HLA-DOA/CD74/LCK/IL2RG/CD4/HLA-DMA/HLA-DRB1/PTPN6/HLA-DRA/TNFSF13B/HLA-DQA2/EBI3/HLA-DMB/VCAM1/B2M/IRF1/LYN/CARD11/ITGB2/IL7R/TNF/IL12RB1/IL10/CCL5/CD86/HLA-A/CTLA4/ICOS/IL2RA/IDO1	63
BP	GO:0032943	mononuclear cell proliferation	58/329	313/18614	2.36606e-42	3.70683e-40	2.48229e-40	PLA2G2A/FLT3/CCL19/IL6ST/JAK2/NFATC2/CD209/RASGRP1/TNFSF14/FCGR2B/INPP5D/CD22/TNFRSF14/HLA-E/CSF1/TNFSF8/CR2/CD1D/HLA-DPB1/ZAP70/CD3E/TLR4/BTK/CD28/PRKCQ/FYN/PIK3CG/IL15/HLA-DPA1/PTPRC/CD74/TNFRSF1B/HLA-DRB1/PTPN6/CD79A/TNFSF13B/CD19/EBI3/HLA-DMB/VCAM1/IRF1/RAC2/LYN/CARD11/IL7R/IL12RB1/IL10/TYROBP/CCL5/CD86/HLA-A/CTLA4/TNFRSF4/IL2RA/SLC11A1/TNFRSF9/FCGR3A/IDO1	58
BP	GO:1903039	positive regulation of leukocyte cell-cell adhesion	55/329	273/18614	3.29956e-42	4.93434e-40	3.30429e-40	CCL19/IL6ST/JAK2/CCL2/MAP3K8/CD209/RASGRP1/TNFSF14/IL4R/NR4A3/KLRK1/TNFRSF14/HLA-E/PTAFR/CD1D/HLA-DPB1/ZAP70/CD3E/VAV1/CD28/PRKCQ/CCR7/FYN/HLA-DQB1/HLA-DOB/IL15/HLA-DQA1/HLA-DPA1/PTPRC/HLA-DOA/CD74/LCK/IL2RG/CD4/HLA-DMA/HLA-DRB1/PTPN6/HLA-DRA/TNFSF13B/HLA-DQA2/EBI3/HLA-DMB/VCAM1/B2M/LYN/CARD11/ITGB2/IL7R/TNF/IL12RB1/CCL5/CD86/HLA-A/ICOS/IL2RA	55
BP	GO:0050900	leukocyte migration	63/329	393/18614	4.81823e-42	6.89217e-40	4.61536e-40	IL34/CCL14/CXCR2/CTSG/CXCL12/IL33/S1PR1/CCL19/HMOX1/CCL2/CCR6/TNFSF14/IL16/CXCR5/KLRK1/TNFRSF14/CSF1/PTAFR/CSF1R/ZAP70/PTGER4/PTK2B/CCL22/VAV1/CCR7/FYN/PIK3CG/ITGAL/CMKLR1/CD74/LCK/CCR5/CXCL16/CXCR3/PIK3CD/CXCR4/VCAM1/CCR1/C3AR1/C5AR2/RAC2/LYN/ITGB2/HCK/TNF/IL10/CCL5/CSF3R/SAA1/ICAM1/C5AR1/FCER1G/CCL4/FPR2/CCL18/CCL24/CXCL13/CCL3/CCL4L1/CXCL10/CCL3L1/CXCL11/CXCL9	63
BP	GO:0046651	lymphocyte proliferation	57/329	306/18614	9.5133e-42	1.30412e-39	8.73305e-40	PLA2G2A/FLT3/CCL19/IL6ST/JAK2/NFATC2/CD209/RASGRP1/TNFSF14/FCGR2B/INPP5D/CD22/TNFRSF14/HLA-E/TNFSF8/CR2/CD1D/HLA-DPB1/ZAP70/CD3E/TLR4/BTK/CD28/PRKCQ/FYN/PIK3CG/IL15/HLA-DPA1/PTPRC/CD74/TNFRSF1B/HLA-DRB1/PTPN6/CD79A/TNFSF13B/CD19/EBI3/HLA-DMB/VCAM1/IRF1/RAC2/LYN/CARD11/IL7R/IL12RB1/IL10/TYROBP/CCL5/CD86/HLA-A/CTLA4/TNFRSF4/IL2RA/SLC11A1/TNFRSF9/FCGR3A/IDO1	57
BP	GO:0022409	positive regulation of cell-cell adhesion	58/329	321/18614	1.05691e-41	1.39089e-39	9.31414e-40	CTSG/CCL19/IL6ST/JAK2/CCL2/MAP3K8/CD209/RASGRP1/TNFSF14/IL4R/NR4A3/KLRK1/TNFRSF14/HLA-E/PTAFR/CD1D/HLA-DPB1/ZAP70/CD3E/VAV1/CD28/PRKCQ/CCR7/FYN/HLA-DQB1/HLA-DOB/IL15/HLA-DQA1/HLA-DPA1/PTPRC/HLA-DOA/CD74/LCK/IL2RG/CD4/HLA-DMA/HLA-DRB1/PTPN6/HLA-DRA/TNFSF13B/HLA-DQA2/EBI3/HLA-DMB/VCAM1/B2M/LYN/CARD11/ITGB2/IL7R/TNF/IL12RB1/IL10/CCL5/CD86/HLA-A/ICOS/IL2RA/CXCL13	58
BP	GO:0070663	regulation of leukocyte proliferation	53/329	268/18614	3.18425e-40	4.0293e-38	2.69823e-38	IL34/PLA2G2A/IL33/CCL19/IL6ST/JAK2/NFATC2/CD209/FCGR2B/INPP5D/CD22/TNFRSF14/HLA-E/CSF1/TNFSF8/CSF1R/CD1D/HLA-DPB1/ZAP70/CSF2RB/CD3E/TLR4/BTK/CD28/PRKCQ/IL15/HLA-DPA1/PTPRC/CSF2RA/CD74/TNFRSF1B/HLA-DRB1/PTPN6/TNFSF13B/EBI3/HLA-DMB/VCAM1/IRF1/RAC2/LYN/CARD11/IL12RB1/IL10/TYROBP/CCL5/CD86/HLA-A/CTLA4/TNFRSF4/IL2RA/TNFRSF9/FCGR3A/IDO1	53
BP	GO:0050870	positive regulation of T cell activation	51/329	249/18614	1.6372e-39	1.99496e-37	1.33593e-37	CCL19/IL6ST/JAK2/CCL2/MAP3K8/CD209/RASGRP1/TNFSF14/IL4R/KLRK1/TNFRSF14/HLA-E/CD1D/HLA-DPB1/ZAP70/CD3E/VAV1/CD28/PRKCQ/CCR7/FYN/HLA-DQB1/HLA-DOB/IL15/HLA-DQA1/HLA-DPA1/PTPRC/HLA-DOA/CD74/LCK/IL2RG/CD4/HLA-DMA/HLA-DRB1/PTPN6/HLA-DRA/TNFSF13B/HLA-DQA2/EBI3/HLA-DMB/VCAM1/B2M/LYN/CARD11/IL7R/IL12RB1/CCL5/CD86/HLA-A/ICOS/IL2RA	51
BP	GO:0030595	leukocyte chemotaxis	49/329	241/18614	8.37315e-38	9.83846e-36	6.58835e-36	IL34/CCL14/CXCR2/CTSG/CXCL12/S1PR1/CCL19/CCL2/CCR6/TNFSF14/IL16/CXCR5/KLRK1/CSF1/CSF1R/PTK2B/CCL22/VAV1/CCR7/PIK3CG/CMKLR1/CD74/CCR5/CXCL16/PIK3CD/CXCR4/CCR1/C3AR1/C5AR2/RAC2/LYN/ITGB2/IL10/CCL5/CSF3R/SAA1/C5AR1/FCER1G/CCL4/FPR2/CCL18/CCL24/CXCL13/CCL3/CCL4L1/CXCL10/CCL3L1/CXCL11/CXCL9	49
BP	GO:0022407	regulation of cell-cell adhesion	64/329	491/18614	4.28445e-37	4.86063e-35	3.25494e-35	CTSG/PLA2G2A/CXCL12/CCL19/IL6ST/JAK2/CCL2/MAP3K8/CD209/RASGRP1/TNFSF14/FCGR2B/IL4R/NR4A3/KLRK1/TNFRSF14/HLA-E/PTAFR/CD1D/HLA-DPB1/ZAP70/CD3E/VAV1/CD28/PRKCQ/CCR7/FYN/HLA-DQB1/HLA-DOB/IL15/HLA-DQA1/HLA-DPA1/PTPRC/HLA-DOA/CD74/LCK/IL2RG/CD4/HLA-DMA/HLA-DRB1/PTPN6/HLA-DRA/TNFSF13B/HLA-DQA2/EBI3/HLA-DMB/VCAM1/B2M/IRF1/LYN/CARD11/ITGB2/IL7R/TNF/IL12RB1/IL10/CCL5/CD86/HLA-A/CTLA4/ICOS/IL2RA/CXCL13/IDO1	64
BP	GO:1903131	mononuclear cell differentiation	63/329	474/18614	5.12617e-37	5.6217e-35	3.76459e-35	RORC/IL34/BLNK/FLT3/CCL19/CCR6/RASGRP1/IL18R1/FCGR2B/IL4R/INPP5D/ITK/CSF1/TNFSF8/KLRC1/CSF1R/CR2/CD79B/CD1D/ZAP70/CD3E/PTGER4/PTK2B/BTK/CD3G/VAV1/CD28/CD8A/CCR7/IL15RA/CD3D/IL15/PTPRC/HLA-DOA/CD74/LCK/IL2RG/PLCG2/CD4/HLA-DRB1/PTPN6/CD79A/HLA-DRA/TNFSF13B/CD19/PIK3CD/CMTM7/VCAM1/B2M/IRF1/LYN/CARD11/IL7R/IL12RB1/IRF7/IL10/CD86/HLA-B/CTSL/CTLA4/FCER1G/IL2RA/TNFRSF9	63
BP	GO:0045785	positive regulation of cell adhesion	63/329	482/18614	1.41211e-36	1.49866e-34	1.00358e-34	CTSG/CXCL12/CCL19/TEK/IL6ST/JAK2/CCL2/MAP3K8/CD209/RASGRP1/TNFSF14/IL4R/NR4A3/KLRK1/TNFRSF14/HLA-E/CSF1/PTAFR/CD1D/HLA-DPB1/ZAP70/CD3E/PTK2B/VAV1/CD28/PRKCQ/CCR7/FYN/HLA-DQB1/HLA-DOB/IL15/HLA-DQA1/HLA-DPA1/PTPRC/HLA-DOA/CD74/LCK/IL2RG/CD4/HLA-DMA/HLA-DRB1/PTPN6/HLA-DRA/TNFSF13B/HLA-DQA2/EBI3/HLA-DMB/VCAM1/B2M/LYN/CARD11/ITGB2/IL7R/TNF/IL12RB1/IL10/CCL5/CD86/HLA-A/SAA1/ICOS/IL2RA/CXCL13	63
BP	GO:0032944	regulation of mononuclear cell proliferation	48/329	243/18614	2.06838e-36	2.12655e-34	1.42405e-34	PLA2G2A/CCL19/IL6ST/JAK2/NFATC2/CD209/FCGR2B/INPP5D/CD22/TNFRSF14/HLA-E/CSF1/TNFSF8/CD1D/HLA-DPB1/ZAP70/CD3E/TLR4/BTK/CD28/PRKCQ/IL15/HLA-DPA1/PTPRC/CD74/TNFRSF1B/HLA-DRB1/PTPN6/TNFSF13B/EBI3/HLA-DMB/VCAM1/IRF1/RAC2/LYN/CARD11/IL12RB1/IL10/TYROBP/CCL5/CD86/HLA-A/CTLA4/TNFRSF4/IL2RA/TNFRSF9/FCGR3A/IDO1	48
BP	GO:0002697	regulation of immune effector process	57/329	384/18614	4.15869e-36	4.14609e-34	2.77644e-34	CD1C/IL33/CCL19/A2M/HMOX1/C3/CD244/RASGRP1/IL18R1/FCGR2B/IL4R/NR4A3/CD22/KLRK1/TNFRSF14/HLA-E/KLRC1/IL18RAP/PTAFR/CR2/CD1D/TLR4/FGR/BTK/VAV1/CD28/TLR7/PTPRC/TNFSF13/CD74/TNFRSF1B/PLCG2/KLRD1/HLA-DRB1/PTPN6/HLA-DRA/TAP2/HLA-DMB/B2M/SEMA7A/RAC2/LYN/ITGB2/IL7R/TNF/IL12RB1/IL10/TYROBP/HLA-C/CD86/HLA-A/ICAM1/HLA-B/HLA-F/TNFRSF4/MICB/ULBP1	57
BP	GO:0050670	regulation of lymphocyte proliferation	47/329	239/18614	1.45518e-35	1.39204e-33	9.32182e-34	PLA2G2A/CCL19/IL6ST/JAK2/NFATC2/CD209/FCGR2B/INPP5D/CD22/TNFRSF14/HLA-E/TNFSF8/CD1D/HLA-DPB1/ZAP70/CD3E/TLR4/BTK/CD28/PRKCQ/IL15/HLA-DPA1/PTPRC/CD74/TNFRSF1B/HLA-DRB1/PTPN6/TNFSF13B/EBI3/HLA-DMB/VCAM1/IRF1/RAC2/LYN/CARD11/IL12RB1/IL10/TYROBP/CCL5/CD86/HLA-A/CTLA4/TNFRSF4/IL2RA/TNFRSF9/FCGR3A/IDO1	47
BP	GO:0002699	positive regulation of immune effector process	49/329	267/18614	1.48089e-35	1.39204e-33	9.32182e-34	CD1C/IL33/CCL19/HMOX1/C3/CD244/RASGRP1/IL18R1/IL4R/NR4A3/KLRK1/TNFRSF14/HLA-E/IL18RAP/PTAFR/CD1D/TLR4/FGR/BTK/VAV1/CD28/TLR7/PTPRC/TNFSF13/CD74/PLCG2/KLRD1/HLA-DRB1/PTPN6/HLA-DRA/TAP2/HLA-DMB/B2M/SEMA7A/RAC2/LYN/ITGB2/TNF/IL12RB1/IL10/TYROBP/HLA-C/CD86/HLA-A/HLA-B/HLA-F/TNFRSF4/MICB/ULBP1	49
BP	GO:0060326	cell chemotaxis	52/329	312/18614	1.58788e-35	1.45114e-33	9.71763e-34	IL34/CCL14/CXCR2/CTSG/CXCL12/S1PR1/CCL19/CCL2/CCR6/HGF/TNFSF14/IL16/CXCR5/KLRK1/CSF1/CSF1R/PTK2B/CCL22/VAV1/PRKCQ/CCR7/PIK3CG/CMKLR1/CD74/CCR5/CXCL16/PIK3CD/CXCR4/VCAM1/CCR1/C3AR1/C5AR2/RAC2/LYN/ITGB2/IL10/CCL5/CSF3R/SAA1/C5AR1/FCER1G/CCL4/FPR2/CCL18/CCL24/CXCL13/CCL3/CCL4L1/CXCL10/CCL3L1/CXCL11/CXCL9	52
BP	GO:0019882	antigen processing and presentation	36/329	114/18614	2.05347e-35	1.82592e-33	1.22273e-33	CD1C/CCL19/CD209/FCGR2B/HLA-E/CD1D/HLA-DPB1/CD8A/CCR7/HLA-DQB1/HLA-DOB/HLA-DQA1/HLA-DPA1/HLA-DOA/CD74/HLA-DMA/HLA-DRB1/CTSS/HLA-DRA/TAPBPL/HLA-DQA2/TAP2/HLA-DMB/PSMB8/B2M/HLA-C/HLA-A/HLA-B/CTSL/TAP1/HLA-F/FCER1G/SLC11A1/MICB/IFI30/ULBP1	36
BP	GO:0048002	antigen processing and presentation of peptide antigen	30/329	71/18614	3.47214e-34	3.00614e-32	2.01307e-32	CD209/FCGR2B/HLA-E/HLA-DPB1/HLA-DQB1/HLA-DOB/HLA-DQA1/HLA-DPA1/HLA-DOA/CD74/HLA-DMA/HLA-DRB1/CTSS/HLA-DRA/TAPBPL/HLA-DQA2/TAP2/HLA-DMB/B2M/HLA-C/HLA-A/HLA-B/CTSL/TAP1/HLA-F/FCER1G/SLC11A1/MICB/IFI30/ULBP1	30
BP	GO:0030098	lymphocyte differentiation	57/329	422/18614	7.77908e-34	6.56235e-32	4.3945e-32	RORC/BLNK/FLT3/CCL19/CCR6/RASGRP1/IL18R1/FCGR2B/IL4R/INPP5D/ITK/TNFSF8/KLRC1/CR2/CD79B/CD1D/ZAP70/CD3E/PTGER4/PTK2B/BTK/CD3G/VAV1/CD28/CD8A/CCR7/IL15RA/CD3D/IL15/PTPRC/HLA-DOA/CD74/LCK/IL2RG/PLCG2/CD4/HLA-DRB1/PTPN6/CD79A/HLA-DRA/TNFSF13B/CD19/PIK3CD/CMTM7/VCAM1/B2M/IRF1/CARD11/IL7R/IL12RB1/IL10/CD86/CTSL/CTLA4/FCER1G/IL2RA/TNFRSF9	57
BP	GO:0070098	chemokine-mediated signaling pathway	32/329	91/18614	2.62046e-33	2.15533e-31	1.44332e-31	CCL14/CXCR2/CXCL12/XCR1/CCL19/CCL2/CCR6/CXCR6/CXCR5/PTK2B/CCL22/CCR7/CCR4/CMKLR1/CCR5/CXCR3/CXCR4/CCR1/LYN/CCL5/CCL4/CCRL2/CCL18/CCL24/CXCL13/CCR8/CCL3/CCL4L1/CXCL10/CCL3L1/CXCL11/CXCL9	32
BP	GO:0071674	mononuclear cell migration	42/329	202/18614	7.00138e-33	5.61818e-31	3.76223e-31	IL34/CCL14/CXCR2/CTSG/CXCL12/S1PR1/CCL19/CCL2/CCR6/TNFSF14/KLRK1/TNFRSF14/CSF1/CSF1R/ZAP70/PTK2B/CCL22/CCR7/PIK3CG/ITGAL/CMKLR1/CCR5/CXCL16/PIK3CD/CXCR4/CCR1/C3AR1/LYN/TNF/CCL5/SAA1/C5AR1/CCL4/FPR2/CCL18/CCL24/CXCL13/CCL3/CCL4L1/CXCL10/CCL3L1/CXCL11	42
BP	GO:0002819	regulation of adaptive immune response	42/329	205/18614	1.3353e-32	1.04598e-30	7.00445e-31	CD1C/IL33/IL1RL1/CCL19/IL6ST/JAK2/C3/IL18R1/FCGR2B/IL4R/TNFRSF14/HLA-E/KLRC1/CR2/CD1D/BTK/CD28/PRKCQ/PTPRC/TNFSF13/TNFRSF1B/CD4/KLRD1/HLA-DRB1/PTPN6/HLA-DRA/TNFSF13B/TAP2/B2M/IRF1/IL7R/TNF/IL12RB1/IRF7/IL10/HLA-C/HLA-A/HLA-B/HLA-F/SLC11A1/MICB/ULBP1	42
BP	GO:1990868	response to chemokine	32/329	99/18614	6.06849e-32	4.53758e-30	3.0386e-30	CCL14/CXCR2/CXCL12/XCR1/CCL19/CCL2/CCR6/CXCR6/CXCR5/PTK2B/CCL22/CCR7/CCR4/CMKLR1/CCR5/CXCR3/CXCR4/CCR1/LYN/CCL5/CCL4/CCRL2/CCL18/CCL24/CXCL13/CCR8/CCL3/CCL4L1/CXCL10/CCL3L1/CXCL11/CXCL9	32
BP	GO:1990869	cellular response to chemokine	32/329	99/18614	6.06849e-32	4.53758e-30	3.0386e-30	CCL14/CXCR2/CXCL12/XCR1/CCL19/CCL2/CCR6/CXCR6/CXCR5/PTK2B/CCL22/CCR7/CCR4/CMKLR1/CCR5/CXCR3/CXCR4/CCR1/LYN/CCL5/CCL4/CCRL2/CCL18/CCL24/CXCL13/CCR8/CCL3/CCL4L1/CXCL10/CCL3L1/CXCL11/CXCL9	32
BP	GO:0042098	T cell proliferation	42/329	213/18614	7.07647e-32	5.17368e-30	3.46457e-30	PLA2G2A/CCL19/IL6ST/JAK2/CD209/RASGRP1/TNFSF14/TNFRSF14/HLA-E/TNFSF8/CD1D/HLA-DPB1/ZAP70/CD3E/CD28/PRKCQ/FYN/PIK3CG/IL15/HLA-DPA1/PTPRC/TNFRSF1B/HLA-DRB1/PTPN6/TNFSF13B/EBI3/HLA-DMB/VCAM1/IRF1/RAC2/CARD11/IL12RB1/IL10/CCL5/CD86/HLA-A/CTLA4/TNFRSF4/IL2RA/SLC11A1/TNFRSF9/IDO1	42
BP	GO:0002703	regulation of leukocyte mediated immunity	44/329	246/18614	1.83563e-31	1.31287e-29	8.79169e-30	CD1C/HMOX1/C3/RASGRP1/IL18R1/FCGR2B/IL4R/KLRK1/HLA-E/KLRC1/IL18RAP/PTAFR/CR2/CD1D/TLR4/FGR/BTK/VAV1/CD28/PTPRC/TNFSF13/TNFRSF1B/PLCG2/KLRD1/HLA-DRB1/PTPN6/HLA-DRA/TAP2/B2M/RAC2/LYN/ITGB2/IL7R/TNF/IL12RB1/IL10/TYROBP/HLA-C/HLA-A/ICAM1/HLA-B/HLA-F/MICB/ULBP1	44
BP	GO:0002366	leukocyte activation involved in immune response	47/329	296/18614	3.83417e-31	2.68392e-29	1.79729e-29	RORC/PTGDS/CD1C/IL33/CCL19/HMOX1/CCR6/CD244/RASGRP1/IL18R1/FCGR2B/IL4R/NR4A3/PTAFR/LAT/PTGER4/TLR4/FGR/PTK2B/BTK/CD28/PIK3CG/ITGAL/PTPRC/TNFSF13/CD74/PLCG2/HLA-DRB1/PTPN6/HLA-DRA/CD19/PIK3CD/HLA-DMB/RAC2/LYN/ITGB2/TNF/IL12RB1/IL10/TYROBP/CD86/ICAM1/HLA-F/FCER1G/SLC11A1/CCL3/FCGR3A	47
BP	GO:0002263	cell activation involved in immune response	47/329	300/18614	7.16093e-31	4.90822e-29	3.2868e-29	RORC/PTGDS/CD1C/IL33/CCL19/HMOX1/CCR6/CD244/RASGRP1/IL18R1/FCGR2B/IL4R/NR4A3/PTAFR/LAT/PTGER4/TLR4/FGR/PTK2B/BTK/CD28/PIK3CG/ITGAL/PTPRC/TNFSF13/CD74/PLCG2/HLA-DRB1/PTPN6/HLA-DRA/CD19/PIK3CD/HLA-DMB/RAC2/LYN/ITGB2/TNF/IL12RB1/IL10/TYROBP/CD86/ICAM1/HLA-F/FCER1G/SLC11A1/CCL3/FCGR3A	47
BP	GO:0070665	positive regulation of leukocyte proliferation	37/329	166/18614	3.21145e-30	2.15626e-28	1.44395e-28	IL34/CCL19/IL6ST/JAK2/NFATC2/CD209/HLA-E/CSF1/CSF1R/CD1D/HLA-DPB1/ZAP70/CSF2RB/CD3E/TLR4/BTK/CD28/PRKCQ/IL15/HLA-DPA1/PTPRC/CSF2RA/CD74/TNFSF13B/EBI3/HLA-DMB/VCAM1/RAC2/LYN/CARD11/IL12RB1/CCL5/CD86/HLA-A/TNFRSF4/IL2RA/FCGR3A	37
BP	GO:0016064	immunoglobulin mediated immune response	35/329	145/18614	6.38512e-30	4.20141e-28	2.81348e-28	C3/CCR6/FCGR2B/INPP5D/HLA-E/CR2/HLA-DPB1/CSF2RB/BTK/CD28/HLA-DQB1/HLA-DOB/HLA-DQA1/HLA-DPA1/PTPRC/TNFSF13/HLA-DOA/CD74/HLA-DMA/HLA-DRB1/PTPN6/HLA-DRA/CD19/HLA-DQA2/HLA-DMB/B2M/IL2RB/TNF/IRF7/IL10/TLR8/IL21R/FCER1G/IGHG1/FCGR3A	35
BP	GO:0050853	B cell receptor signaling pathway	28/329	77/18614	9.53519e-30	6.15113e-28	4.11912e-28	BLNK/IGHA2/IGHD/NFATC2/IGHA1/FCGR2B/CD22/PRKCB/ITK/CD79B/BTK/PTPRC/LCK/PLCG2/PTPN6/CD79A/CD19/PIK3CD/LYN/IGHM/IGLC1/CTLA4/IGKC/IGLC3/IGHG4/IGHG2/IGHG3/IGHG1	28
BP	GO:0019724	B cell mediated immunity	35/329	148/18614	1.37782e-29	8.71733e-28	5.83759e-28	C3/CCR6/FCGR2B/INPP5D/HLA-E/CR2/HLA-DPB1/CSF2RB/BTK/CD28/HLA-DQB1/HLA-DOB/HLA-DQA1/HLA-DPA1/PTPRC/TNFSF13/HLA-DOA/CD74/HLA-DMA/HLA-DRB1/PTPN6/HLA-DRA/CD19/HLA-DQA2/HLA-DMB/B2M/IL2RB/TNF/IRF7/IL10/TLR8/IL21R/FCER1G/IGHG1/FCGR3A	35
BP	GO:0019884	antigen processing and presentation of exogenous antigen	24/329	49/18614	1.57758e-29	9.7929e-28	6.55784e-28	CD1C/FCGR2B/HLA-E/CD1D/HLA-DPB1/HLA-DQB1/HLA-DOB/HLA-DQA1/HLA-DPA1/HLA-DOA/CD74/HLA-DMA/HLA-DRB1/CTSS/HLA-DRA/HLA-DQA2/TAP2/HLA-DMB/B2M/HLA-A/CTSL/HLA-F/FCER1G/IFI30	24
BP	GO:0002822	regulation of adaptive immune response based on somatic recombination of immune receptors built from immunoglobulin superfamily domains	38/329	190/18614	3.8158e-29	2.32481e-27	1.55682e-27	CD1C/IL33/IL1RL1/CCL19/JAK2/C3/IL18R1/FCGR2B/IL4R/HLA-E/KLRC1/CR2/CD1D/BTK/CD28/PRKCQ/PTPRC/TNFSF13/TNFRSF1B/CD4/KLRD1/HLA-DRB1/PTPN6/HLA-DRA/TNFSF13B/TAP2/B2M/IL7R/TNF/IL12RB1/IL10/HLA-C/HLA-A/HLA-B/HLA-F/SLC11A1/MICB/ULBP1	38
BP	GO:0071621	granulocyte chemotaxis	33/329	131/18614	6.3739e-29	3.81275e-27	2.55322e-27	IL34/CCL14/CXCR2/CCL19/CCL2/CSF1/CSF1R/CCL22/VAV1/CCR7/PIK3CG/CMKLR1/CD74/PIK3CD/C3AR1/C5AR2/RAC2/ITGB2/CCL5/CSF3R/SAA1/C5AR1/FCER1G/CCL4/CCL18/CCL24/CXCL13/CCL3/CCL4L1/CXCL10/CCL3L1/CXCL11/CXCL9	33
BP	GO:0002478	antigen processing and presentation of exogenous peptide antigen	22/329	40/18614	1.16276e-28	6.83119e-27	4.57453e-27	FCGR2B/HLA-E/HLA-DPB1/HLA-DQB1/HLA-DOB/HLA-DQA1/HLA-DPA1/HLA-DOA/CD74/HLA-DMA/HLA-DRB1/CTSS/HLA-DRA/HLA-DQA2/TAP2/HLA-DMB/B2M/HLA-A/CTSL/HLA-F/FCER1G/IFI30	22
BP	GO:0002274	myeloid leukocyte activation	41/329	240/18614	1.57059e-28	9.06531e-27	6.07061e-27	CXCR2/CTSG/PTGDS/PLA2G2A/IL33/IL1RL1/JAK2/HMOX1/RASGRP1/FCGR2B/IL4R/NR4A3/CSF1/IL18RAP/PTAFR/LAT/TLR4/FGR/BTK/PIK3CG/IL15/PTPRC/TLR1/CD74/PLCG2/PTPN6/PIK3CD/LCP2/RAC2/LYN/ITGB2/TNF/NR1H3/IL10/TYROBP/CCL5/C5AR1/FCER1G/SLC11A1/CCL3/FCGR3A	41
BP	GO:0097530	granulocyte migration	34/329	156/18614	1.73502e-27	9.84177e-26	6.59057e-26	IL34/CCL14/CXCR2/CCL19/CCL2/CSF1/CSF1R/PTGER4/CCL22/VAV1/CCR7/PIK3CG/CMKLR1/CD74/PIK3CD/C3AR1/C5AR2/RAC2/ITGB2/CCL5/CSF3R/SAA1/C5AR1/FCER1G/CCL4/CCL18/CCL24/CXCL13/CCL3/CCL4L1/CXCL10/CCL3L1/CXCL11/CXCL9	34
BP	GO:0042129	regulation of T cell proliferation	36/329	183/18614	2.19459e-27	1.22376e-25	8.19495e-26	PLA2G2A/CCL19/IL6ST/JAK2/CD209/TNFRSF14/HLA-E/TNFSF8/CD1D/HLA-DPB1/ZAP70/CD3E/CD28/PRKCQ/IL15/HLA-DPA1/PTPRC/TNFRSF1B/HLA-DRB1/PTPN6/TNFSF13B/EBI3/HLA-DMB/VCAM1/IRF1/RAC2/CARD11/IL12RB1/IL10/CCL5/CD86/HLA-A/CTLA4/IL2RA/TNFRSF9/IDO1	36
BP	GO:0097529	myeloid leukocyte migration	40/329	241/18614	2.38534e-27	1.30796e-25	8.75879e-26	IL34/CCL14/CXCR2/CTSG/CXCL12/CCL19/CCL2/CSF1/CSF1R/PTGER4/PTK2B/CCL22/VAV1/CCR7/PIK3CG/CMKLR1/CD74/PIK3CD/CCR1/C3AR1/C5AR2/RAC2/LYN/ITGB2/CCL5/CSF3R/SAA1/C5AR1/FCER1G/CCL4/FPR2/CCL18/CCL24/CXCL13/CCL3/CCL4L1/CXCL10/CCL3L1/CXCL11/CXCL9	40
BP	GO:0001909	leukocyte mediated cytotoxicity	32/329	139/18614	9.93349e-27	5.35757e-25	3.58771e-25	CTSG/CD1C/RASGRP1/FCGR2B/KLRK1/HLA-E/KLRC1/IL18RAP/CD1D/VAV1/PTPRC/KLRD1/HLA-DRB1/PTPN6/SH2D1A/HLA-DRA/TAP2/B2M/PRF1/IL7R/IL12RB1/TYROBP/HLA-C/HLA-A/ICAM1/HLA-B/HLA-F/GZMB/MICB/IGHG1/ULBP1/FCGR3A	32
BP	GO:0030593	neutrophil chemotaxis	29/329	107/18614	1.53235e-26	8.13134e-25	5.44517e-25	CCL14/CXCR2/CCL19/CCL2/CCL22/VAV1/CCR7/PIK3CG/CD74/PIK3CD/C3AR1/C5AR2/RAC2/ITGB2/CCL5/CSF3R/SAA1/C5AR1/FCER1G/CCL4/CCL18/CCL24/CXCL13/CCL3/CCL4L1/CXCL10/CCL3L1/CXCL11/CXCL9	29
BP	GO:0001906	cell killing	36/329	197/18614	3.3188e-26	1.73315e-24	1.16061e-24	CTSG/CD1C/C3/RASGRP1/LTF/LYZ/FCGR2B/KLRK1/HLA-E/KLRC1/IL18RAP/CD1D/VAV1/PTPRC/KLRD1/HLA-DRB1/PTPN6/SH2D1A/HLA-DRA/TAP2/B2M/PRF1/IL7R/IL12RB1/TYROBP/HLA-C/HLA-A/ICAM1/HLA-B/HLA-F/GZMB/MICB/GNLY/IGHG1/ULBP1/FCGR3A	36
BP	GO:0002683	negative regulation of immune system process	51/329	487/18614	5.4e-25	2.77594e-23	1.85891e-23	CTSG/PLA2G2A/CXCL12/IL33/IL1RL1/A2M/HMOX1/CCL2/LTF/FCGR2B/IL4R/INPP5D/CD22/KLRK1/TNFRSF14/HLA-E/KLRC1/CR2/PTGER4/TLR4/FGR/BTK/FYN/HLA-DOB/PTPRC/HLA-DOA/CD74/KLRD1/HLA-DRB1/PTPN6/SH2D1A/TAPBPL/PDCD1/IRF1/C5AR2/LYN/LILRB3/HCK/IL7R/TNF/NR1H3/IL10/TYROBP/CD86/HLA-A/HLA-B/HLA-F/CTLA4/IL2RA/CCL3/IDO1	51
BP	GO:0032946	positive regulation of mononuclear cell proliferation	31/329	148/18614	1.38591e-24	7.01484e-23	4.69751e-23	CCL19/IL6ST/JAK2/NFATC2/CD209/HLA-E/CSF1/CD1D/HLA-DPB1/ZAP70/CD3E/TLR4/BTK/CD28/PRKCQ/IL15/HLA-DPA1/PTPRC/CD74/TNFSF13B/EBI3/HLA-DMB/VCAM1/CARD11/IL12RB1/CCL5/CD86/HLA-A/TNFRSF4/IL2RA/FCGR3A	31
BP	GO:0019886	antigen processing and presentation of exogenous peptide antigen via MHC class II	18/329	31/18614	2.9824e-24	1.48668e-22	9.9556e-23	FCGR2B/HLA-DPB1/HLA-DQB1/HLA-DOB/HLA-DQA1/HLA-DPA1/HLA-DOA/CD74/HLA-DMA/HLA-DRB1/CTSS/HLA-DRA/HLA-DQA2/HLA-DMB/B2M/CTSL/FCER1G/IFI30	18
BP	GO:0050852	T cell receptor signaling pathway	30/329	140/18614	3.90896e-24	1.91947e-22	1.28538e-22	TXK/INPP5D/TRGC2/ITK/HLA-DPB1/ZAP70/CD3E/CD8B/BTK/CD3G/CD28/CD8A/CCR7/FYN/HLA-DQB1/TRAC/CD3D/TRBC2/PTPRC/CD247/LCK/PLCG2/HLA-DRB1/PTPN6/SH2D1A/PIK3CD/LCP2/CARD11/HLA-A/CTLA4	30
BP	GO:1990266	neutrophil migration	29/329	128/18614	4.19748e-24	2.03084e-22	1.35996e-22	CCL14/CXCR2/CCL19/CCL2/CCL22/VAV1/CCR7/PIK3CG/CD74/PIK3CD/C3AR1/C5AR2/RAC2/ITGB2/CCL5/CSF3R/SAA1/C5AR1/FCER1G/CCL4/CCL18/CCL24/CXCL13/CCL3/CCL4L1/CXCL10/CCL3L1/CXCL11/CXCL9	29
BP	GO:0002706	regulation of lymphocyte mediated immunity	33/329	184/18614	7.99017e-24	3.80981e-22	2.55125e-22	CD1C/C3/RASGRP1/IL18R1/FCGR2B/KLRK1/HLA-E/KLRC1/IL18RAP/CR2/CD1D/BTK/VAV1/CD28/PTPRC/TNFSF13/TNFRSF1B/KLRD1/HLA-DRB1/PTPN6/HLA-DRA/TAP2/B2M/IL7R/TNF/IL12RB1/IL10/HLA-C/HLA-A/HLA-B/HLA-F/MICB/ULBP1	33
BP	GO:0050671	positive regulation of lymphocyte proliferation	30/329	145/18614	1.17274e-23	5.5119e-22	3.69106e-22	CCL19/IL6ST/JAK2/NFATC2/CD209/HLA-E/CD1D/HLA-DPB1/ZAP70/CD3E/TLR4/BTK/CD28/PRKCQ/IL15/HLA-DPA1/PTPRC/CD74/TNFSF13B/EBI3/HLA-DMB/VCAM1/CARD11/IL12RB1/CCL5/CD86/HLA-A/TNFRSF4/IL2RA/FCGR3A	30
BP	GO:0030217	T cell differentiation	40/329	300/18614	1.23879e-23	5.7403e-22	3.84401e-22	RORC/CCL19/CCR6/RASGRP1/IL18R1/IL4R/ITK/TNFSF8/KLRC1/CD1D/ZAP70/CD3E/PTGER4/CD3G/VAV1/CD28/CD8A/CCR7/CD3D/IL15/PTPRC/HLA-DOA/CD74/LCK/IL2RG/CD4/HLA-DRB1/HLA-DRA/PIK3CD/B2M/IRF1/CARD11/IL7R/IL12RB1/CD86/CTSL/CTLA4/FCER1G/IL2RA/TNFRSF9	40
BP	GO:0072676	lymphocyte migration	28/329	122/18614	1.78224e-23	8.14383e-22	5.45354e-22	CCL14/CXCL12/S1PR1/CCL19/CCL2/CCR6/TNFSF14/KLRK1/TNFRSF14/ZAP70/PTK2B/CCL22/CCR7/PIK3CG/ITGAL/CXCL16/PIK3CD/CCL5/SAA1/CCL4/CCL18/CCL24/CXCL13/CCL3/CCL4L1/CXCL10/CCL3L1/CXCL11	28
BP	GO:0046631	alpha-beta T cell activation	32/329	175/18614	2.10103e-23	9.46903e-22	6.34096e-22	RORC/CCL19/JAK2/IL18R1/IL4R/ITK/TNFRSF14/HLA-E/TNFSF8/ZAP70/CD3E/PTGER4/CD3G/CD28/PRKCQ/TRAC/CD3D/IL15/TRBC2/PTPRC/CD247/IL2RG/HLA-DRB1/HLA-DRA/EBI3/IRF1/CARD11/IL12RB1/CD86/HLA-A/CTSL/IL2RA	32
BP	GO:0002705	positive regulation of leukocyte mediated immunity	30/329	148/18614	2.21861e-23	9.86381e-22	6.60533e-22	CD1C/C3/RASGRP1/IL18R1/KLRK1/HLA-E/IL18RAP/PTAFR/CD1D/BTK/VAV1/CD28/PTPRC/TNFSF13/PLCG2/KLRD1/HLA-DRB1/HLA-DRA/TAP2/B2M/ITGB2/TNF/IL12RB1/TYROBP/HLA-C/HLA-A/HLA-B/HLA-F/MICB/ULBP1	30
BP	GO:0002495	antigen processing and presentation of peptide antigen via MHC class II	18/329	35/18614	6.1552e-23	2.70008e-21	1.80812e-21	FCGR2B/HLA-DPB1/HLA-DQB1/HLA-DOB/HLA-DQA1/HLA-DPA1/HLA-DOA/CD74/HLA-DMA/HLA-DRB1/CTSS/HLA-DRA/HLA-DQA2/HLA-DMB/B2M/CTSL/FCER1G/IFI30	18
BP	GO:0002685	regulation of leukocyte migration	35/329	227/18614	6.38268e-23	2.76303e-21	1.85027e-21	IL34/CXCR2/CXCL12/IL33/CCL19/HMOX1/CCL2/CCR6/TNFSF14/KLRK1/TNFRSF14/CSF1/PTAFR/CSF1R/PTGER4/PTK2B/CCR7/CMKLR1/CD74/CXCR3/CCR1/C3AR1/C5AR2/RAC2/LYN/TNF/CCL5/ICAM1/C5AR1/CCL4/FPR2/CCL24/CXCL13/CCL3/CXCL10	35
BP	GO:0001910	regulation of leukocyte mediated cytotoxicity	25/329	95/18614	1.11539e-22	4.76578e-21	3.19142e-21	CD1C/RASGRP1/FCGR2B/KLRK1/HLA-E/KLRC1/IL18RAP/CD1D/VAV1/PTPRC/KLRD1/HLA-DRB1/HLA-DRA/TAP2/B2M/IL7R/IL12RB1/TYROBP/HLA-C/HLA-A/ICAM1/HLA-B/HLA-F/MICB/ULBP1	25
BP	GO:0002504	antigen processing and presentation of peptide or polysaccharide antigen via MHC class II	18/329	37/18614	2.32192e-22	9.79373e-21	6.5584e-21	FCGR2B/HLA-DPB1/HLA-DQB1/HLA-DOB/HLA-DQA1/HLA-DPA1/HLA-DOA/CD74/HLA-DMA/HLA-DRB1/CTSS/HLA-DRA/HLA-DQA2/HLA-DMB/B2M/CTSL/FCER1G/IFI30	18
BP	GO:0031341	regulation of cell killing	26/329	110/18614	3.12841e-22	1.30284e-20	8.72452e-21	CD1C/RASGRP1/FCGR2B/KLRK1/HLA-E/KLRC1/IL18RAP/CD1D/VAV1/PTPRC/KLRD1/HLA-DRB1/HLA-DRA/TAP2/B2M/PRF1/IL7R/IL12RB1/TYROBP/HLA-C/HLA-A/ICAM1/HLA-B/HLA-F/MICB/ULBP1	26
BP	GO:0042113	B cell activation	37/329	276/18614	5.28196e-22	2.1722e-20	1.45462e-20	BLNK/FLT3/NFATC2/CCR6/RASGRP1/FCGR2B/INPP5D/CD22/PRKCB/CXCR5/CR2/CD79B/ZAP70/TLR4/PTK2B/BTK/CD28/PTPRC/TNFSF13/CD74/IL2RG/PLCG2/PTPN6/CD79A/TNFSF13B/CD19/PIK3CD/CMTM7/VCAM1/LYN/CARD11/IL7R/IL10/TYROBP/CD86/CTLA4/TNFRSF4	37
BP	GO:0034341	response to type II interferon	28/329	139/18614	8.18094e-22	3.32288e-20	2.22517e-20	CCL14/CCL19/TXK/JAK2/CCL2/GBP2/CIITA/TLR4/CCL22/HLA-DPA1/CD74/CXCL16/FASLG/IRF1/HCK/TNF/IL12RB1/NR1H3/CCL5/IFITM1/STAT1/CCL4/SLC11A1/CCL18/CCL24/CCL3/CCL4L1/CCL3L1	28
BP	GO:0050920	regulation of chemotaxis	34/329	230/18614	1.10087e-21	4.41692e-20	2.95781e-20	IL34/CXCR2/PLXNA4/CXCL12/S1PR1/CCL19/SEMA4D/CCL2/CCR6/TNFSF14/IL16/KLRK1/CSF1/CSF1R/PTK2B/CCR7/CCR4/CMKLR1/CD74/SEMA6B/CXCR4/CCR1/C3AR1/SEMA7A/C5AR2/RAC2/LYN/CCL5/C5AR1/CCL4/FPR2/CXCL13/CCL3/CXCL10	34
BP	GO:0031349	positive regulation of defense response	45/329	441/18614	1.20371e-21	4.77133e-20	3.19513e-20	PLA2G2A/IL33/IL1RL1/IL6ST/TXK/JAK2/C3/RASGRP1/LTF/IL16/KLRK1/ESR1/HLA-E/IL18RAP/CD1D/PTGER4/TLR4/BTK/VAV1/CD28/CCR7/FYN/TLR7/PIK3CG/IL15/TLR1/PLCG2/KLRD1/CTSS/IRF1/LYN/HCK/TNF/CD14/IRF7/NR1H3/TYROBP/IFIH1/CCL5/TLR8/HLA-F/FPR2/CCL24/CCL3/IDO1	45
BP	GO:0002821	positive regulation of adaptive immune response	27/329	129/18614	1.53714e-21	6.02045e-20	4.03161e-20	CD1C/IL6ST/JAK2/C3/IL18R1/HLA-E/CD1D/BTK/CD28/PRKCQ/PTPRC/TNFSF13/CD4/HLA-DRB1/HLA-DRA/TNFSF13B/TAP2/B2M/TNF/IL12RB1/HLA-C/HLA-A/HLA-B/HLA-F/SLC11A1/MICB/ULBP1	27
BP	GO:0048247	lymphocyte chemotaxis	21/329	64/18614	1.70763e-21	6.60953e-20	4.42609e-20	CCL14/CCL19/CCL2/TNFSF14/KLRK1/PTK2B/CCL22/PIK3CG/CXCL16/PIK3CD/CCL5/SAA1/CCL4/CCL18/CCL24/CXCL13/CCL3/CCL4L1/CXCL10/CCL3L1/CXCL11	21
BP	GO:0031343	positive regulation of cell killing	22/329	74/18614	2.17689e-21	8.32787e-20	5.57678e-20	CD1C/RASGRP1/KLRK1/HLA-E/IL18RAP/CD1D/VAV1/PTPRC/KLRD1/HLA-DRB1/HLA-DRA/TAP2/B2M/PRF1/IL12RB1/TYROBP/HLA-C/HLA-A/HLA-B/HLA-F/MICB/ULBP1	22
BP	GO:0001912	positive regulation of leukocyte mediated cytotoxicity	21/329	67/18614	5.13713e-21	1.94266e-19	1.30091e-19	CD1C/RASGRP1/KLRK1/HLA-E/IL18RAP/CD1D/VAV1/PTPRC/KLRD1/HLA-DRB1/HLA-DRA/TAP2/B2M/IL12RB1/TYROBP/HLA-C/HLA-A/HLA-B/HLA-F/MICB/ULBP1	21
BP	GO:0001914	regulation of T cell mediated cytotoxicity	19/329	50/18614	5.51661e-21	2.06246e-19	1.38113e-19	CD1C/FCGR2B/HLA-E/KLRC1/CD1D/PTPRC/KLRD1/HLA-DRB1/HLA-DRA/TAP2/B2M/IL7R/IL12RB1/HLA-C/HLA-A/HLA-B/HLA-F/MICB/ULBP1	19
BP	GO:0002824	positive regulation of adaptive immune response based on somatic recombination of immune receptors built from immunoglobulin superfamily domains	26/329	123/18614	6.70705e-21	2.47935e-19	1.6603e-19	CD1C/JAK2/C3/IL18R1/HLA-E/CD1D/BTK/CD28/PRKCQ/PTPRC/TNFSF13/CD4/HLA-DRB1/HLA-DRA/TNFSF13B/TAP2/B2M/TNF/IL12RB1/HLA-C/HLA-A/HLA-B/HLA-F/SLC11A1/MICB/ULBP1	26
BP	GO:0001913	T cell mediated cytotoxicity	20/329	59/18614	7.44169e-21	2.72035e-19	1.82169e-19	CD1C/FCGR2B/HLA-E/KLRC1/CD1D/PTPRC/KLRD1/HLA-DRB1/HLA-DRA/TAP2/B2M/PRF1/IL7R/IL12RB1/HLA-C/HLA-A/HLA-B/HLA-F/MICB/ULBP1	20
BP	GO:1902105	regulation of leukocyte differentiation	38/329	319/18614	9.79424e-21	3.54099e-19	2.37124e-19	IL34/CCL19/RASGRP1/LTF/FCGR2B/IL4R/INPP5D/CSF1/ZAP70/TLR4/BTK/CD28/IL15RA/IL15/PTPRC/HLA-DOA/CD74/IL2RG/CD4/HLA-DRB1/PTPN6/HLA-DRA/CCR1/IRF1/LYN/LILRB3/CARD11/IL7R/TNF/IL12RB1/IRF7/IL10/TYROBP/CD86/HLA-B/CTLA4/IL2RA/CCL3	38
BP	GO:0002688	regulation of leukocyte chemotaxis	26/329	126/18614	1.28736e-20	4.55422e-19	3.04974e-19	IL34/CXCR2/CXCL12/CCL19/CCL2/CCR6/TNFSF14/KLRK1/CSF1/CSF1R/PTK2B/CCR7/CMKLR1/CD74/CCR1/C3AR1/C5AR2/RAC2/LYN/CCL5/C5AR1/CCL4/FPR2/CXCL13/CCL3/CXCL10	26
BP	GO:0002708	positive regulation of lymphocyte mediated immunity	26/329	126/18614	1.28736e-20	4.55422e-19	3.04974e-19	CD1C/C3/RASGRP1/IL18R1/KLRK1/HLA-E/IL18RAP/CD1D/BTK/VAV1/CD28/PTPRC/TNFSF13/KLRD1/HLA-DRB1/HLA-DRA/TAP2/B2M/TNF/IL12RB1/HLA-C/HLA-A/HLA-B/HLA-F/MICB/ULBP1	26
BP	GO:0002237	response to molecule of bacterial origin	40/329	366/18614	2.11319e-20	7.39617e-19	4.95287e-19	CTSG/JAK2/CCL2/IRF5/LTF/PTGER2/FCGR2B/KLRK1/CSF1/PTAFR/CSF2RB/PTGER4/TLR4/IL10RA/BTK/CCR7/TLR1/TNFRSF1B/PLCG2/CCR5/FASLG/TAP2/VCAM1/B2M/LYN/HCK/TNF/CD14/NR1H3/IL10/CCL5/CD86/C5AR1/SLC11A1/CXCL13/CCL3/CXCL10/CXCL11/IDO1/CXCL9	40
BP	GO:0042102	positive regulation of T cell proliferation	24/329	105/18614	3.08095e-20	1.06698e-18	7.14508e-19	CCL19/IL6ST/JAK2/CD209/HLA-E/CD1D/HLA-DPB1/ZAP70/CD3E/CD28/PRKCQ/IL15/HLA-DPA1/PTPRC/TNFSF13B/EBI3/HLA-DMB/VCAM1/CARD11/IL12RB1/CCL5/CD86/HLA-A/IL2RA	24
BP	GO:1903706	regulation of hemopoiesis	42/329	415/18614	4.12215e-20	1.41269e-18	9.46015e-19	IL34/CCL19/RASGRP1/LTF/FCGR2B/IL4R/INPP5D/CSF1/ZAP70/TLR4/PTK2B/BTK/CD28/IL15RA/IL15/PTPRC/HLA-DOA/CD74/IL2RG/CD4/HLA-DRB1/PTPN6/HLA-DRA/CCR1/B2M/IRF1/LYN/LILRB3/CARD11/IL7R/TNF/IL12RB1/IRF7/IL10/TYROBP/CD86/CSF3R/HLA-B/CTLA4/STAT1/IL2RA/CCL3	42
BP	GO:0002687	positive regulation of leukocyte migration	27/329	147/18614	5.76744e-20	1.95617e-18	1.30996e-18	IL34/CXCR2/CXCL12/CCL19/CCR6/TNFSF14/TNFRSF14/CSF1/PTAFR/CSF1R/PTK2B/CCR7/CMKLR1/CD74/CCR1/C3AR1/RAC2/TNF/CCL5/ICAM1/C5AR1/CCL4/FPR2/CCL24/CXCL13/CCL3/CXCL10	27
BP	GO:0050727	regulation of inflammatory response	41/329	414/18614	2.64789e-19	8.88936e-18	5.95279e-18	PLA2G2A/IL33/IL1RL1/TEK/IL6ST/JAK2/C3/HGF/FCGR2B/IL16/ESR1/HLA-E/PTGER4/TLR4/FGR/BTK/SOCS3/CD28/CCR7/FYN/TLR7/PIK3CG/IL15/PTPRC/TNFRSF1B/PLCG2/HLA-DRB1/SEMA7A/LYN/HCK/TNF/NR1H3/IL10/CCL5/SAA1/IL2RA/FPR2/CCL24/CCL3/IDO1/MMP9	41
BP	GO:0050921	positive regulation of chemotaxis	26/329	143/18614	3.75452e-19	1.24771e-17	8.35534e-18	IL34/CXCR2/CXCL12/S1PR1/CCL19/CCR6/TNFSF14/IL16/CSF1/CSF1R/PTK2B/CCR7/CCR4/CMKLR1/CD74/CXCR4/CCR1/C3AR1/RAC2/CCL5/C5AR1/CCL4/FPR2/CXCL13/CCL3/CXCL10	26
BP	GO:0002831	regulation of response to biotic stimulus	43/329	463/18614	3.82941e-19	1.25988e-17	8.43681e-18	TXK/A2M/RASGRP1/LTF/FCGR2B/KLRK1/ESR1/HLA-E/KLRC1/IL18RAP/CD1D/TLR4/FGR/BTK/VAV1/FYN/TLR7/IL15/TLR1/PLCG2/KLRD1/HLA-DRB1/PTPN6/CTSS/IRF1/LYN/APOBEC3G/HCK/TNF/CD14/IL12RB1/IRF7/NR1H3/TYROBP/IFIH1/CCL5/HLA-A/TLR8/HLA-B/HLA-F/STAT1/FPR2/MICB	43
BP	GO:0031295	T cell costimulation	17/329	45/18614	7.4818e-19	2.43714e-17	1.63204e-17	CCL19/MAP3K8/TNFSF14/KLRK1/TNFRSF14/CD3E/VAV1/CD28/CCR7/FYN/LCK/PTPN6/TNFSF13B/LYN/CARD11/CD86/ICOS	17
BP	GO:0002396	MHC protein complex assembly	13/329	20/18614	8.9999e-19	2.87472e-17	1.92507e-17	HLA-DPB1/HLA-DQB1/HLA-DOB/HLA-DQA1/HLA-DPA1/HLA-DOA/HLA-DMA/HLA-DRB1/HLA-DRA/TAPBPL/HLA-DQA2/HLA-DMB/B2M	13
BP	GO:0002501	peptide antigen assembly with MHC protein complex	13/329	20/18614	8.9999e-19	2.87472e-17	1.92507e-17	HLA-DPB1/HLA-DQB1/HLA-DOB/HLA-DQA1/HLA-DPA1/HLA-DOA/HLA-DMA/HLA-DRB1/HLA-DRA/TAPBPL/HLA-DQA2/HLA-DMB/B2M	13
BP	GO:0002690	positive regulation of leukocyte chemotaxis	22/329	96/18614	1.1206e-18	3.54498e-17	2.37391e-17	IL34/CXCR2/CXCL12/CCL19/CCR6/TNFSF14/CSF1/CSF1R/PTK2B/CCR7/CMKLR1/CD74/CCR1/C3AR1/RAC2/CCL5/C5AR1/CCL4/FPR2/CXCL13/CCL3/CXCL10	22
BP	GO:0002399	MHC class II protein complex assembly	12/329	16/18614	1.30073e-18	4.03718e-17	2.70351e-17	HLA-DPB1/HLA-DQB1/HLA-DOB/HLA-DQA1/HLA-DPA1/HLA-DOA/HLA-DMA/HLA-DRB1/HLA-DRA/HLA-DQA2/HLA-DMB/B2M	12
BP	GO:0002503	peptide antigen assembly with MHC class II protein complex	12/329	16/18614	1.30073e-18	4.03718e-17	2.70351e-17	HLA-DPB1/HLA-DQB1/HLA-DOB/HLA-DQA1/HLA-DPA1/HLA-DOA/HLA-DMA/HLA-DRB1/HLA-DRA/HLA-DQA2/HLA-DMB/B2M	12
BP	GO:0006959	humoral immune response	32/329	250/18614	1.51033e-18	4.64392e-17	3.10982e-17	BLNK/CTSG/IGHA2/A2M/CCL2/IGHA1/C3/CCR6/LTF/LYZ/FCGR2B/HLA-E/CR2/CD28/CCR7/HLA-DQB1/PTPRC/HLA-DRB1/PTPN6/SH2D1A/EBI3/PDCD1/TNF/IGHM/HLA-A/SLC11A1/GNLY/IGKV3-20/CXCL13/CXCL10/CXCL11/CXCL9	32
BP	GO:0019883	antigen processing and presentation of endogenous antigen	15/329	32/18614	1.6104e-18	4.90575e-17	3.28515e-17	CD1C/HLA-E/CD1D/CD74/HLA-DRB1/HLA-DRA/TAP2/B2M/HLA-C/HLA-A/HLA-B/TAP1/HLA-F/MICB/ULBP1	15
BP	GO:0031294	lymphocyte costimulation	17/329	47/18614	1.80082e-18	5.4355e-17	3.6399e-17	CCL19/MAP3K8/TNFSF14/KLRK1/TNFRSF14/CD3E/VAV1/CD28/CCR7/FYN/LCK/PTPN6/TNFSF13B/LYN/CARD11/CD86/ICOS	17
BP	GO:0002456	T cell mediated immunity	24/329	125/18614	2.39971e-18	7.17733e-17	4.80632e-17	CD1C/IL18R1/FCGR2B/HLA-E/KLRC1/CR2/CD1D/CD8A/PTPRC/TNFRSF1B/KLRD1/HLA-DRB1/HLA-DRA/TAP2/B2M/PRF1/IL7R/IL12RB1/HLA-C/HLA-A/HLA-B/HLA-F/MICB/ULBP1	24
BP	GO:0002437	inflammatory response to antigenic stimulus	20/329	78/18614	3.89354e-18	1.15403e-16	7.72801e-17	CXCR2/A2M/CYSLTR1/C3/RASGRP1/FCGR2B/HLA-E/FGR/BTK/CD28/CCR7/FYN/HLA-DRB1/LYN/HCK/TNF/IL10/IL2RA/IGHG1/FCGR3A	20
BP	GO:0071346	cellular response to type II interferon	23/329	116/18614	5.82443e-18	1.71093e-16	1.14573e-16	CCL14/CCL19/TXK/JAK2/CCL2/GBP2/TLR4/CCL22/HLA-DPA1/FASLG/IRF1/HCK/TNF/IL12RB1/NR1H3/CCL5/STAT1/CCL4/CCL18/CCL24/CCL3/CCL4L1/CCL3L1	23
BP	GO:0002285	lymphocyte activation involved in immune response	29/329	208/18614	6.20031e-18	1.80522e-16	1.20887e-16	RORC/CD1C/CCL19/CCR6/CD244/IL18R1/FCGR2B/IL4R/PTGER4/TLR4/PTK2B/CD28/ITGAL/PTPRC/TNFSF13/CD74/PLCG2/HLA-DRB1/HLA-DRA/CD19/HLA-DMB/IL12RB1/IL10/CD86/ICAM1/HLA-F/FCER1G/SLC11A1/FCGR3A	29
BP	GO:0032609	type II interferon production	23/329	118/18614	8.72231e-18	2.49534e-16	1.67101e-16	IL33/IL1RL1/TXK/JAK2/CD244/RASGRP1/IL18R1/KLRK1/HLA-DPB1/CD3E/TLR4/CCR7/TLR7/HLA-DPA1/HLA-DRB1/EBI3/TNF/CD14/IL12RB1/IL10/HLA-A/TLR8/SLC11A1	23
BP	GO:0032649	regulation of type II interferon production	23/329	118/18614	8.72231e-18	2.49534e-16	1.67101e-16	IL33/IL1RL1/TXK/JAK2/CD244/RASGRP1/IL18R1/KLRK1/HLA-DPB1/CD3E/TLR4/CCR7/TLR7/HLA-DPA1/HLA-DRB1/EBI3/TNF/CD14/IL12RB1/IL10/HLA-A/TLR8/SLC11A1	23
BP	GO:0045088	regulation of innate immune response	37/329	373/18614	1.58663e-17	4.50002e-16	3.01345e-16	TXK/A2M/RASGRP1/LTF/FCGR2B/KLRK1/ESR1/HLA-E/KLRC1/IL18RAP/CD1D/TLR4/FGR/BTK/VAV1/FYN/TLR7/TLR1/PLCG2/KLRD1/PTPN6/CTSS/IRF1/LYN/HCK/TNF/CD14/IRF7/NR1H3/TYROBP/IFIH1/CCL5/HLA-A/TLR8/HLA-B/HLA-F/FPR2	37
BP	GO:0071675	regulation of mononuclear cell migration	23/329	122/18614	1.90951e-17	5.36947e-16	3.59568e-16	IL34/CXCL12/CCL2/CCR6/TNFSF14/KLRK1/TNFRSF14/CSF1/CSF1R/PTK2B/CCR7/CMKLR1/CCR1/C3AR1/LYN/TNF/CCL5/C5AR1/CCL4/FPR2/CXCL13/CCL3/CXCL10	23
BP	GO:0002709	regulation of T cell mediated immunity	21/329	97/18614	2.4501e-17	6.83121e-16	4.57454e-16	CD1C/IL18R1/FCGR2B/HLA-E/KLRC1/CD1D/PTPRC/TNFRSF1B/KLRD1/HLA-DRB1/HLA-DRA/TAP2/B2M/IL7R/IL12RB1/HLA-C/HLA-A/HLA-B/HLA-F/MICB/ULBP1	21
BP	GO:0002444	myeloid leukocyte mediated immunity	22/329	110/18614	2.56032e-17	7.07853e-16	4.74016e-16	CTSG/PTGDS/HMOX1/C3/RASGRP1/FCGR2B/IL4R/NR4A3/HLA-E/PTAFR/LAT/FGR/BTK/PIK3CG/PIK3CD/RAC2/LYN/ITGB2/TYROBP/CCL3/IGHG1/FCGR3A	22
BP	GO:0002275	myeloid cell activation involved in immune response	21/329	98/18614	3.06894e-17	8.41402e-16	5.63447e-16	PTGDS/IL33/HMOX1/RASGRP1/IL4R/NR4A3/PTAFR/LAT/FGR/BTK/PIK3CG/PLCG2/PTPN6/PIK3CD/RAC2/LYN/ITGB2/TNF/TYROBP/FCER1G/CCL3	21
BP	GO:0070374	positive regulation of ERK1 and ERK2 cascade	29/329	222/18614	3.76117e-17	1.02266e-15	6.8483e-16	CCL14/PLA2G2A/ARRB1/CCL19/TEK/CCL2/RASGRP1/CSF1R/TLR4/PTK2B/CCL22/CCR7/PTPRC/CD74/CD4/HLA-DRB1/CCR1/SEMA7A/TNF/CCL5/ICAM1/C5AR1/CCL4/FPR2/CCL18/CCL24/CCL3/CCL4L1/CCL3L1	29
BP	GO:0002700	regulation of production of molecular mediator of immune response	27/329	189/18614	4.7544e-17	1.28213e-15	8.58581e-16	IL33/HMOX1/CD244/IL18R1/FCGR2B/IL4R/NR4A3/CD22/TNFRSF14/HLA-E/TLR4/BTK/CD28/TLR7/PTPRC/TNFSF13/CD74/TNFRSF1B/PLCG2/B2M/SEMA7A/TNF/IL10/CD86/HLA-A/HLA-F/TNFRSF4	27
BP	GO:0050777	negative regulation of immune response	27/329	191/18614	6.2527e-17	1.67247e-15	1.11997e-15	IL33/IL1RL1/A2M/HMOX1/FCGR2B/IL4R/INPP5D/TNFRSF14/HLA-E/KLRC1/CR2/FGR/FYN/PTPRC/KLRD1/HLA-DRB1/PTPN6/PDCD1/LYN/HCK/IL7R/NR1H3/IL10/HLA-A/HLA-B/HLA-F/CTLA4	27
BP	GO:0001916	positive regulation of T cell mediated cytotoxicity	15/329	40/18614	1.0079e-16	2.67417e-15	1.79077e-15	CD1C/HLA-E/CD1D/PTPRC/HLA-DRB1/HLA-DRA/TAP2/B2M/IL12RB1/HLA-C/HLA-A/HLA-B/HLA-F/MICB/ULBP1	15
BP	GO:0043299	leukocyte degranulation	19/329	81/18614	1.67461e-16	4.40756e-15	2.95154e-15	PTGDS/HMOX1/RASGRP1/FCGR2B/IL4R/NR4A3/PTAFR/LAT/FGR/BTK/PIK3CG/PIK3CD/RAC2/LYN/ITGB2/HCK/HLA-F/CCL3/FCGR3A	19
BP	GO:0032496	response to lipopolysaccharide	34/329	345/18614	4.26164e-16	1.11276e-14	7.45164e-15	CTSG/JAK2/CCL2/LTF/PTGER2/KLRK1/CSF1/PTAFR/CSF2RB/PTGER4/TLR4/IL10RA/BTK/CCR7/TNFRSF1B/PLCG2/CCR5/FASLG/VCAM1/LYN/HCK/TNF/CD14/NR1H3/IL10/CCL5/CD86/SLC11A1/CXCL13/CCL3/CXCL10/CXCL11/IDO1/CXCL9	34
BP	GO:0002381	immunoglobulin production involved in immunoglobulin-mediated immune response	18/329	75/18614	6.84633e-16	1.77358e-14	1.18768e-14	CCR6/HLA-DPB1/BTK/CD28/HLA-DQB1/HLA-DOB/HLA-DQA1/HLA-DPA1/PTPRC/TNFSF13/HLA-DOA/HLA-DMA/HLA-DRB1/HLA-DRA/HLA-DQA2/HLA-DMB/B2M/IL10	18
BP	GO:0032729	positive regulation of type II interferon production	18/329	77/18614	1.13398e-15	2.91469e-14	1.95183e-14	TXK/JAK2/CD244/RASGRP1/IL18R1/KLRK1/HLA-DPB1/CD3E/TLR4/TLR7/HLA-DPA1/EBI3/TNF/CD14/IL12RB1/HLA-A/TLR8/SLC11A1	18
BP	GO:0042100	B cell proliferation	20/329	103/18614	1.3608e-15	3.47057e-14	2.32408e-14	NFATC2/RASGRP1/FCGR2B/INPP5D/CD22/CR2/TLR4/BTK/PTPRC/CD74/CD79A/TNFSF13B/CD19/LYN/CARD11/IL7R/IL10/TYROBP/CTLA4/TNFRSF4	20
BP	GO:0002702	positive regulation of production of molecular mediator of immune response	22/329	134/18614	2.05807e-15	5.20849e-14	3.48788e-14	IL33/CD244/IL18R1/IL4R/NR4A3/TNFRSF14/HLA-E/TLR4/BTK/CD28/TLR7/PTPRC/TNFSF13/CD74/PLCG2/B2M/SEMA7A/IL10/CD86/HLA-A/HLA-F/TNFRSF4	22
BP	GO:0002483	antigen processing and presentation of endogenous peptide antigen	12/329	25/18614	3.22252e-15	8.09319e-14	5.41963e-14	HLA-E/HLA-DRB1/HLA-DRA/TAP2/B2M/HLA-C/HLA-A/HLA-B/TAP1/HLA-F/MICB/ULBP1	12
BP	GO:0002548	monocyte chemotaxis	17/329	71/18614	4.63809e-15	1.15601e-13	7.74124e-14	CCL14/CTSG/CXCL12/CCL19/CCL2/CCL22/CCR1/LYN/CCL5/CCL4/FPR2/CCL18/CCL24/CCL3/CCL4L1/CXCL10/CCL3L1	17
BP	GO:0046635	positive regulation of alpha-beta T cell activation	17/329	72/18614	5.97548e-15	1.47814e-13	9.89844e-14	CCL19/JAK2/IL4R/HLA-E/ZAP70/CD3E/CD28/PRKCQ/PTPRC/IL2RG/HLA-DRB1/HLA-DRA/EBI3/CARD11/IL12RB1/CD86/HLA-A	17
BP	GO:0070372	regulation of ERK1 and ERK2 cascade	31/329	315/18614	9.4206e-15	2.31297e-13	1.54889e-13	CCL14/PLA2G2A/ARRB1/CCL19/TEK/CCL2/RASGRP1/CSF1R/TLR4/PTK2B/CCL22/CCR7/PTPRC/CD74/CD4/HLA-DRB1/PTPN6/CCR1/SEMA7A/LYN/TNF/CCL5/ICAM1/C5AR1/CCL4/FPR2/CCL18/CCL24/CCL3/CCL4L1/CCL3L1	31
BP	GO:0046634	regulation of alpha-beta T cell activation	20/329	114/18614	1.06391e-14	2.5928e-13	1.73627e-13	CCL19/JAK2/IL4R/TNFRSF14/HLA-E/ZAP70/CD3E/CD28/PRKCQ/PTPRC/IL2RG/HLA-DRB1/HLA-DRA/EBI3/IRF1/CARD11/IL12RB1/CD86/HLA-A/IL2RA	20
BP	GO:0030101	natural killer cell activation	19/329	100/18614	1.08038e-14	2.61356e-13	1.75018e-13	JAK2/CD244/RASGRP1/IL18R1/KLRK1/HLA-E/KLRC1/FGR/IL15RA/IL15/PTPRC/KLRD1/PIK3CD/IL2RB/TYROBP/IL21R/HLA-F/ULBP1/FCGR3A	19
BP	GO:0070371	ERK1 and ERK2 cascade	32/329	341/18614	1.31259e-14	3.15213e-13	2.11083e-13	CCL14/PLA2G2A/ARRB1/CCL19/TEK/CCL2/RASGRP1/CSF1R/PTGER4/TLR4/PTK2B/CCL22/CCR7/PTPRC/CD74/CD4/HLA-DRB1/PTPN6/CCR1/SEMA7A/LYN/TNF/CCL5/ICAM1/C5AR1/CCL4/FPR2/CCL18/CCL24/CCL3/CCL4L1/CCL3L1	32
BP	GO:0045089	positive regulation of innate immune response	30/329	300/18614	1.69263e-14	4.03534e-13	2.70228e-13	TXK/RASGRP1/LTF/KLRK1/ESR1/HLA-E/IL18RAP/CD1D/TLR4/BTK/VAV1/FYN/TLR7/TLR1/PLCG2/KLRD1/CTSS/IRF1/LYN/HCK/TNF/CD14/IRF7/NR1H3/TYROBP/IFIH1/CCL5/TLR8/HLA-F/FPR2	30
BP	GO:0038093	Fc receptor signaling pathway	15/329	54/18614	1.73457e-14	4.10555e-13	2.7493e-13	FCGR2B/NR4A3/FGR/BTK/VAV1/PRKCQ/FYN/PTPRC/CD247/LCK/PLCG2/LYN/HCK/FCER1G/FCGR3A	15
BP	GO:0002474	antigen processing and presentation of peptide antigen via MHC class I	13/329	36/18614	2.08041e-14	4.88897e-13	3.27391e-13	HLA-E/TAPBPL/TAP2/B2M/HLA-C/HLA-A/HLA-B/TAP1/HLA-F/FCER1G/MICB/IFI30/ULBP1	13
BP	GO:1902107	positive regulation of leukocyte differentiation	24/329	184/18614	2.21914e-14	5.14153e-13	3.44304e-13	IL34/CCL19/RASGRP1/IL4R/INPP5D/CSF1/ZAP70/BTK/IL15RA/IL15/PTPRC/CD74/IL2RG/CD4/HLA-DRB1/HLA-DRA/CCR1/IL7R/TNF/IL12RB1/IL10/TYROBP/CD86/IL2RA	24
BP	GO:1903708	positive regulation of hemopoiesis	24/329	184/18614	2.21914e-14	5.14153e-13	3.44304e-13	IL34/CCL19/RASGRP1/IL4R/INPP5D/CSF1/ZAP70/BTK/IL15RA/IL15/PTPRC/CD74/IL2RG/CD4/HLA-DRB1/HLA-DRA/CCR1/IL7R/TNF/IL12RB1/IL10/TYROBP/CD86/IL2RA	24
BP	GO:0043410	positive regulation of MAPK cascade	38/329	495/18614	2.58422e-14	5.94552e-13	3.98143e-13	IL34/CCL14/PLA2G2A/KL/ARRB1/FLT3/CCL19/TEK/JAK2/CCL2/HGF/RASGRP1/FCGR2B/CSF1R/TLR4/PTK2B/CCL22/CCR7/PIK3CG/PIK3R5/PTPRC/CD74/PLCG2/CD4/HLA-DRB1/CCR1/SEMA7A/TNF/CCL5/ICAM1/C5AR1/CCL4/FPR2/CCL18/CCL24/CCL3/CCL4L1/CCL3L1	38
BP	GO:0002833	positive regulation of response to biotic stimulus	31/329	327/18614	2.63116e-14	6.01148e-13	4.0256e-13	TXK/RASGRP1/LTF/KLRK1/ESR1/HLA-E/IL18RAP/CD1D/TLR4/BTK/VAV1/FYN/TLR7/TLR1/PLCG2/KLRD1/HLA-DRB1/CTSS/IRF1/LYN/HCK/TNF/CD14/IRF7/NR1H3/TYROBP/IFIH1/CCL5/TLR8/HLA-F/FPR2	31
BP	GO:0046633	alpha-beta T cell proliferation	14/329	47/18614	4.4527e-14	1.0103e-12	6.76552e-13	JAK2/TNFRSF14/HLA-E/ZAP70/CD3E/CD28/PRKCQ/IL15/PTPRC/EBI3/IRF1/CARD11/HLA-A/IL2RA	14
BP	GO:0002711	positive regulation of T cell mediated immunity	16/329	69/18614	5.17445e-14	1.16602e-12	7.8083e-13	CD1C/IL18R1/HLA-E/CD1D/PTPRC/HLA-DRB1/HLA-DRA/TAP2/B2M/IL12RB1/HLA-C/HLA-A/HLA-B/HLA-F/MICB/ULBP1	16
BP	GO:0042116	macrophage activation	19/329	109/18614	5.64848e-14	1.25564e-12	8.40844e-13	IL33/IL1RL1/JAK2/FCGR2B/IL4R/TLR4/PTPRC/TLR1/CD74/PLCG2/ITGB2/TNF/NR1H3/IL10/TYROBP/C5AR1/SLC11A1/CCL3/FCGR3A	19
BP	GO:1903557	positive regulation of tumor necrosis factor superfamily cytokine production	19/329	109/18614	5.64848e-14	1.25564e-12	8.40844e-13	IL33/CCL19/JAK2/RASGRP1/HLA-E/PTAFR/TLR4/BTK/PTPRC/TLR1/PLCG2/CD14/CYBB/TYROBP/IFIH1/CD86/TNFRSF8/CCL3/FCGR3A	19
BP	GO:0072678	T cell migration	16/329	71/18614	8.3869e-14	1.85187e-12	1.24011e-12	CXCL12/S1PR1/CCL2/CCR6/TNFSF14/TNFRSF14/ZAP70/PIK3CG/ITGAL/CXCL16/PIK3CD/CCL5/CXCL13/CCL3/CXCL10/CXCL11	16
BP	GO:0006909	phagocytosis	26/329	236/18614	1.04787e-13	2.29832e-12	1.53908e-12	CCL2/C3/FCGR2B/TLR4/FGR/BTK/VAV1/FYN/IL15RA/ITGAL/IL15/PTPRC/IL2RG/PLCG2/LYN/IL2RB/ITGB2/HCK/TNF/CD14/NR1H3/TYROBP/FCER1G/MSR1/SLC11A1/FPR2	26
BP	GO:0050864	regulation of B cell activation	20/329	130/18614	1.43425e-13	3.12496e-12	2.09264e-12	NFATC2/FCGR2B/INPP5D/CD22/TLR4/BTK/CD28/PTPRC/TNFSF13/CD74/IL2RG/PTPN6/TNFSF13B/CD19/LYN/CARD11/IL10/TYROBP/CTLA4/TNFRSF4	20
BP	GO:0045058	T cell selection	14/329	51/18614	1.58086e-13	3.42174e-12	2.29138e-12	CD1D/ZAP70/CD3E/CD3G/CD28/CCR7/CD3D/IL15/PTPRC/CD74/CD4/CARD11/IL12RB1/CTSL	14
BP	GO:0002475	antigen processing and presentation via MHC class Ib	11/329	25/18614	1.59187e-13	3.42305e-12	2.29225e-12	CD1C/HLA-E/CD1D/TAP2/B2M/HLA-C/HLA-A/HLA-B/HLA-F/MICB/ULBP1	11
BP	GO:0071887	leukocyte apoptotic process	19/329	117/18614	2.15403e-13	4.60179e-12	3.0816e-12	CXCR2/CXCL12/CCL19/BTK/CD3G/PRKCQ/CCR7/CD74/FASLG/PIK3CD/PDCD1/LYN/IL7R/IRF7/IL10/CCL5/CTSL/IL2RA/IDO1	19
BP	GO:0010720	positive regulation of cell development	34/329	432/18614	3.2071e-13	6.80733e-12	4.55855e-12	IL34/PLXNA4/CXCL12/IL33/CCL19/IL6ST/SEMA4D/RASGRP1/IL4R/INPP5D/CSF1/ZAP70/BTK/IL15RA/IL15/PTPRC/CD74/IL2RG/TNFRSF1B/CD4/HLA-DRB1/HLA-DRA/CXCR4/CCR1/SEMA7A/LYN/IL7R/TNF/IL12RB1/PLXNC1/IL10/TYROBP/CD86/IL2RA	34
BP	GO:0030888	regulation of B cell proliferation	15/329	65/18614	3.48777e-13	7.35562e-12	4.92571e-12	NFATC2/FCGR2B/INPP5D/CD22/TLR4/BTK/PTPRC/CD74/TNFSF13B/LYN/CARD11/IL10/TYROBP/CTLA4/TNFRSF4	15
BP	GO:0032760	positive regulation of tumor necrosis factor production	18/329	105/18614	3.55321e-13	7.4459e-12	4.98617e-12	IL33/CCL19/JAK2/RASGRP1/HLA-E/PTAFR/TLR4/BTK/PTPRC/TLR1/PLCG2/CD14/CYBB/TYROBP/IFIH1/TNFRSF8/CCL3/FCGR3A	18
BP	GO:0071706	tumor necrosis factor superfamily cytokine production	23/329	190/18614	3.92892e-13	8.12965e-12	5.44404e-12	IL33/CCL19/JAK2/RASGRP1/LTF/HLA-E/PTAFR/TLR4/BTK/PTPRC/TLR1/PLCG2/PTPN6/C5AR2/CD14/IL10/CYBB/TYROBP/IFIH1/CD86/TNFRSF8/CCL3/FCGR3A	23
BP	GO:1903555	regulation of tumor necrosis factor superfamily cytokine production	23/329	190/18614	3.92892e-13	8.12965e-12	5.44404e-12	IL33/CCL19/JAK2/RASGRP1/LTF/HLA-E/PTAFR/TLR4/BTK/PTPRC/TLR1/PLCG2/PTPN6/C5AR2/CD14/IL10/CYBB/TYROBP/IFIH1/CD86/TNFRSF8/CCL3/FCGR3A	23
BP	GO:0050729	positive regulation of inflammatory response	21/329	154/18614	4.01609e-13	8.25808e-12	5.53005e-12	PLA2G2A/IL33/IL1RL1/IL6ST/JAK2/C3/IL16/HLA-E/PTGER4/TLR4/BTK/CD28/CCR7/TLR7/PIK3CG/IL15/PLCG2/TNF/CCL24/CCL3/IDO1	21
BP	GO:0046640	regulation of alpha-beta T cell proliferation	13/329	44/18614	4.11616e-13	8.41128e-12	5.63264e-12	JAK2/TNFRSF14/HLA-E/ZAP70/CD3E/CD28/PRKCQ/PTPRC/EBI3/IRF1/CARD11/HLA-A/IL2RA	13
BP	GO:0045619	regulation of lymphocyte differentiation	24/329	212/18614	5.27653e-13	1.07159e-11	7.17594e-12	CCL19/RASGRP1/IL4R/INPP5D/ZAP70/BTK/CD28/IL15RA/IL15/PTPRC/HLA-DOA/CD74/IL2RG/HLA-DRB1/PTPN6/HLA-DRA/IRF1/CARD11/IL7R/IL12RB1/IL10/CD86/CTLA4/IL2RA	24
BP	GO:0018108	peptidyl-tyrosine phosphorylation	31/329	370/18614	7.31336e-13	1.47613e-11	9.88496e-12	IL34/FGF7/FLT3/TEK/IL6ST/TXK/SEMA4D/JAK2/HGF/ITK/TNFRSF14/CSF1R/ZAP70/CD3E/FGR/PTK2B/BTK/SOCS3/FYN/IL15/PTPRC/CD74/LCK/PLCG2/CD4/PTPN6/LYN/ITGB2/HCK/TNF/CCL5	31
BP	GO:0032102	negative regulation of response to external stimulus	34/329	446/18614	7.93913e-13	1.59267e-11	1.06653e-11	TEK/A2M/SEMA4D/CCL2/HGF/LTF/FCGR2B/KLRK1/HLA-E/KLRC1/PTGER4/FGR/SOCS3/FYN/PTPRC/TNFRSF1B/SEMA6B/KLRD1/HLA-DRB1/SEMA7A/C5AR2/LYN/HCK/TNF/NR1H3/IL10/HLA-A/SAA1/HLA-B/HLA-F/IL2RA/FPR2/MICB/CXCL13	34
BP	GO:0018212	peptidyl-tyrosine modification	31/329	372/18614	8.43418e-13	1.68173e-11	1.12617e-11	IL34/FGF7/FLT3/TEK/IL6ST/TXK/SEMA4D/JAK2/HGF/ITK/TNFRSF14/CSF1R/ZAP70/CD3E/FGR/PTK2B/BTK/SOCS3/FYN/IL15/PTPRC/CD74/LCK/PLCG2/CD4/PTPN6/LYN/ITGB2/HCK/TNF/CCL5	31
BP	GO:0071219	cellular response to molecule of bacterial origin	25/329	237/18614	8.50553e-13	1.68573e-11	1.12886e-11	CTSG/JAK2/CCL2/LTF/FCGR2B/KLRK1/PTAFR/TLR4/TLR1/TNFRSF1B/PLCG2/CCR5/LYN/HCK/TNF/CD14/NR1H3/IL10/CCL5/CD86/CXCL13/CCL3/CXCL10/CXCL11/CXCL9	25
BP	GO:0002861	regulation of inflammatory response to antigenic stimulus	13/329	47/18614	1.06347e-12	2.09509e-11	1.40299e-11	C3/FCGR2B/HLA-E/FGR/BTK/CD28/CCR7/FYN/HLA-DRB1/LYN/HCK/TNF/IL10	13
BP	GO:0036230	granulocyte activation	13/329	48/18614	1.43549e-12	2.80291e-11	1.87698e-11	CXCR2/CTSG/PLA2G2A/FCGR2B/IL18RAP/PTAFR/IL15/ITGB2/TNF/TYROBP/CCL5/FCER1G/CCL3	13
BP	GO:0002695	negative regulation of leukocyte activation	23/329	202/18614	1.44579e-12	2.80291e-11	1.87698e-11	CTSG/PLA2G2A/HMOX1/FCGR2B/IL4R/INPP5D/TNFRSF14/FGR/BTK/PTPRC/CD74/HLA-DRB1/PTPN6/IRF1/LYN/NR1H3/IL10/TYROBP/CD86/HLA-F/CTLA4/IL2RA/IDO1	23
BP	GO:0071216	cellular response to biotic stimulus	26/329	264/18614	1.44831e-12	2.80291e-11	1.87698e-11	CTSG/JAK2/CCL2/LTF/FCGR2B/KLRK1/PTAFR/TLR4/BTK/TLR1/TNFRSF1B/PLCG2/CCR5/LYN/HCK/TNF/CD14/NR1H3/IL10/CCL5/CD86/CXCL13/CCL3/CXCL10/CXCL11/CXCL9	26
BP	GO:0071677	positive regulation of mononuclear cell migration	15/329	72/18614	1.73814e-12	3.34414e-11	2.23941e-11	CXCL12/CCR6/TNFSF14/TNFRSF14/CSF1/PTK2B/CCR7/CCR1/TNF/CCL5/CCL4/FPR2/CXCL13/CCL3/CXCL10	15
BP	GO:0009615	response to virus	32/329	408/18614	1.82424e-12	3.4894e-11	2.33669e-11	CXCL12/IL33/CCL19/MAP3K14/JAK2/IRF5/FGR/CCL22/TLR7/TRIM22/ISG20/IL15/PTPRC/IFNAR2/CXCR4/IRF1/PRF1/APOBEC3G/TNF/IL12RB1/IRF7/IFIH1/CCL5/TLR8/IFITM1/APOBEC3A/MX2/STAT1/CCL4/MICB/CXCL10/CXCL9	32
BP	GO:0032640	tumor necrosis factor production	22/329	185/18614	1.85822e-12	3.51354e-11	2.35285e-11	IL33/CCL19/JAK2/RASGRP1/LTF/HLA-E/PTAFR/TLR4/BTK/PTPRC/TLR1/PLCG2/PTPN6/C5AR2/CD14/IL10/CYBB/TYROBP/IFIH1/TNFRSF8/CCL3/FCGR3A	22
BP	GO:0032680	regulation of tumor necrosis factor production	22/329	185/18614	1.85822e-12	3.51354e-11	2.35285e-11	IL33/CCL19/JAK2/RASGRP1/LTF/HLA-E/PTAFR/TLR4/BTK/PTPRC/TLR1/PLCG2/PTPN6/C5AR2/CD14/IL10/CYBB/TYROBP/IFIH1/TNFRSF8/CCL3/FCGR3A	22
BP	GO:0019885	antigen processing and presentation of endogenous peptide antigen via MHC class I	10/329	23/18614	2.4234e-12	4.556e-11	3.05094e-11	HLA-E/TAP2/B2M/HLA-C/HLA-A/HLA-B/TAP1/HLA-F/MICB/ULBP1	10
BP	GO:0030183	B cell differentiation	20/329	153/18614	3.29073e-12	6.15142e-11	4.11931e-11	BLNK/FLT3/FCGR2B/INPP5D/CR2/CD79B/PTK2B/BTK/PTPRC/IL2RG/PLCG2/PTPN6/CD79A/TNFSF13B/CD19/PIK3CD/CMTM7/VCAM1/CARD11/IL10	20
BP	GO:0042267	natural killer cell mediated cytotoxicity	15/329	76/18614	4.00926e-12	7.45223e-11	4.99041e-11	RASGRP1/KLRK1/HLA-E/KLRC1/IL18RAP/VAV1/KLRD1/PTPN6/SH2D1A/HLA-A/HLA-B/HLA-F/GZMB/ULBP1/FCGR3A	15
BP	GO:2000106	regulation of leukocyte apoptotic process	16/329	90/18614	4.15266e-12	7.67542e-11	5.13987e-11	CXCR2/CXCL12/CCL19/BTK/CD3G/PRKCQ/CCR7/CD74/PIK3CD/PDCD1/LYN/IL7R/IRF7/IL10/CCL5/IDO1	16
BP	GO:0002698	negative regulation of immune effector process	18/329	122/18614	5.06126e-12	9.30254e-11	6.22947e-11	IL33/A2M/HMOX1/FCGR2B/IL4R/CD22/HLA-E/KLRC1/CR2/PTPRC/KLRD1/PTPN6/IL7R/TNF/IL10/HLA-A/HLA-B/HLA-F	18
BP	GO:0042119	neutrophil activation	12/329	42/18614	5.23486e-12	9.56817e-11	6.40735e-11	CXCR2/CTSG/PLA2G2A/FCGR2B/IL18RAP/PTAFR/IL15/ITGB2/TNF/TYROBP/CCL5/FCER1G	12
BP	GO:0071622	regulation of granulocyte chemotaxis	13/329	53/18614	5.78257e-12	1.05109e-10	7.03863e-11	IL34/CXCR2/CCL19/CSF1/CSF1R/CCR7/CMKLR1/CD74/C3AR1/C5AR2/RAC2/CCL5/C5AR1	13
BP	GO:0038094	Fc-gamma receptor signaling pathway	11/329	33/18614	6.09228e-12	1.09528e-10	7.33456e-11	FCGR2B/FGR/VAV1/FYN/PTPRC/CD247/LCK/LYN/HCK/FCER1G/FCGR3A	11
BP	GO:0072677	eosinophil migration	11/329	33/18614	6.09228e-12	1.09528e-10	7.33456e-11	CCL14/CCL2/PTGER4/CCL22/CCL5/CCL4/CCL18/CCL24/CCL3/CCL4L1/CCL3L1	11
BP	GO:0002428	antigen processing and presentation of peptide antigen via MHC class Ib	9/329	18/18614	6.38225e-12	1.14117e-10	7.64191e-11	HLA-E/TAP2/B2M/HLA-C/HLA-A/HLA-B/HLA-F/MICB/ULBP1	9
BP	GO:0046641	positive regulation of alpha-beta T cell proliferation	10/329	25/18614	6.71007e-12	1.1933e-10	7.99099e-11	JAK2/HLA-E/ZAP70/CD3E/CD28/PRKCQ/PTPRC/EBI3/CARD11/HLA-A	10
BP	GO:0002228	natural killer cell mediated immunity	15/329	79/18614	7.25436e-12	1.28316e-10	8.59274e-11	RASGRP1/KLRK1/HLA-E/KLRC1/IL18RAP/VAV1/KLRD1/PTPN6/SH2D1A/HLA-A/HLA-B/HLA-F/GZMB/ULBP1/FCGR3A	15
BP	GO:0002279	mast cell activation involved in immune response	13/329	56/18614	1.23845e-11	2.17887e-10	1.45909e-10	PTGDS/HMOX1/RASGRP1/IL4R/NR4A3/LAT/FGR/BTK/PIK3CG/PTPN6/PIK3CD/RAC2/LYN	13
BP	GO:0071222	cellular response to lipopolysaccharide	23/329	224/18614	1.25246e-11	2.1918e-10	1.46775e-10	CTSG/JAK2/CCL2/LTF/KLRK1/PTAFR/TLR4/TNFRSF1B/PLCG2/CCR5/LYN/HCK/TNF/CD14/NR1H3/IL10/CCL5/CD86/CXCL13/CCL3/CXCL10/CXCL11/CXCL9	23
BP	GO:0050866	negative regulation of cell activation	23/329	225/18614	1.37297e-11	2.38999e-10	1.60046e-10	CTSG/PLA2G2A/HMOX1/FCGR2B/IL4R/INPP5D/TNFRSF14/FGR/BTK/PTPRC/CD74/HLA-DRB1/PTPN6/IRF1/LYN/NR1H3/IL10/TYROBP/CD86/HLA-F/CTLA4/IL2RA/IDO1	23
BP	GO:0045576	mast cell activation	14/329	69/18614	1.41972e-11	2.45836e-10	1.64625e-10	PTGDS/HMOX1/RASGRP1/IL4R/NR4A3/LAT/FGR/BTK/PIK3CG/PTPN6/PIK3CD/LCP2/RAC2/LYN	14
BP	GO:0045621	positive regulation of lymphocyte differentiation	18/329	130/18614	1.52142e-11	2.62067e-10	1.75494e-10	CCL19/RASGRP1/IL4R/INPP5D/ZAP70/BTK/IL15RA/IL15/PTPRC/CD74/IL2RG/HLA-DRB1/HLA-DRA/IL7R/IL12RB1/IL10/CD86/IL2RA	18
BP	GO:0002573	myeloid leukocyte differentiation	23/329	227/18614	1.64742e-11	2.82292e-10	1.89038e-10	IL34/IL33/IL1RL1/CCL19/LTF/INPP5D/CSF1/CSF1R/TLR4/CCR7/IL15/CD74/CD4/HLA-DRB1/PIK3CD/CCR1/LYN/LILRB3/TNF/IRF7/TYROBP/CCL3/MMP9	23
BP	GO:0019722	calcium-mediated signaling	21/329	187/18614	1.81737e-11	3.09801e-10	2.07459e-10	NR5A2/NFATC2/CCR6/CD22/LAT/ZAP70/CD3E/PTK2B/BTK/CMKLR1/PTPRC/PLCG2/CD4/CCR5/CXCR4/VCAM1/TNF/CCL4/FPR2/CCL3/FCGR3A	21
BP	GO:0051250	negative regulation of lymphocyte activation	20/329	168/18614	1.89681e-11	3.21676e-10	2.15411e-10	CTSG/PLA2G2A/FCGR2B/IL4R/INPP5D/TNFRSF14/FGR/BTK/CD74/HLA-DRB1/PTPN6/IRF1/LYN/IL10/TYROBP/CD86/HLA-F/CTLA4/IL2RA/IDO1	20
BP	GO:0050764	regulation of phagocytosis	16/329	101/18614	2.59563e-11	4.3793e-10	2.93261e-10	CCL2/C3/FCGR2B/FGR/BTK/IL15RA/IL15/PTPRC/IL2RG/PLCG2/IL2RB/HCK/TNF/FCER1G/SLC11A1/FPR2	16
BP	GO:0033077	T cell differentiation in thymus	15/329	86/18614	2.62162e-11	4.40057e-10	2.94686e-10	CCR6/RASGRP1/ZAP70/CD3E/CD3G/CD28/CCR7/CD3D/PTPRC/CD74/IL2RG/B2M/CARD11/IL7R/TNFRSF9	15
BP	GO:0016032	viral process	31/329	426/18614	2.82948e-11	4.72537e-10	3.16436e-10	NR5A2/CCL2/CD209/LTF/CXCR6/TNFRSF14/CIITA/CSF1R/CR2/CD28/TRIM22/ISG20/CD74/CD4/CCR5/HLA-DRB1/CXCR4/APOBEC3G/TNF/IRF7/IFIH1/CCL5/CD86/ICAM1/CTSL/IFITM1/APOBEC3A/TNFRSF4/STAT1/CCL4/CCL3	31
BP	GO:0050766	positive regulation of phagocytosis	14/329	73/18614	3.18591e-11	5.29376e-10	3.54498e-10	CCL2/C3/FCGR2B/BTK/IL15RA/IL15/PTPRC/IL2RG/PLCG2/IL2RB/TNF/FCER1G/SLC11A1/FPR2	14
BP	GO:0007259	receptor signaling pathway via JAK-STAT	20/329	173/18614	3.26171e-11	5.39247e-10	3.61108e-10	FLT3/IL6ST/JAK2/CCL2/CSF1R/CSF2RB/IL10RA/PTK2B/SOCS3/FYN/IL15/PTPRC/CSF2RA/IFNAR2/LYN/IL7R/TNF/IL10/CCL5/STAT1	20
BP	GO:0034612	response to tumor necrosis factor	24/329	257/18614	3.33571e-11	5.48725e-10	3.67455e-10	CCL14/CCL19/JAK2/CCL2/TNFRSF14/GBP2/PTK2B/CCL22/TNFRSF17/TNFRSF1B/CXCL16/TNFSF13B/VCAM1/TNF/CD14/CCL5/TNFRSF4/STAT1/CCL4/CCL18/CCL24/CCL3/CCL4L1/CCL3L1	24
BP	GO:0002286	T cell activation involved in immune response	17/329	119/18614	3.39155e-11	5.52385e-10	3.69907e-10	RORC/CD1C/CCL19/IL18R1/FCGR2B/IL4R/PTGER4/ITGAL/CD74/HLA-DRB1/HLA-DRA/HLA-DMB/IL12RB1/CD86/ICAM1/FCER1G/SLC11A1	17
BP	GO:0002718	regulation of cytokine production involved in immune response	17/329	119/18614	3.39155e-11	5.52385e-10	3.69907e-10	HMOX1/IL18R1/NR4A3/TNFRSF14/HLA-E/TLR4/BTK/TLR7/CD74/TNFRSF1B/PLCG2/B2M/SEMA7A/TNF/IL10/HLA-A/HLA-F	17
BP	GO:0048245	eosinophil chemotaxis	10/329	29/18614	3.86164e-11	6.25851e-10	4.19103e-10	CCL14/CCL2/CCL22/CCL5/CCL4/CCL18/CCL24/CCL3/CCL4L1/CCL3L1	10
BP	GO:0002367	cytokine production involved in immune response	17/329	121/18614	4.45273e-11	7.18111e-10	4.80885e-10	HMOX1/IL18R1/NR4A3/TNFRSF14/HLA-E/TLR4/BTK/TLR7/CD74/TNFRSF1B/PLCG2/B2M/SEMA7A/TNF/IL10/HLA-A/HLA-F	17
BP	GO:0031348	negative regulation of defense response	25/329	284/18614	4.63172e-11	7.43335e-10	4.97776e-10	TEK/A2M/HGF/FCGR2B/HLA-E/KLRC1/PTGER4/FGR/SOCS3/FYN/PTPRC/TNFRSF1B/KLRD1/HLA-DRB1/LYN/HCK/NR1H3/IL10/HLA-A/SAA1/HLA-B/HLA-F/IL2RA/FPR2/MICB	25
BP	GO:0032635	interleukin-6 production	20/329	178/18614	5.50436e-11	8.74848e-10	5.85845e-10	IL33/ARRB1/HGF/IL16/INPP5D/PTAFR/TLR4/BTK/TLR7/TLR1/CD74/PLCG2/PTPN6/C5AR2/TNF/IL10/TYROBP/IFIH1/TLR8/HLA-B	20
BP	GO:0032675	regulation of interleukin-6 production	20/329	178/18614	5.50436e-11	8.74848e-10	5.85845e-10	IL33/ARRB1/HGF/IL16/INPP5D/PTAFR/TLR4/BTK/TLR7/TLR1/CD74/PLCG2/PTPN6/C5AR2/TNF/IL10/TYROBP/IFIH1/TLR8/HLA-B	20
BP	GO:0035747	natural killer cell chemotaxis	7/329	10/18614	5.79941e-11	9.17311e-10	6.1428e-10	CCL2/KLRK1/PIK3CG/PIK3CD/CCL5/CCL4/CCL3	7
BP	GO:0045061	thymic T cell selection	9/329	22/18614	6.13498e-11	9.65745e-10	6.46714e-10	ZAP70/CD3E/CD3G/CD28/CCR7/CD3D/PTPRC/CD74/CARD11	9
BP	GO:0042742	defense response to bacterium	26/329	314/18614	7.31039e-11	1.14529e-09	7.6695e-10	CTSG/PLA2G2A/IGHA2/IGHA1/LTF/LYZ/KLRK1/TNFRSF14/GBP2/HLA-E/TNFSF8/TLR4/FGR/CD4/IL7R/TNF/IGHM/IL10/HLA-A/C5AR1/FCER1G/SLC11A1/FPR2/GNLY/IGKV3-20/CXCL13	26
BP	GO:0050731	positive regulation of peptidyl-tyrosine phosphorylation	20/329	181/18614	7.4705e-11	1.16483e-09	7.80033e-10	IL34/FGF7/FLT3/IL6ST/SEMA4D/JAK2/HGF/TNFRSF14/CSF1R/CD3E/PTK2B/FYN/IL15/PTPRC/CD74/PLCG2/CD4/LYN/TNF/CCL5	20
BP	GO:0032615	interleukin-12 production	13/329	64/18614	7.58187e-11	1.1711e-09	7.84228e-10	CCL19/IRF5/IL16/TLR4/CCR7/CMKLR1/LTB/PLCG2/IRF1/IL10/TLR8/HLA-B/IDO1	13
BP	GO:0032655	regulation of interleukin-12 production	13/329	64/18614	7.58187e-11	1.1711e-09	7.84228e-10	CCL19/IRF5/IL16/TLR4/CCR7/CMKLR1/LTB/PLCG2/IRF1/IL10/TLR8/HLA-B/IDO1	13
BP	GO:0006968	cellular defense response	12/329	52/18614	8.33967e-11	1.28213e-09	8.5858e-10	CXCR2/IL33/CCR6/ITK/PTK2B/CCR5/SH2D1A/PRF1/TYROBP/C5AR1/GNLY/CXCL9	12
BP	GO:0048246	macrophage chemotaxis	11/329	41/18614	8.76695e-11	1.34155e-09	8.98371e-10	IL34/CCL2/CSF1/CSF1R/PTK2B/CMKLR1/C3AR1/CCL5/SAA1/C5AR1/CCL3	11
BP	GO:0097696	receptor signaling pathway via STAT	20/329	184/18614	1.00768e-10	1.53485e-09	1.02782e-09	FLT3/IL6ST/JAK2/CCL2/CSF1R/CSF2RB/IL10RA/PTK2B/SOCS3/FYN/IL15/PTPRC/CSF2RA/IFNAR2/LYN/IL7R/TNF/IL10/CCL5/STAT1	20
BP	GO:0019058	viral life cycle	26/329	320/18614	1.10928e-10	1.68181e-09	1.12623e-09	NR5A2/CCL2/CD209/LTF/CXCR6/TNFRSF14/CIITA/CR2/CD28/TRIM22/ISG20/CD74/CD4/CCR5/HLA-DRB1/CXCR4/APOBEC3G/TNF/IFIH1/CCL5/CD86/ICAM1/CTSL/IFITM1/APOBEC3A/TNFRSF4	26
BP	GO:0070664	negative regulation of leukocyte proliferation	15/329	96/18614	1.34243e-10	2.0174e-09	1.35096e-09	PLA2G2A/IL33/FCGR2B/INPP5D/TNFRSF14/BTK/HLA-DRB1/PTPN6/LYN/IL10/TYROBP/CD86/CTLA4/IL2RA/IDO1	15
BP	GO:0043303	mast cell degranulation	12/329	54/18614	1.34289e-10	2.0174e-09	1.35096e-09	PTGDS/HMOX1/RASGRP1/IL4R/NR4A3/LAT/FGR/BTK/PIK3CG/PIK3CD/RAC2/LYN	12
BP	GO:0002758	innate immune response-activating signaling pathway	21/329	209/18614	1.50102e-10	2.24471e-09	1.50318e-09	LTF/KLRK1/ESR1/TLR4/BTK/FYN/TLR7/TLR1/PLCG2/KLRD1/CTSS/IRF1/LYN/HCK/TNF/CD14/IRF7/NR1H3/TYROBP/IFIH1/TLR8	21
BP	GO:0032814	regulation of natural killer cell activation	11/329	43/18614	1.54655e-10	2.30233e-09	1.54176e-09	JAK2/RASGRP1/HLA-E/KLRC1/FGR/IL15RA/IL15/KLRD1/TYROBP/HLA-F/FCGR3A	11
BP	GO:0002526	acute inflammatory response	16/329	114/18614	1.70111e-10	2.52102e-09	1.68821e-09	CXCR2/KL/IL6ST/A2M/C3/FCGR2B/HLA-E/BTK/CCR7/PIK3CG/VCAM1/TNF/SAA2/SAA1/IGHG1/FCGR3A	16
BP	GO:0050730	regulation of peptidyl-tyrosine phosphorylation	23/329	255/18614	1.74261e-10	2.57093e-09	1.72163e-09	IL34/FGF7/FLT3/IL6ST/SEMA4D/JAK2/HGF/TNFRSF14/CSF1R/CD3E/PTK2B/SOCS3/FYN/IL15/PTPRC/CD74/PLCG2/CD4/PTPN6/LYN/ITGB2/TNF/CCL5	23
BP	GO:0002476	antigen processing and presentation of endogenous peptide antigen via MHC class Ib	8/329	17/18614	1.85214e-10	2.70823e-09	1.81358e-09	HLA-E/TAP2/HLA-C/HLA-A/HLA-B/HLA-F/MICB/ULBP1	8
BP	GO:0002484	antigen processing and presentation of endogenous peptide antigen via MHC class I via ER pathway	8/329	17/18614	1.85214e-10	2.70823e-09	1.81358e-09	HLA-E/TAP2/HLA-C/HLA-A/HLA-B/HLA-F/MICB/ULBP1	8
BP	GO:0035710	CD4-positive, alpha-beta T cell activation	16/329	115/18614	1.94477e-10	2.8311e-09	1.89586e-09	RORC/CCL19/IL18R1/IL4R/CD3E/PTGER4/CD28/PRKCQ/IL2RG/HLA-DRB1/HLA-DRA/CARD11/IL12RB1/CD86/CTSL/IL2RA	16
BP	GO:2000516	positive regulation of CD4-positive, alpha-beta T cell activation	11/329	44/18614	2.02982e-10	2.9419e-09	1.97005e-09	CCL19/IL4R/CD3E/CD28/PRKCQ/IL2RG/HLA-DRB1/HLA-DRA/CARD11/IL12RB1/CD86	11
BP	GO:0071356	cellular response to tumor necrosis factor	22/329	235/18614	2.14812e-10	3.0997e-09	2.07573e-09	CCL14/CCL19/JAK2/CCL2/TNFRSF14/GBP2/PTK2B/CCL22/TNFRSF17/TNFRSF1B/TNFSF13B/VCAM1/TNF/CCL5/TNFRSF4/STAT1/CCL4/CCL18/CCL24/CCL3/CCL4L1/CCL3L1	22
BP	GO:0048015	phosphatidylinositol-mediated signaling	19/329	172/18614	2.25994e-10	3.24682e-09	2.17424e-09	FLT3/TEK/SEMA4D/JAK2/HGF/RASGRP1/PTAFR/CSF1R/FGR/CD28/PIK3CG/PIK3R5/HCST/PLCG2/PTPN6/PIK3CD/TNF/CCL5/FCGR3A	19
BP	GO:0002448	mast cell mediated immunity	12/329	57/18614	2.64071e-10	3.77736e-09	2.52952e-09	PTGDS/HMOX1/RASGRP1/IL4R/NR4A3/LAT/FGR/BTK/PIK3CG/PIK3CD/RAC2/LYN	12
BP	GO:0048017	inositol lipid-mediated signaling	19/329	176/18614	3.3621e-10	4.78844e-09	3.20659e-09	FLT3/TEK/SEMA4D/JAK2/HGF/RASGRP1/PTAFR/CSF1R/FGR/CD28/PIK3CG/PIK3R5/HCST/PLCG2/PTPN6/PIK3CD/TNF/CCL5/FCGR3A	19
BP	GO:0001911	negative regulation of leukocyte mediated cytotoxicity	9/329	26/18614	3.62093e-10	5.06931e-09	3.39468e-09	FCGR2B/HLA-E/KLRC1/PTPRC/KLRD1/IL7R/HLA-A/HLA-B/HLA-F	9
BP	GO:0002407	dendritic cell chemotaxis	9/329	26/18614	3.62093e-10	5.06931e-09	3.39468e-09	CXCR2/CCL19/CCR6/CCR7/PIK3CG/CCR5/CXCR4/CCR1/CCL5	9
BP	GO:0002438	acute inflammatory response to antigenic stimulus	9/329	26/18614	3.62093e-10	5.06931e-09	3.39468e-09	CXCR2/A2M/C3/FCGR2B/HLA-E/BTK/CCR7/IGHG1/FCGR3A	9
BP	GO:1901623	regulation of lymphocyte chemotaxis	9/329	26/18614	3.62093e-10	5.06931e-09	3.39468e-09	CCL2/TNFSF14/KLRK1/PTK2B/CCL5/CCL4/CXCL13/CCL3/CXCL10	9
BP	GO:0050672	negative regulation of lymphocyte proliferation	14/329	88/18614	4.36597e-10	6.08645e-09	4.07581e-09	PLA2G2A/FCGR2B/INPP5D/TNFRSF14/BTK/HLA-DRB1/PTPN6/LYN/IL10/TYROBP/CD86/CTLA4/IL2RA/IDO1	14
BP	GO:0030099	myeloid cell differentiation	29/329	421/18614	4.6298e-10	6.42702e-09	4.30388e-09	IL34/IL33/IL1RL1/CCL19/JAK2/LTF/INPP5D/CSF1/CSF1R/TLR4/PTK2B/CCR7/IL15/CD74/CD4/HLA-DRB1/PTPN6/PIK3CD/CCR1/B2M/LYN/LILRB3/TNF/IRF7/TYROBP/CSF3R/STAT1/CCL3/MMP9	29
BP	GO:0045580	regulation of T cell differentiation	19/329	180/18614	4.94735e-10	6.83898e-09	4.57975e-09	CCL19/RASGRP1/IL4R/ZAP70/CD28/IL15/PTPRC/HLA-DOA/CD74/IL2RG/HLA-DRB1/HLA-DRA/IRF1/CARD11/IL7R/IL12RB1/CD86/CTLA4/IL2RA	19
BP	GO:0002886	regulation of myeloid leukocyte mediated immunity	12/329	60/18614	4.98247e-10	6.85872e-09	4.59296e-09	HMOX1/C3/FCGR2B/IL4R/HLA-E/PTAFR/FGR/BTK/RAC2/LYN/ITGB2/TYROBP	12
BP	GO:0007249	I-kappaB kinase/NF-kappaB signaling	24/329	293/18614	5.02202e-10	6.88435e-09	4.61013e-09	S100B/CCL19/MAP3K14/HMOX1/LTF/PRKCB/ESR1/TLR4/BTK/CCR7/FYN/TLR7/TRIM22/LTB/CD74/PLCG2/CD4/HLA-DRB1/FASLG/SECTM1/CARD11/TNF/TLR8/STAT1	24
BP	GO:0032945	negative regulation of mononuclear cell proliferation	14/329	89/18614	5.09922e-10	6.96117e-09	4.66157e-09	PLA2G2A/FCGR2B/INPP5D/TNFRSF14/BTK/HLA-DRB1/PTPN6/LYN/IL10/TYROBP/CD86/CTLA4/IL2RA/IDO1	14
BP	GO:0010818	T cell chemotaxis	9/329	27/18614	5.34749e-10	7.26993e-09	4.86833e-09	TNFSF14/PIK3CG/CXCL16/PIK3CD/CCL5/CXCL13/CCL3/CXCL10/CXCL11	9
BP	GO:0002820	negative regulation of adaptive immune response	12/329	61/18614	6.10533e-10	8.26607e-09	5.5354e-09	IL33/IL1RL1/FCGR2B/IL4R/TNFRSF14/KLRC1/CR2/PTPRC/KLRD1/PTPN6/IL7R/HLA-F	12
BP	GO:0002637	regulation of immunoglobulin production	13/329	76/18614	7.2862e-10	9.82442e-09	6.57895e-09	IL33/FCGR2B/IL4R/CD22/HLA-E/BTK/CD28/PTPRC/TNFSF13/TNF/IL10/CD86/TNFRSF4	13
BP	GO:0002430	complement receptor mediated signaling pathway	7/329	13/18614	7.92239e-10	1.05954e-08	7.09524e-09	CR2/CMKLR1/C3AR1/C5AR2/FPR1/C5AR1/FPR2	7
BP	GO:0002524	hypersensitivity	7/329	13/18614	7.92239e-10	1.05954e-08	7.09524e-09	C3/FCGR2B/HLA-E/BTK/CCR7/IGHG1/FCGR3A	7
BP	GO:0050792	regulation of viral process	18/329	165/18614	8.34022e-10	1.1109e-08	7.4392e-09	NR5A2/CD209/LTF/CIITA/CD28/TRIM22/ISG20/CD74/CD4/HLA-DRB1/CXCR4/APOBEC3G/TNF/IFIH1/CCL5/IFITM1/APOBEC3A/STAT1	18
BP	GO:0002577	regulation of antigen processing and presentation	8/329	20/18614	9.16326e-10	1.21561e-08	8.14036e-09	CCL19/FCGR2B/CCR7/HLA-DOB/HLA-DOA/CD74/TAPBPL/SLC11A1	8
BP	GO:0031342	negative regulation of cell killing	9/329	29/18614	1.10764e-09	1.46351e-08	9.80046e-09	FCGR2B/HLA-E/KLRC1/PTPRC/KLRD1/IL7R/HLA-A/HLA-B/HLA-F	9
BP	GO:0002218	activation of innate immune response	21/329	233/18614	1.1199e-09	1.47379e-08	9.86927e-09	LTF/KLRK1/ESR1/TLR4/BTK/FYN/TLR7/TLR1/PLCG2/KLRD1/CTSS/IRF1/LYN/HCK/TNF/CD14/IRF7/NR1H3/TYROBP/IFIH1/TLR8	21
BP	GO:0051209	release of sequestered calcium ion into cytosol	16/329	130/18614	1.24191e-09	1.62785e-08	1.09009e-08	XCR1/CCL19/PTK2B/CCR7/PTPRC/LCK/PLCG2/CCR5/PTPN6/CD19/FASLG/LYN/CCL3/CXCL10/CXCL11/CXCL9	16
BP	GO:0051283	negative regulation of sequestering of calcium ion	16/329	131/18614	1.39232e-09	1.81775e-08	1.21726e-08	XCR1/CCL19/PTK2B/CCR7/PTPRC/LCK/PLCG2/CCR5/PTPN6/CD19/FASLG/LYN/CCL3/CXCL10/CXCL11/CXCL9	16
BP	GO:0002507	tolerance induction	9/329	30/18614	1.55791e-09	2.0259e-08	1.35665e-08	HLA-E/CD3E/CCR4/PDCD1/LYN/HLA-B/ICOS/IL2RA/IDO1	9
BP	GO:0051282	regulation of sequestering of calcium ion	16/329	133/18614	1.7445e-09	2.25961e-08	1.51315e-08	XCR1/CCL19/PTK2B/CCR7/PTPRC/LCK/PLCG2/CCR5/PTPN6/CD19/FASLG/LYN/CCL3/CXCL10/CXCL11/CXCL9	16
BP	GO:0050871	positive regulation of B cell activation	13/329	83/18614	2.25837e-09	2.91374e-08	1.9512e-08	NFATC2/INPP5D/TLR4/BTK/CD28/PTPRC/TNFSF13/CD74/IL2RG/TNFSF13B/CARD11/IL10/TNFRSF4	13
BP	GO:0002704	negative regulation of leukocyte mediated immunity	12/329	68/18614	2.28468e-09	2.91603e-08	1.95273e-08	HMOX1/FCGR2B/HLA-E/KLRC1/CR2/PTPRC/KLRD1/PTPN6/IL7R/HLA-A/HLA-B/HLA-F	12
BP	GO:2000401	regulation of lymphocyte migration	12/329	68/18614	2.28468e-09	2.91603e-08	1.95273e-08	CXCL12/CCL2/CCR6/TNFSF14/KLRK1/TNFRSF14/PTK2B/CCL5/CCL4/CXCL13/CCL3/CXCL10	12
BP	GO:0002520	immune system development	19/329	197/18614	2.28673e-09	2.91603e-08	1.95273e-08	CCR6/CXCR5/HLA-E/CD3E/CD28/CCR4/SLC40A1/IL15/PTPRC/TNFSF13/LTB/PDCD1/LYN/IL7R/IL10/HLA-B/ICOS/IL2RA/IDO1	19
BP	GO:0051208	sequestering of calcium ion	16/329	137/18614	2.70567e-09	3.43694e-08	2.30156e-08	XCR1/CCL19/PTK2B/CCR7/PTPRC/LCK/PLCG2/CCR5/PTPN6/CD19/FASLG/LYN/CCL3/CXCL10/CXCL11/CXCL9	16
BP	GO:0006816	calcium ion transport	29/329	455/18614	2.76286e-09	3.49609e-08	2.34116e-08	CXCL12/XCR1/CCL19/CYSLTR1/CCL2/IL16/PRKCB/PTK2B/CCR7/FYN/PIK3CG/PTPRC/LCK/PLCG2/CD4/CCR5/PTPN6/CD19/FASLG/CXCR4/CCR1/LYN/CCL5/CCL4/CCL3/CXCL10/STC2/CXCL11/CXCL9	29
BP	GO:0002468	dendritic cell antigen processing and presentation	7/329	15/18614	2.88172e-09	3.63251e-08	2.43252e-08	CCL19/FCGR2B/CCR7/CD74/HLA-DRB1/HLA-DRA/SLC11A1	7
BP	GO:0046632	alpha-beta T cell differentiation	15/329	119/18614	2.94484e-09	3.6979e-08	2.47631e-08	RORC/CCL19/IL18R1/IL4R/ITK/TNFSF8/ZAP70/PTGER4/IL2RG/HLA-DRB1/HLA-DRA/IRF1/IL12RB1/CD86/CTSL	15
BP	GO:0002431	Fc receptor mediated stimulatory signaling pathway	9/329	32/18614	2.96065e-09	3.70362e-08	2.48014e-08	FCGR2B/NR4A3/FGR/VAV1/FYN/PTPRC/LYN/HCK/FCER1G	9
BP	GO:0002707	negative regulation of lymphocyte mediated immunity	11/329	56/18614	3.26217e-09	4.03478e-08	2.70191e-08	FCGR2B/HLA-E/KLRC1/CR2/PTPRC/KLRD1/PTPN6/IL7R/HLA-A/HLA-B/HLA-F	11
BP	GO:0002823	negative regulation of adaptive immune response based on somatic recombination of immune receptors built from immunoglobulin superfamily domains	11/329	56/18614	3.26217e-09	4.03478e-08	2.70191e-08	IL33/IL1RL1/FCGR2B/IL4R/KLRC1/CR2/PTPRC/KLRD1/PTPN6/IL7R/HLA-F	11
BP	GO:2000107	negative regulation of leukocyte apoptotic process	11/329	56/18614	3.26217e-09	4.03478e-08	2.70191e-08	CXCR2/CXCL12/CCL19/PRKCQ/CCR7/CD74/PDCD1/IL7R/IRF7/CCL5/IDO1	11
BP	GO:0001776	leukocyte homeostasis	14/329	103/18614	3.67991e-09	4.53441e-08	3.03648e-08	CXCR2/FLT3/TNFSF14/CSF1/LAT/BTK/TNFRSF17/SLC40A1/CD74/TNFSF13B/PIK3CD/LYN/IL7R/IL2RA	14
BP	GO:0036336	dendritic cell migration	9/329	33/18614	4.00804e-09	4.92031e-08	3.2949e-08	CXCR2/CCL19/CCR6/CCR7/PIK3CG/CCR5/CXCR4/CCR1/CCL5	9
BP	GO:0045055	regulated exocytosis	20/329	228/18614	4.49571e-09	5.49847e-08	3.68207e-08	PTGDS/HMOX1/RASGRP1/FCGR2B/IL4R/NR4A3/PRKCB/PTAFR/LAT/FGR/BTK/PIK3CG/PIK3CD/RAC2/LYN/ITGB2/HCK/HLA-F/CCL3/FCGR3A	20
BP	GO:0002761	regulation of myeloid leukocyte differentiation	15/329	123/18614	4.68092e-09	5.70379e-08	3.81956e-08	IL34/LTF/INPP5D/CSF1/TLR4/CD74/CD4/HLA-DRB1/CCR1/LYN/LILRB3/TNF/IRF7/TYROBP/CCL3	15
BP	GO:0002486	antigen processing and presentation of endogenous peptide antigen via MHC class I via ER pathway, TAP-independent	7/329	16/18614	5.04561e-09	6.10637e-08	4.08915e-08	HLA-E/HLA-C/HLA-A/HLA-B/HLA-F/MICB/ULBP1	7
BP	GO:0051607	defense response to virus	23/329	303/18614	5.04842e-09	6.10637e-08	4.08915e-08	IL33/MAP3K14/IRF5/TLR7/TRIM22/ISG20/IL15/PTPRC/IFNAR2/IRF1/PRF1/APOBEC3G/IL12RB1/IRF7/IFIH1/TLR8/IFITM1/APOBEC3A/MX2/STAT1/MICB/CXCL10/CXCL9	23
BP	GO:1903900	regulation of viral life cycle	16/329	143/18614	5.07957e-09	6.12153e-08	4.0993e-08	NR5A2/CD209/LTF/CIITA/CD28/TRIM22/ISG20/CD74/CD4/HLA-DRB1/APOBEC3G/TNF/IFIH1/CCL5/IFITM1/APOBEC3A	16
BP	GO:0048872	homeostasis of number of cells	23/329	304/18614	5.37507e-09	6.43053e-08	4.30622e-08	CXCR2/PLA2G2A/FLT3/JAK2/HMOX1/TNFSF14/INPP5D/CSF1/LAT/BTK/CCR7/CCR4/TNFRSF17/SLC40A1/CD74/TNFSF13B/PIK3CD/B2M/LYN/CARD11/IL7R/STAT1/IL2RA	23
BP	GO:0140546	defense response to symbiont	23/329	304/18614	5.37507e-09	6.43053e-08	4.30622e-08	IL33/MAP3K14/IRF5/TLR7/TRIM22/ISG20/IL15/PTPRC/IFNAR2/IRF1/PRF1/APOBEC3G/IL12RB1/IRF7/IFIH1/TLR8/IFITM1/APOBEC3A/MX2/STAT1/MICB/CXCL10/CXCL9	23
BP	GO:0014065	phosphatidylinositol 3-kinase signaling	16/329	144/18614	5.62413e-09	6.70413e-08	4.48944e-08	FLT3/TEK/SEMA4D/JAK2/HGF/RASGRP1/FGR/CD28/PIK3CG/PIK3R5/HCST/PTPN6/PIK3CD/TNF/CCL5/FCGR3A	16
BP	GO:0042088	T-helper 1 type immune response	10/329	46/18614	6.02065e-09	7.15089e-08	4.78861e-08	IL33/IL1RL1/CCL19/IL18R1/IL4R/TLR4/HLA-DRB1/EBI3/IL12RB1/SLC11A1	10
BP	GO:0019730	antimicrobial humoral response	15/329	126/18614	6.54862e-09	7.74999e-08	5.1898e-08	CTSG/IGHA2/IGHA1/LTF/LYZ/HLA-E/IGHM/HLA-A/SLC11A1/GNLY/IGKV3-20/CXCL13/CXCL10/CXCL11/CXCL9	15
BP	GO:0043122	regulation of I-kappaB kinase/NF-kappaB signaling	21/329	258/18614	7.00466e-09	8.25998e-08	5.53132e-08	S100B/CCL19/MAP3K14/HMOX1/LTF/PRKCB/ESR1/TLR4/CCR7/FYN/TRIM22/LTB/CD74/PLCG2/CD4/HLA-DRB1/FASLG/SECTM1/CARD11/TNF/STAT1	21
BP	GO:0030889	negative regulation of B cell proliferation	7/329	17/18614	8.44789e-09	9.91251e-08	6.63794e-08	FCGR2B/INPP5D/BTK/LYN/IL10/TYROBP/CTLA4	7
BP	GO:1905517	macrophage migration	11/329	61/18614	8.46631e-09	9.91251e-08	6.63794e-08	IL34/CCL2/CSF1/CSF1R/PTK2B/CMKLR1/C3AR1/CCL5/SAA1/C5AR1/CCL3	11
BP	GO:0045637	regulation of myeloid cell differentiation	19/329	214/18614	9.03941e-09	1.0546e-07	7.06214e-08	IL34/LTF/INPP5D/CSF1/TLR4/PTK2B/CD74/CD4/HLA-DRB1/CCR1/B2M/LYN/LILRB3/TNF/IRF7/TYROBP/CSF3R/STAT1/CCL3	19
BP	GO:0042269	regulation of natural killer cell mediated cytotoxicity	10/329	48/18614	9.36258e-09	1.08844e-07	7.28878e-08	RASGRP1/KLRK1/HLA-E/KLRC1/IL18RAP/VAV1/KLRD1/HLA-A/HLA-B/HLA-F	10
BP	GO:0043123	positive regulation of I-kappaB kinase/NF-kappaB signaling	18/329	192/18614	9.53405e-09	1.10447e-07	7.39613e-08	S100B/CCL19/MAP3K14/HMOX1/LTF/PRKCB/TLR4/CCR7/FYN/TRIM22/LTB/CD74/CD4/HLA-DRB1/FASLG/SECTM1/CARD11/TNF	18
BP	GO:2000514	regulation of CD4-positive, alpha-beta T cell activation	12/329	77/18614	1.0001e-08	1.1545e-07	7.73115e-08	CCL19/IL4R/CD3E/CD28/PRKCQ/IL2RG/HLA-DRB1/HLA-DRA/CARD11/IL12RB1/CD86/IL2RA	12
BP	GO:0032816	positive regulation of natural killer cell activation	8/329	26/18614	1.036e-08	1.18348e-07	7.92522e-08	JAK2/RASGRP1/HLA-E/IL15RA/IL15/TYROBP/HLA-F/FCGR3A	8
BP	GO:0046629	gamma-delta T cell activation	8/329	26/18614	1.036e-08	1.18348e-07	7.92522e-08	TRGC2/ITK/KLRC1/CD3E/CD3G/PTPRC/CD247/MICB	8
BP	GO:1905523	positive regulation of macrophage migration	8/329	26/18614	1.036e-08	1.18348e-07	7.92522e-08	IL34/CSF1/CSF1R/CMKLR1/C3AR1/CCL5/C5AR1/CCL3	8
BP	GO:0002712	regulation of B cell mediated immunity	11/329	63/18614	1.20832e-08	1.37082e-07	9.17973e-08	C3/FCGR2B/HLA-E/CR2/BTK/CD28/PTPRC/TNFSF13/PTPN6/TNF/IL10	11
BP	GO:0002889	regulation of immunoglobulin mediated immune response	11/329	63/18614	1.20832e-08	1.37082e-07	9.17973e-08	C3/FCGR2B/HLA-E/CR2/BTK/CD28/PTPRC/TNFSF13/PTPN6/TNF/IL10	11
BP	GO:0045060	negative thymic T cell selection	6/329	11/18614	1.24935e-08	1.4125e-07	9.45881e-08	ZAP70/CD3E/CD28/CCR7/PTPRC/CD74	6
BP	GO:0019932	second-messenger-mediated signaling	22/329	292/18614	1.2579e-08	1.41729e-07	9.49095e-08	NR5A2/NFATC2/CCR6/CD22/LAT/ZAP70/CD3E/PTK2B/BTK/CMKLR1/PTPRC/PLCG2/CD4/CCR5/CXCR4/VCAM1/TNF/FPR1/CCL4/FPR2/CCL3/FCGR3A	22
BP	GO:0033674	positive regulation of kinase activity	27/329	430/18614	1.36643e-08	1.53432e-07	1.02746e-07	IL34/FLT3/CCL19/TEK/JAK2/RASGRP1/LTF/CSF1/CSF1R/LAT/TLR4/FGR/PTK2B/CCR7/PIK3CG/PIK3R5/PTPRC/CD74/CD4/HLA-DRB1/CD19/LCP2/LYN/TNF/CCL5/CD86/SLC11A1	27
BP	GO:0002720	positive regulation of cytokine production involved in immune response	12/329	80/18614	1.56366e-08	1.74388e-07	1.16779e-07	IL18R1/NR4A3/TNFRSF14/HLA-E/TLR4/TLR7/CD74/PLCG2/B2M/SEMA7A/HLA-A/HLA-F	12
BP	GO:0070227	lymphocyte apoptotic process	12/329	80/18614	1.56366e-08	1.74388e-07	1.16779e-07	BTK/CD3G/PRKCQ/CD74/FASLG/PDCD1/LYN/IL7R/IL10/CCL5/IL2RA/IDO1	12
BP	GO:0031663	lipopolysaccharide-mediated signaling pathway	11/329	65/18614	1.70191e-08	1.88529e-07	1.26249e-07	CCL2/LTF/PTAFR/TLR4/PLCG2/LYN/HCK/TNF/CD14/CCL5/CCL3	11
BP	GO:0050854	regulation of antigen receptor-mediated signaling pathway	11/329	65/18614	1.70191e-08	1.88529e-07	1.26249e-07	FCGR2B/CD22/PRKCB/CCR7/PTPRC/LCK/PTPN6/SH2D1A/CD19/LYN/CARD11	11
BP	GO:0010758	regulation of macrophage chemotaxis	8/329	28/18614	1.99853e-08	2.20643e-07	1.47754e-07	IL34/CSF1/CSF1R/PTK2B/CMKLR1/C3AR1/CCL5/C5AR1	8
BP	GO:0007204	positive regulation of cytosolic calcium ion concentration	17/329	179/18614	2.03758e-08	2.24202e-07	1.50137e-07	S1PR1/JAK2/CYSLTR1/PTGER2/ESR1/PTGER4/PTK2B/PIK3CG/CMKLR1/CCR1/C3AR1/C5AR2/FPR1/SAA1/C5AR1/FPR2/CXCL13	17
BP	GO:0055074	calcium ion homeostasis	23/329	327/18614	2.1182e-08	2.31724e-07	1.55175e-07	CCL14/CXCL12/KL/XCR1/CCL19/PRKCB/PTK2B/CCR7/PTPRC/LCK/PLCG2/CCR5/PTPN6/CD19/FASLG/CCR1/LYN/CCL5/CCL3/CXCL10/STC2/CXCL11/CXCL9	23
BP	GO:0010759	positive regulation of macrophage chemotaxis	7/329	19/18614	2.12312e-08	2.31724e-07	1.55175e-07	IL34/CSF1/CSF1R/CMKLR1/C3AR1/CCL5/C5AR1	7
BP	GO:0002715	regulation of natural killer cell mediated immunity	10/329	52/18614	2.12707e-08	2.31724e-07	1.55175e-07	RASGRP1/KLRK1/HLA-E/KLRC1/IL18RAP/VAV1/KLRD1/HLA-A/HLA-B/HLA-F	10
BP	GO:0032755	positive regulation of interleukin-6 production	13/329	100/18614	2.3187e-08	2.51767e-07	1.68596e-07	IL33/IL16/PTAFR/TLR4/BTK/TLR7/TLR1/CD74/PLCG2/TNF/TYROBP/IFIH1/TLR8	13
BP	GO:0006874	intracellular calcium ion homeostasis	22/329	303/18614	2.45309e-08	2.65483e-07	1.77781e-07	CCL14/CXCL12/XCR1/CCL19/PRKCB/PTK2B/CCR7/PTPRC/LCK/PLCG2/CCR5/PTPN6/CD19/FASLG/CCR1/LYN/CCL5/CCL3/CXCL10/STC2/CXCL11/CXCL9	22
BP	GO:0043383	negative T cell selection	6/329	12/18614	2.46157e-08	2.65527e-07	1.77811e-07	ZAP70/CD3E/CD28/CCR7/PTPRC/CD74	6
BP	GO:0002639	positive regulation of immunoglobulin production	10/329	53/18614	2.58102e-08	2.77502e-07	1.8583e-07	IL33/IL4R/HLA-E/BTK/CD28/PTPRC/TNFSF13/IL10/CD86/TNFRSF4	10
BP	GO:0032607	interferon-alpha production	8/329	29/18614	2.71768e-08	2.90297e-07	1.94399e-07	IRF5/TLR4/TLR7/IRF7/IL10/IFIH1/TLR8/STAT1	8
BP	GO:0032647	regulation of interferon-alpha production	8/329	29/18614	2.71768e-08	2.90297e-07	1.94399e-07	IRF5/TLR4/TLR7/IRF7/IL10/IFIH1/TLR8/STAT1	8
BP	GO:2000403	positive regulation of lymphocyte migration	9/329	41/18614	3.21499e-08	3.41418e-07	2.28631e-07	CXCL12/TNFSF14/TNFRSF14/PTK2B/CCL5/CCL4/CXCL13/CCL3/CXCL10	9
BP	GO:0045655	regulation of monocyte differentiation	7/329	20/18614	3.217e-08	3.41418e-07	2.28631e-07	IL34/INPP5D/CSF1/CD74/CD4/HLA-DRB1/IRF7	7
BP	GO:0045766	positive regulation of angiogenesis	17/329	185/18614	3.32933e-08	3.51074e-07	2.35098e-07	CXCR2/TEK/HMOX1/C3/TNFSF12/HGF/ACVRL1/PRKCB/PTK2B/ENG/PIK3CD/CXCR4/C3AR1/IL10/CYBB/C5AR1/CCL24	17
BP	GO:1904018	positive regulation of vasculature development	17/329	185/18614	3.32933e-08	3.51074e-07	2.35098e-07	CXCR2/TEK/HMOX1/C3/TNFSF12/HGF/ACVRL1/PRKCB/PTK2B/ENG/PIK3CD/CXCR4/C3AR1/IL10/CYBB/C5AR1/CCL24	17
BP	GO:0032418	lysosome localization	12/329	86/18614	3.60963e-08	3.78207e-07	2.53267e-07	PTGDS/HMOX1/RASGRP1/IL4R/NR4A3/LAT/FGR/BTK/PIK3CG/PIK3CD/RAC2/LYN	12
BP	GO:1990849	vacuolar localization	12/329	86/18614	3.60963e-08	3.78207e-07	2.53267e-07	PTGDS/HMOX1/RASGRP1/IL4R/NR4A3/LAT/FGR/BTK/PIK3CG/PIK3CD/RAC2/LYN	12
BP	GO:0050728	negative regulation of inflammatory response	17/329	187/18614	3.90409e-08	4.0776e-07	2.73058e-07	TEK/HGF/FCGR2B/PTGER4/FGR/SOCS3/FYN/PTPRC/TNFRSF1B/HLA-DRB1/LYN/HCK/NR1H3/IL10/SAA1/IL2RA/FPR2	17
BP	GO:0043551	regulation of phosphatidylinositol 3-kinase activity	9/329	42/18614	4.0287e-08	4.19444e-07	2.80882e-07	FLT3/CCL19/TEK/FGR/PTK2B/CCR7/PIK3R5/CD19/LYN	9
BP	GO:0044403	biological process involved in symbiotic interaction	22/329	313/18614	4.38157e-08	4.54744e-07	3.0452e-07	CTSG/JAK2/CD209/LTF/TNFRSF14/CIITA/CSF1R/CR2/TRIM22/CD74/CD4/CCR5/HLA-DRB1/CXCR4/CCL5/CD86/ICAM1/CTSL/IFITM1/TNFRSF4/CCL4/CCL3	22
BP	GO:0002863	positive regulation of inflammatory response to antigenic stimulus	6/329	13/18614	4.50359e-08	4.65937e-07	3.12016e-07	C3/HLA-E/BTK/CD28/CCR7/TNF	6
BP	GO:0032735	positive regulation of interleukin-12 production	9/329	43/18614	5.01656e-08	5.17382e-07	3.46466e-07	CCL19/IRF5/IL16/TLR4/CCR7/LTB/PLCG2/IRF1/IDO1	9
BP	GO:0001818	negative regulation of cytokine production	24/329	371/18614	5.13179e-08	5.27612e-07	3.53317e-07	IL33/IL1RL1/ARRB1/HMOX1/HGF/LTF/FCGR2B/INPP5D/PTGER4/TLR4/BTK/CCR7/CMKLR1/PTPRC/HLA-DRB1/PTPN6/C5AR2/TNF/IL10/TYROBP/TLR8/HLA-F/SLC11A1/IDO1	24
BP	GO:0009612	response to mechanical stimulus	18/329	215/18614	5.54067e-08	5.67875e-07	3.80279e-07	CXCL12/IL33/MAP3K14/TNFSF14/CSF1/PTGER4/TLR4/PTK2B/FYN/TLR7/ENG/CXCR4/IRF1/TNF/TLR8/TNFRSF8/STAT1/CXCL10	18
BP	GO:0051924	regulation of calcium ion transport	20/329	266/18614	6.06197e-08	6.19375e-07	4.14766e-07	CXCL12/CCL2/IL16/PTK2B/FYN/PIK3CG/PLCG2/CD4/PTPN6/CD19/CXCR4/CCR1/LYN/CCL5/CCL4/CCL3/CXCL10/STC2/CXCL11/CXCL9	20
BP	GO:1905521	regulation of macrophage migration	9/329	44/18614	6.2093e-08	6.32464e-07	4.23531e-07	IL34/CSF1/CSF1R/PTK2B/CMKLR1/C3AR1/CCL5/C5AR1/CCL3	9
BP	GO:0051235	maintenance of location	23/329	347/18614	6.31528e-08	6.41274e-07	4.29431e-07	XCR1/CCL19/C3/PTK2B/CCR7/PTPRC/LCK/PLCG2/CD4/CCR5/PTPN6/CD19/FASLG/LYN/TNF/NR1H3/IL10/NFKBIE/MSR1/CCL3/CXCL10/CXCL11/CXCL9	23
BP	GO:0043552	positive regulation of phosphatidylinositol 3-kinase activity	8/329	32/18614	6.35919e-08	6.43746e-07	4.31086e-07	FLT3/CCL19/TEK/FGR/PTK2B/CCR7/CD19/LYN	8
BP	GO:1903038	negative regulation of leukocyte cell-cell adhesion	15/329	150/18614	7.05407e-08	7.11898e-07	4.76725e-07	CTSG/PLA2G2A/CXCL12/FCGR2B/IL4R/TNFRSF14/CD74/HLA-DRB1/PTPN6/IRF1/IL10/CD86/CTLA4/IL2RA/IDO1	15
BP	GO:0070228	regulation of lymphocyte apoptotic process	10/329	59/18614	7.57119e-08	7.61749e-07	5.10108e-07	BTK/CD3G/PRKCQ/CD74/PDCD1/LYN/IL7R/IL10/CCL5/IDO1	10
BP	GO:0045059	positive thymic T cell selection	6/329	14/18614	7.76424e-08	7.78791e-07	5.2152e-07	ZAP70/CD3E/CD3G/CD3D/PTPRC/CD74	6
BP	GO:0050868	negative regulation of T cell activation	14/329	131/18614	8.3905e-08	8.3905e-07	5.61872e-07	CTSG/PLA2G2A/FCGR2B/IL4R/TNFRSF14/CD74/HLA-DRB1/PTPN6/IRF1/IL10/CD86/CTLA4/IL2RA/IDO1	14
BP	GO:0150076	neuroinflammatory response	11/329	76/18614	9.15974e-08	9.12968e-07	6.11372e-07	IL33/JAK2/PTPRC/TNFRSF1B/PLCG2/ITGB2/TNF/TYROBP/C5AR1/CCL3/MMP9	11
BP	GO:0046718	viral entry into host cell	15/329	153/18614	9.18518e-08	9.12968e-07	6.11372e-07	CD209/TNFRSF14/CIITA/CR2/TRIM22/CD74/CD4/CCR5/HLA-DRB1/CXCR4/CD86/ICAM1/CTSL/IFITM1/TNFRSF4	15
BP	GO:0032727	positive regulation of interferon-alpha production	7/329	23/18614	9.71984e-08	9.60309e-07	6.43073e-07	IRF5/TLR4/TLR7/IRF7/IFIH1/TLR8/STAT1	7
BP	GO:0038095	Fc-epsilon receptor signaling pathway	7/329	23/18614	9.71984e-08	9.60309e-07	6.43073e-07	NR4A3/BTK/VAV1/PRKCQ/PLCG2/LYN/FCER1G	7
BP	GO:0030168	platelet activation	14/329	133/18614	1.01624e-07	1.00102e-06	6.70339e-07	CTSG/IL6ST/TXK/JAK2/TLR4/VAV1/PRKCQ/PIK3CG/LCK/PLCG2/PTPN6/LYN/SAA1/FCER1G	14
BP	GO:0032743	positive regulation of interleukin-2 production	8/329	34/18614	1.06441e-07	1.04223e-06	6.97935e-07	CD3E/CD28/PRKCQ/PTPRC/PLCG2/CD4/CARD11/CD86	8
BP	GO:0090022	regulation of neutrophil chemotaxis	8/329	34/18614	1.06441e-07	1.04223e-06	6.97935e-07	CXCR2/CCL19/CCR7/CD74/C3AR1/C5AR2/RAC2/C5AR1	8
BP	GO:0097553	calcium ion transmembrane import into cytosol	17/329	201/18614	1.12435e-07	1.09765e-06	7.35048e-07	XCR1/CCL19/PTK2B/CCR7/FYN/PTPRC/LCK/PLCG2/CCR5/PTPN6/CD19/FASLG/LYN/CCL3/CXCL10/CXCL11/CXCL9	17
BP	GO:0002920	regulation of humoral immune response	9/329	47/18614	1.13916e-07	1.10882e-06	7.42527e-07	A2M/C3/FCGR2B/CR2/CCR7/PTPRC/PTPN6/TNF/CXCL13	9
BP	GO:0002220	innate immune response activating cell surface receptor signaling pathway	11/329	78/18614	1.20558e-07	1.17002e-06	7.83505e-07	LTF/KLRK1/TLR4/FYN/TLR1/PLCG2/KLRD1/LYN/CD14/NR1H3/TYROBP	11
BP	GO:0032481	positive regulation of type I interferon production	10/329	62/18614	1.23628e-07	1.19278e-06	7.98746e-07	IRF5/TLR4/TLR7/PLCG2/IRF1/CD14/IRF7/IFIH1/TLR8/STAT1	10
BP	GO:0043030	regulation of macrophage activation	10/329	62/18614	1.23628e-07	1.19278e-06	7.98746e-07	IL33/IL1RL1/FCGR2B/IL4R/TLR4/PTPRC/CD74/NR1H3/IL10/CCL3	10
BP	GO:0032633	interleukin-4 production	8/329	35/18614	1.35871e-07	1.30326e-06	8.72729e-07	IL33/HLA-E/CD3E/CD28/PRKCQ/HLA-DRB1/CD86/FCER1G	8
BP	GO:0032673	regulation of interleukin-4 production	8/329	35/18614	1.35871e-07	1.30326e-06	8.72729e-07	IL33/HLA-E/CD3E/CD28/PRKCQ/HLA-DRB1/CD86/FCER1G	8
BP	GO:0043300	regulation of leukocyte degranulation	9/329	48/18614	1.38043e-07	1.32024e-06	8.84102e-07	HMOX1/FCGR2B/IL4R/PTAFR/FGR/RAC2/LYN/ITGB2/HLA-F	9
BP	GO:0045582	positive regulation of T cell differentiation	13/329	116/18614	1.39264e-07	1.32805e-06	8.89332e-07	CCL19/RASGRP1/IL4R/ZAP70/PTPRC/CD74/IL2RG/HLA-DRB1/HLA-DRA/IL7R/IL12RB1/CD86/IL2RA	13
BP	GO:0044409	entry into host	15/329	160/18614	1.65986e-07	1.5783e-06	1.05692e-06	CD209/TNFRSF14/CIITA/CR2/TRIM22/CD74/CD4/CCR5/HLA-DRB1/CXCR4/CD86/ICAM1/CTSL/IFITM1/TNFRSF4	15
BP	GO:0050918	positive chemotaxis	10/329	64/18614	1.68806e-07	1.6005e-06	1.07178e-06	CXCL12/FGF7/S1PR1/HGF/IL16/CCR4/CCL5/FPR2/CCL3/CXCL10	10
BP	GO:0050830	defense response to Gram-positive bacterium	13/329	118/18614	1.70581e-07	1.61268e-06	1.07994e-06	CTSG/PLA2G2A/LYZ/KLRK1/TNFRSF14/GBP2/HLA-E/TNFSF8/FGR/IL7R/TNF/HLA-A/C5AR1	13
BP	GO:0030224	monocyte differentiation	8/329	36/18614	1.72024e-07	1.61702e-06	1.08285e-06	IL34/INPP5D/CSF1/CSF1R/CD74/CD4/HLA-DRB1/IRF7	8
BP	GO:0090218	positive regulation of lipid kinase activity	8/329	36/18614	1.72024e-07	1.61702e-06	1.08285e-06	FLT3/CCL19/TEK/FGR/PTK2B/CCR7/CD19/LYN	8
BP	GO:0090023	positive regulation of neutrophil chemotaxis	7/329	25/18614	1.84876e-07	1.73277e-06	1.16035e-06	CXCR2/CCL19/CCR7/CD74/C3AR1/RAC2/C5AR1	7
BP	GO:0007162	negative regulation of cell adhesion	21/329	312/18614	1.85391e-07	1.73277e-06	1.16035e-06	CTSG/PLXNA4/PLA2G2A/CXCL12/SEMA4D/JAK2/FCGR2B/ACVRL1/IL4R/TNFRSF14/PTPRC/CD74/HLA-DRB1/PTPN6/IRF1/PLXNC1/IL10/CD86/CTLA4/IL2RA/IDO1	21
BP	GO:0014068	positive regulation of phosphatidylinositol 3-kinase signaling	11/329	83/18614	2.31269e-07	2.15545e-06	1.4434e-06	FLT3/TEK/SEMA4D/JAK2/HGF/FGR/CD28/HCST/PTPN6/TNF/CCL5	11
BP	GO:0002433	immune response-regulating cell surface receptor signaling pathway involved in phagocytosis	7/329	26/18614	2.49171e-07	2.30922e-06	1.54638e-06	FCGR2B/FGR/VAV1/FYN/PTPRC/LYN/HCK	7
BP	GO:0038096	Fc-gamma receptor signaling pathway involved in phagocytosis	7/329	26/18614	2.49171e-07	2.30922e-06	1.54638e-06	FCGR2B/FGR/VAV1/FYN/PTPRC/LYN/HCK	7
BP	GO:0002221	pattern recognition receptor signaling pathway	16/329	189/18614	2.63201e-07	2.43239e-06	1.62886e-06	LTF/ESR1/TLR4/BTK/TLR7/TLR1/PLCG2/CTSS/IRF1/LYN/TNF/CD14/IRF7/NR1H3/IFIH1/TLR8	16
BP	GO:0043368	positive T cell selection	8/329	38/18614	2.69582e-07	2.48438e-06	1.66367e-06	ZAP70/CD3E/CD3G/CD3D/PTPRC/CD74/IL12RB1/CTSL	8
BP	GO:0032677	regulation of interleukin-8 production	12/329	103/18614	2.76034e-07	2.53674e-06	1.69873e-06	ARRB1/CD244/TLR4/TLR7/PTPRC/TLR1/CD74/C5AR2/TNF/CD14/IL10/TLR8	12
BP	GO:0045765	regulation of angiogenesis	22/329	349/18614	2.92721e-07	2.68259e-06	1.79641e-06	CXCR2/TEK/HMOX1/C3/TNFSF12/HGF/ACVRL1/PRKCB/PTK2B/ENG/FASLG/PIK3CD/CXCR4/C3AR1/TNF/IL10/CYBB/C5AR1/STAT1/CCL24/CXCL13/CXCL10	22
BP	GO:0032637	interleukin-8 production	12/329	104/18614	3.07155e-07	2.80706e-06	1.87975e-06	ARRB1/CD244/TLR4/TLR7/PTPRC/TLR1/CD74/C5AR2/TNF/CD14/IL10/TLR8	12
BP	GO:0006887	exocytosis	22/329	351/18614	3.22755e-07	2.94145e-06	1.96975e-06	PTGDS/HMOX1/RASGRP1/FCGR2B/IL4R/NR4A3/PRKCB/PTAFR/LAT/FGR/BTK/PIK3CG/PIK3CD/CCR1/RAC2/LYN/ITGB2/HCK/CCL5/HLA-F/CCL3/FCGR3A	22
BP	GO:0032753	positive regulation of interleukin-4 production	7/329	27/18614	3.31307e-07	3.00276e-06	2.01081e-06	IL33/HLA-E/CD3E/CD28/PRKCQ/CD86/FCER1G	7
BP	GO:0045954	positive regulation of natural killer cell mediated cytotoxicity	7/329	27/18614	3.31307e-07	3.00276e-06	2.01081e-06	RASGRP1/KLRK1/HLA-E/IL18RAP/VAV1/KLRD1/HLA-F	7
BP	GO:0045730	respiratory burst	8/329	39/18614	3.33974e-07	3.01861e-06	2.02142e-06	IGHA2/IGHA1/PIK3CG/PIK3CD/RAC2/HCK/CYBB/SLC11A1	8
BP	GO:1901342	regulation of vasculature development	22/329	355/18614	3.91495e-07	3.51537e-06	2.35408e-06	CXCR2/TEK/HMOX1/C3/TNFSF12/HGF/ACVRL1/PRKCB/PTK2B/ENG/FASLG/PIK3CD/CXCR4/C3AR1/TNF/IL10/CYBB/C5AR1/STAT1/CCL24/CXCL13/CXCL10	22
BP	GO:0001915	negative regulation of T cell mediated cytotoxicity	5/329	10/18614	3.9214e-07	3.51537e-06	2.35408e-06	FCGR2B/KLRC1/PTPRC/KLRD1/IL7R	5
BP	GO:0045657	positive regulation of monocyte differentiation	5/329	10/18614	3.9214e-07	3.51537e-06	2.35408e-06	IL34/CSF1/CD74/CD4/HLA-DRB1	5
BP	GO:0043550	regulation of lipid kinase activity	9/329	54/18614	3.98793e-07	3.5653e-06	2.38751e-06	FLT3/CCL19/TEK/FGR/PTK2B/CCR7/PIK3R5/CD19/LYN	9
BP	GO:0043547	positive regulation of GTPase activity	19/329	272/18614	4.08111e-07	3.63871e-06	2.43667e-06	CCL14/S1PR1/CCL19/SEMA4D/CCL2/RASGRP1/PTK2B/CCL22/VAV1/CCR7/RASGRP3/CCL5/CCL4/CCL18/CCL24/CXCL13/CCL3/CCL4L1/CCL3L1	19
BP	GO:0002675	positive regulation of acute inflammatory response	7/329	28/18614	4.35082e-07	3.85827e-06	2.5837e-06	IL6ST/C3/HLA-E/BTK/CCR7/PIK3CG/TNF	7
BP	GO:0071624	positive regulation of granulocyte chemotaxis	7/329	28/18614	4.35082e-07	3.85827e-06	2.5837e-06	CXCR2/CCL19/CCR7/CD74/C3AR1/RAC2/C5AR1	7
BP	GO:0043367	CD4-positive, alpha-beta T cell differentiation	11/329	89/18614	4.76166e-07	4.21125e-06	2.82008e-06	RORC/CCL19/IL18R1/IL4R/PTGER4/IL2RG/HLA-DRB1/HLA-DRA/IL12RB1/CD86/CTSL	11
BP	GO:0019079	viral genome replication	13/329	129/18614	4.85063e-07	4.27844e-06	2.86507e-06	NR5A2/CCL2/CD209/LTF/CXCR6/CD28/ISG20/APOBEC3G/TNF/IFIH1/CCL5/IFITM1/APOBEC3A	13
BP	GO:0043087	regulation of GTPase activity	22/329	364/18614	5.98032e-07	5.26076e-06	3.52288e-06	CCL14/PLXNA4/S1PR1/CCL19/SEMA4D/CCL2/RASGRP1/KLRK1/PTK2B/CCL22/VAV1/CCR7/RASGRP3/PLXNC1/CCL5/CCL4/CCL18/CCL24/CXCL13/CCL3/CCL4L1/CCL3L1	22
BP	GO:0071260	cellular response to mechanical stimulus	10/329	73/18614	6.01582e-07	5.27788e-06	3.53435e-06	IL33/MAP3K14/TNFSF14/PTGER4/TLR4/TLR7/ENG/IRF1/TLR8/TNFRSF8	10
BP	GO:0071347	cellular response to interleukin-1	12/329	111/18614	6.2751e-07	5.49071e-06	3.67687e-06	CCL14/CCL19/CCL2/GBP2/CCL22/CCL5/CCL4/CCL18/CCL24/CCL3/CCL4L1/CCL3L1	12
BP	GO:0098543	detection of other organism	6/329	19/18614	6.50974e-07	5.68092e-06	3.80424e-06	CD1D/TLR4/TLR1/HLA-DRB1/HLA-A/HLA-B	6
BP	GO:0032732	positive regulation of interleukin-1 production	10/329	74/18614	6.848e-07	5.94457e-06	3.9808e-06	IGHD/CCL19/JAK2/IL16/TLR4/TNF/TYROBP/TLR8/SAA1/CCL3	10
BP	GO:0045123	cellular extravasation	10/329	74/18614	6.848e-07	5.94457e-06	3.9808e-06	CXCL12/CCL2/PTAFR/PTGER4/PIK3CG/ITGAL/PIK3CD/VCAM1/TNF/ICAM1	10
BP	GO:0014066	regulation of phosphatidylinositol 3-kinase signaling	12/329	112/18614	6.91817e-07	5.98968e-06	4.01101e-06	FLT3/TEK/SEMA4D/JAK2/HGF/RASGRP1/FGR/CD28/HCST/PTPN6/TNF/CCL5	12
BP	GO:0002604	regulation of dendritic cell antigen processing and presentation	5/329	11/18614	7.08512e-07	6.11812e-06	4.09702e-06	CCL19/FCGR2B/CCR7/CD74/SLC11A1	5
BP	GO:0002825	regulation of T-helper 1 type immune response	7/329	30/18614	7.2568e-07	6.24996e-06	4.18531e-06	IL33/IL1RL1/CCL19/IL18R1/IL4R/IL12RB1/SLC11A1	7
BP	GO:0030225	macrophage differentiation	9/329	58/18614	7.50514e-07	6.44697e-06	4.31723e-06	IL34/IL33/IL1RL1/CSF1/CSF1R/IL15/CD4/HLA-DRB1/MMP9	9
BP	GO:0022408	negative regulation of cell-cell adhesion	16/329	205/18614	7.88953e-07	6.75952e-06	4.52653e-06	CTSG/PLA2G2A/CXCL12/JAK2/FCGR2B/IL4R/TNFRSF14/CD74/HLA-DRB1/PTPN6/IRF1/IL10/CD86/CTLA4/IL2RA/IDO1	16
BP	GO:0051701	biological process involved in interaction with host	16/329	206/18614	8.41883e-07	7.19427e-06	4.81767e-06	CD209/LTF/TNFRSF14/CIITA/CR2/TRIM22/CD74/CD4/CCR5/HLA-DRB1/CXCR4/CD86/ICAM1/CTSL/IFITM1/TNFRSF4	16
BP	GO:0002544	chronic inflammatory response	6/329	20/18614	9.16176e-07	7.7396e-06	5.18285e-06	VCAM1/TNF/IL10/CCL5/CXCL13/IDO1	6
BP	GO:0045342	MHC class II biosynthetic process	6/329	20/18614	9.16176e-07	7.7396e-06	5.18285e-06	IL33/JAK2/CIITA/TLR4/IL10/SLC11A1	6
BP	GO:0045953	negative regulation of natural killer cell mediated cytotoxicity	6/329	20/18614	9.16176e-07	7.7396e-06	5.18285e-06	HLA-E/KLRC1/KLRD1/HLA-A/HLA-B/HLA-F	6
BP	GO:0140131	positive regulation of lymphocyte chemotaxis	6/329	20/18614	9.16176e-07	7.7396e-06	5.18285e-06	TNFSF14/PTK2B/CCL5/CCL4/CXCL13/CCL3	6
BP	GO:0051651	maintenance of location in cell	17/329	233/18614	9.17461e-07	7.7396e-06	5.18285e-06	XCR1/CCL19/PTK2B/CCR7/PTPRC/LCK/PLCG2/CD4/CCR5/PTPN6/CD19/FASLG/LYN/CCL3/CXCL10/CXCL11/CXCL9	17
BP	GO:0030890	positive regulation of B cell proliferation	8/329	45/18614	1.067e-06	8.9552e-06	5.99688e-06	NFATC2/TLR4/BTK/PTPRC/CD74/TNFSF13B/CARD11/TNFRSF4	8
BP	GO:1902622	regulation of neutrophil migration	8/329	45/18614	1.067e-06	8.9552e-06	5.99688e-06	CXCR2/CCL19/CCR7/CD74/C3AR1/C5AR2/RAC2/C5AR1	8
BP	GO:0044000	movement in host	15/329	185/18614	1.08166e-06	9.05515e-06	6.0638e-06	CD209/TNFRSF14/CIITA/CR2/TRIM22/CD74/CD4/CCR5/HLA-DRB1/CXCR4/CD86/ICAM1/CTSL/IFITM1/TNFRSF4	15
BP	GO:0002717	positive regulation of natural killer cell mediated immunity	7/329	32/18614	1.1639e-06	9.69428e-06	6.4918e-06	RASGRP1/KLRK1/HLA-E/IL18RAP/VAV1/KLRD1/HLA-F	7
BP	GO:0002862	negative regulation of inflammatory response to antigenic stimulus	7/329	32/18614	1.1639e-06	9.69428e-06	6.4918e-06	FCGR2B/FGR/FYN/HLA-DRB1/LYN/HCK/IL10	7
BP	GO:0002716	negative regulation of natural killer cell mediated immunity	6/329	21/18614	1.26364e-06	1.04719e-05	7.01257e-06	HLA-E/KLRC1/KLRD1/HLA-A/HLA-B/HLA-F	6
BP	GO:0002888	positive regulation of myeloid leukocyte mediated immunity	6/329	21/18614	1.26364e-06	1.04719e-05	7.01257e-06	C3/HLA-E/PTAFR/BTK/ITGB2/TYROBP	6
BP	GO:0048661	positive regulation of smooth muscle cell proliferation	11/329	99/18614	1.40476e-06	1.16122e-05	7.77615e-06	S1PR1/JAK2/HMOX1/NR4A3/PTAFR/TLR4/TNF/IL10/CCL5/STAT1/MMP9	11
BP	GO:0002292	T cell differentiation involved in immune response	10/329	80/18614	1.42913e-06	1.17841e-05	7.89123e-06	RORC/CCL19/IL18R1/IL4R/PTGER4/HLA-DRB1/HLA-DRA/IL12RB1/CD86/FCER1G	10
BP	GO:0001774	microglial cell activation	8/329	47/18614	1.50948e-06	1.24155e-05	8.31408e-06	IL33/JAK2/PTPRC/ITGB2/TNF/TYROBP/C5AR1/CCL3	8
BP	GO:0002223	stimulatory C-type lectin receptor signaling pathway	6/329	22/18614	1.71175e-06	1.39744e-05	9.35798e-06	KLRK1/FYN/PLCG2/KLRD1/LYN/TYROBP	6
BP	GO:1990840	response to lectin	6/329	22/18614	1.71175e-06	1.39744e-05	9.35798e-06	KLRK1/FYN/PLCG2/KLRD1/LYN/TYROBP	6
BP	GO:1990858	cellular response to lectin	6/329	22/18614	1.71175e-06	1.39744e-05	9.35798e-06	KLRK1/FYN/PLCG2/KLRD1/LYN/TYROBP	6
BP	GO:0002673	regulation of acute inflammatory response	8/329	48/18614	1.78377e-06	1.45165e-05	9.72102e-06	IL6ST/C3/FCGR2B/HLA-E/BTK/CCR7/PIK3CG/TNF	8
BP	GO:0042509	regulation of tyrosine phosphorylation of STAT protein	10/329	82/18614	1.79981e-06	1.45165e-05	9.72102e-06	FLT3/IL6ST/JAK2/CSF1R/SOCS3/FYN/IL15/LYN/TNF/CCL5	10
BP	GO:0050848	regulation of calcium-mediated signaling	10/329	82/18614	1.79981e-06	1.45165e-05	9.72102e-06	CD22/ZAP70/CD3E/PTK2B/CMKLR1/PLCG2/CD4/TNF/CCL4/CCL3	10
BP	GO:0043372	positive regulation of CD4-positive, alpha-beta T cell differentiation	7/329	34/18614	1.80463e-06	1.45165e-05	9.72102e-06	CCL19/IL4R/IL2RG/HLA-DRB1/HLA-DRA/IL12RB1/CD86	7
BP	GO:0050869	negative regulation of B cell activation	7/329	34/18614	1.80463e-06	1.45165e-05	9.72102e-06	FCGR2B/INPP5D/BTK/LYN/IL10/TYROBP/CTLA4	7
BP	GO:1902624	positive regulation of neutrophil migration	7/329	34/18614	1.80463e-06	1.45165e-05	9.72102e-06	CXCR2/CCL19/CCR7/CD74/C3AR1/RAC2/C5AR1	7
BP	GO:0032479	regulation of type I interferon production	11/329	104/18614	2.29818e-06	1.83575e-05	1.22931e-05	IRF5/TLR4/TLR7/PLCG2/IRF1/CD14/IRF7/IL10/IFIH1/TLR8/STAT1	11
BP	GO:0032606	type I interferon production	11/329	104/18614	2.29818e-06	1.83575e-05	1.22931e-05	IRF5/TLR4/TLR7/PLCG2/IRF1/CD14/IRF7/IL10/IFIH1/TLR8/STAT1	11
BP	GO:0032613	interleukin-10 production	9/329	66/18614	2.30445e-06	1.83575e-05	1.22931e-05	HGF/FCGR2B/TLR4/BTK/CD28/PLCG2/HLA-DRB1/TYROBP/IDO1	9
BP	GO:0032653	regulation of interleukin-10 production	9/329	66/18614	2.30445e-06	1.83575e-05	1.22931e-05	HGF/FCGR2B/TLR4/BTK/CD28/PLCG2/HLA-DRB1/TYROBP/IDO1	9
BP	GO:0002269	leukocyte activation involved in inflammatory response	8/329	50/18614	2.46113e-06	1.95583e-05	1.30973e-05	IL33/JAK2/PTPRC/ITGB2/TNF/TYROBP/C5AR1/CCL3	8
BP	GO:0045860	positive regulation of protein kinase activity	21/329	366/18614	2.47787e-06	1.96438e-05	1.31545e-05	IL34/FLT3/CCL19/JAK2/RASGRP1/LTF/CSF1/CSF1R/LAT/TLR4/PTK2B/CCR7/PIK3CG/PIK3R5/PTPRC/CD4/LCP2/TNF/CCL5/CD86/SLC11A1	21
BP	GO:0042531	positive regulation of tyrosine phosphorylation of STAT protein	9/329	67/18614	2.62112e-06	2.07295e-05	1.38816e-05	FLT3/IL6ST/JAK2/CSF1R/FYN/IL15/LYN/TNF/CCL5	9
BP	GO:0007260	tyrosine phosphorylation of STAT protein	10/329	86/18614	2.79879e-06	2.20288e-05	1.47516e-05	FLT3/IL6ST/JAK2/CSF1R/SOCS3/FYN/IL15/LYN/TNF/CCL5	10
BP	GO:0045069	regulation of viral genome replication	10/329	86/18614	2.79879e-06	2.20288e-05	1.47516e-05	NR5A2/LTF/CD28/ISG20/APOBEC3G/TNF/IFIH1/CCL5/IFITM1/APOBEC3A	10
BP	GO:0045348	positive regulation of MHC class II biosynthetic process	5/329	14/18614	2.93885e-06	2.3076e-05	1.54529e-05	IL33/JAK2/CIITA/TLR4/IL10	5
BP	GO:0045670	regulation of osteoclast differentiation	9/329	68/18614	2.97452e-06	2.33004e-05	1.56032e-05	LTF/INPP5D/CSF1/TLR4/CCR1/LILRB3/TNF/TYROBP/CCL3	9
BP	GO:0098581	detection of external biotic stimulus	6/329	24/18614	2.99708e-06	2.34214e-05	1.56842e-05	CD1D/TLR4/TLR1/HLA-DRB1/HLA-A/HLA-B	6
BP	GO:0010543	regulation of platelet activation	8/329	52/18614	3.34545e-06	2.60202e-05	1.74245e-05	CTSG/IL6ST/TXK/JAK2/TLR4/PRKCQ/LYN/FCER1G	8
BP	GO:0046638	positive regulation of alpha-beta T cell differentiation	8/329	52/18614	3.34545e-06	2.60202e-05	1.74245e-05	CCL19/IL4R/ZAP70/IL2RG/HLA-DRB1/HLA-DRA/IL12RB1/CD86	8
BP	GO:0042093	T-helper cell differentiation	9/329	69/18614	3.36812e-06	2.61347e-05	1.75012e-05	RORC/CCL19/IL18R1/IL4R/PTGER4/HLA-DRB1/HLA-DRA/IL12RB1/CD86	9
BP	GO:1902106	negative regulation of leukocyte differentiation	11/329	109/18614	3.65548e-06	2.82977e-05	1.89496e-05	LTF/FCGR2B/IL4R/INPP5D/TLR4/CD74/IRF1/LYN/LILRB3/CTLA4/CCL3	11
BP	GO:0032612	interleukin-1 production	12/329	131/18614	3.68371e-06	2.83827e-05	1.90065e-05	IGHD/CCL19/JAK2/IL16/TLR4/CCR7/TNF/IL10/TYROBP/TLR8/SAA1/CCL3	12
BP	GO:0032652	regulation of interleukin-1 production	12/329	131/18614	3.68371e-06	2.83827e-05	1.90065e-05	IGHD/CCL19/JAK2/IL16/TLR4/CCR7/TNF/IL10/TYROBP/TLR8/SAA1/CCL3	12
BP	GO:0002224	toll-like receptor signaling pathway	9/329	70/18614	3.80567e-06	2.91857e-05	1.95443e-05	ESR1/TLR4/BTK/TLR1/PLCG2/CTSS/IRF1/IRF7/TLR8	9
BP	GO:0032722	positive regulation of chemokine production	9/329	70/18614	3.80567e-06	2.91857e-05	1.95443e-05	IL33/IL1RL1/HMOX1/IL4R/CSF1R/TLR4/TLR7/CD74/TNF	9
BP	GO:0002312	B cell activation involved in immune response	10/329	89/18614	3.8356e-06	2.93468e-05	1.96522e-05	CCR6/FCGR2B/TLR4/PTK2B/CD28/PTPRC/TNFSF13/PLCG2/CD19/IL10	10
BP	GO:0060333	type II interferon-mediated signaling pathway	6/329	25/18614	3.88515e-06	2.96569e-05	1.98598e-05	TXK/JAK2/IRF1/HCK/NR1H3/STAT1	6
BP	GO:0002335	mature B cell differentiation	7/329	38/18614	3.98435e-06	3.02737e-05	2.02729e-05	FCGR2B/PTK2B/IL2RG/PLCG2/CD19/CMTM7/IL10	7
BP	GO:0032728	positive regulation of interferon-beta production	7/329	38/18614	3.98435e-06	3.02737e-05	2.02729e-05	IRF5/TLR4/TLR7/IRF1/IRF7/IFIH1/TLR8	7
BP	GO:0048525	negative regulation of viral process	10/329	90/18614	4.2483e-06	3.22048e-05	2.15661e-05	LTF/CIITA/ISG20/APOBEC3G/TNF/IFIH1/CCL5/IFITM1/APOBEC3A/STAT1	10
BP	GO:0002294	CD4-positive, alpha-beta T cell differentiation involved in immune response	9/329	71/18614	4.29115e-06	3.24549e-05	2.17335e-05	RORC/CCL19/IL18R1/IL4R/PTGER4/HLA-DRB1/HLA-DRA/IL12RB1/CD86	9
BP	GO:0002517	T cell tolerance induction	5/329	15/18614	4.34454e-06	3.26336e-05	2.18532e-05	CD3E/HLA-B/ICOS/IL2RA/IDO1	5
BP	GO:0002864	regulation of acute inflammatory response to antigenic stimulus	5/329	15/18614	4.34454e-06	3.26336e-05	2.18532e-05	C3/FCGR2B/HLA-E/BTK/CCR7	5
BP	GO:1902563	regulation of neutrophil activation	5/329	15/18614	4.34454e-06	3.26336e-05	2.18532e-05	PLA2G2A/FCGR2B/PTAFR/ITGB2/TNF	5
BP	GO:1904645	response to amyloid-beta	8/329	54/18614	4.48566e-06	3.36169e-05	2.25116e-05	FCGR2B/TLR4/FYN/VCAM1/TNF/ICAM1/FPR2/MMP9	8
BP	GO:0002260	lymphocyte homeostasis	9/329	72/18614	4.82884e-06	3.5862e-05	2.40151e-05	TNFSF14/LAT/TNFRSF17/SLC40A1/CD74/TNFSF13B/LYN/IL7R/IL2RA	9
BP	GO:0002287	alpha-beta T cell activation involved in immune response	9/329	72/18614	4.82884e-06	3.5862e-05	2.40151e-05	RORC/CCL19/IL18R1/IL4R/PTGER4/HLA-DRB1/HLA-DRA/IL12RB1/CD86	9
BP	GO:0002293	alpha-beta T cell differentiation involved in immune response	9/329	72/18614	4.82884e-06	3.5862e-05	2.40151e-05	RORC/CCL19/IL18R1/IL4R/PTGER4/HLA-DRB1/HLA-DRA/IL12RB1/CD86	9
BP	GO:0042130	negative regulation of T cell proliferation	9/329	72/18614	4.82884e-06	3.5862e-05	2.40151e-05	PLA2G2A/TNFRSF14/HLA-DRB1/PTPN6/IL10/CD86/CTLA4/IL2RA/IDO1	9
BP	GO:0061900	glial cell activation	8/329	55/18614	5.16926e-06	3.83038e-05	2.56502e-05	IL33/JAK2/PTPRC/ITGB2/TNF/TYROBP/C5AR1/CCL3	8
BP	GO:0050850	positive regulation of calcium-mediated signaling	7/329	40/18614	5.71022e-06	4.22171e-05	2.82708e-05	ZAP70/CD3E/PLCG2/CD4/TNF/CCL4/CCL3	7
BP	GO:0045071	negative regulation of viral genome replication	8/329	56/18614	5.93901e-06	4.38102e-05	2.93376e-05	LTF/ISG20/APOBEC3G/TNF/IFIH1/CCL5/IFITM1/APOBEC3A	8
BP	GO:1903707	negative regulation of hemopoiesis	11/329	115/18614	6.17011e-06	4.54131e-05	3.0411e-05	LTF/FCGR2B/IL4R/INPP5D/TLR4/CD74/IRF1/LYN/LILRB3/CTLA4/CCL3	11
BP	GO:0016045	detection of bacterium	5/329	16/18614	6.22799e-06	4.57368e-05	3.06278e-05	CD1D/TLR1/HLA-DRB1/HLA-A/HLA-B	5
BP	GO:1901214	regulation of neuron death	19/329	327/18614	6.26585e-06	4.59124e-05	3.07454e-05	IL6ST/JAK2/HMOX1/CCL2/FCGR2B/NR4A3/CSF1/TLR4/PTK2B/FYN/TNFRSF1B/FASLG/ITGB2/TNF/IL10/TYROBP/CCL5/HLA-F/CCL3	19
BP	GO:0002710	negative regulation of T cell mediated immunity	6/329	27/18614	6.30297e-06	4.59796e-05	3.07903e-05	FCGR2B/KLRC1/PTPRC/KLRD1/IL7R/HLA-F	6
BP	GO:2000108	positive regulation of leukocyte apoptotic process	6/329	27/18614	6.30297e-06	4.59796e-05	3.07903e-05	PIK3CD/PDCD1/LYN/IL10/CCL5/IDO1	6
BP	GO:0008360	regulation of cell shape	12/329	138/18614	6.33147e-06	4.60852e-05	3.08611e-05	PLXNA4/SEMA4D/CCL2/CSF1R/FGR/PTK2B/FYN/ITGB2/HCK/PLXNC1/CCL24/CCL3	12
BP	GO:0150077	regulation of neuroinflammatory response	7/329	41/18614	6.7823e-06	4.92577e-05	3.29856e-05	IL33/PTPRC/TNFRSF1B/PLCG2/TNF/CCL3/MMP9	7
BP	GO:0010959	regulation of metal ion transport	22/329	423/18614	6.95452e-06	5.03973e-05	3.37487e-05	CXCL12/CCL2/IL16/PTK2B/FYN/PIK3CG/PLCG2/CD4/PTPN6/CD19/CXCR4/CCR1/B2M/LYN/CCL5/FGF12/CCL4/CCL3/CXCL10/STC2/CXCL11/CXCL9	22
BP	GO:0070555	response to interleukin-1	12/329	141/18614	7.90249e-06	5.71411e-05	3.82647e-05	CCL14/CCL19/CCL2/GBP2/CCL22/CCL5/CCL4/CCL18/CCL24/CCL3/CCL4L1/CCL3L1	12
BP	GO:0002714	positive regulation of B cell mediated immunity	7/329	42/18614	8.01639e-06	5.7711e-05	3.86463e-05	C3/HLA-E/BTK/CD28/PTPRC/TNFSF13/TNF	7
BP	GO:0002891	positive regulation of immunoglobulin mediated immune response	7/329	42/18614	8.01639e-06	5.7711e-05	3.86463e-05	C3/HLA-E/BTK/CD28/PTPRC/TNFSF13/TNF	7
BP	GO:0002763	positive regulation of myeloid leukocyte differentiation	8/329	59/18614	8.85434e-06	6.36043e-05	4.25928e-05	IL34/CSF1/CD74/CD4/HLA-DRB1/CCR1/TNF/TYROBP	8
BP	GO:0032642	regulation of chemokine production	10/329	98/18614	9.18191e-06	6.58137e-05	4.40723e-05	IL33/IL1RL1/HMOX1/IL4R/CSF1R/TLR4/TLR7/CD74/TNF/IL10	10
BP	GO:0090025	regulation of monocyte chemotaxis	6/329	29/18614	9.81768e-06	7.02178e-05	4.70215e-05	CXCL12/CCR1/LYN/CCL5/FPR2/CXCL10	6
BP	GO:0032602	chemokine production	10/329	99/18614	1.00557e-05	7.17644e-05	4.80573e-05	IL33/IL1RL1/HMOX1/IL4R/CSF1R/TLR4/TLR7/CD74/TNF/IL10	10
BP	GO:0140888	interferon-mediated signaling pathway	10/329	100/18614	1.10004e-05	7.83285e-05	5.24529e-05	TXK/JAK2/IFNAR2/PTPN6/IRF1/HCK/IRF7/NR1H3/IFITM1/STAT1	10
BP	GO:0033003	regulation of mast cell activation	7/329	44/18614	1.10469e-05	7.83285e-05	5.24529e-05	HMOX1/IL4R/NR4A3/FGR/PTPN6/RAC2/LYN	7
BP	GO:1904646	cellular response to amyloid-beta	7/329	44/18614	1.10469e-05	7.83285e-05	5.24529e-05	FCGR2B/TLR4/FYN/VCAM1/TNF/ICAM1/FPR2	7
BP	GO:0002830	positive regulation of type 2 immune response	5/329	18/18614	1.1866e-05	8.35959e-05	5.59802e-05	IL33/IL4R/CD74/CD86/IDO1	5
BP	GO:0002923	regulation of humoral immune response mediated by circulating immunoglobulin	5/329	18/18614	1.1866e-05	8.35959e-05	5.59802e-05	FCGR2B/CR2/PTPRC/PTPN6/TNF	5
BP	GO:0051770	positive regulation of nitric-oxide synthase biosynthetic process	5/329	18/18614	1.1866e-05	8.35959e-05	5.59802e-05	IL33/JAK2/CCL2/TLR4/STAT1	5
BP	GO:0043032	positive regulation of macrophage activation	6/329	30/18614	1.20907e-05	8.48153e-05	5.67968e-05	IL33/IL1RL1/IL4R/TLR4/IL10/CCL3	6
BP	GO:0060142	regulation of syncytium formation by plasma membrane fusion	6/329	30/18614	1.20907e-05	8.48153e-05	5.67968e-05	NFATC2/TNFSF14/IL4R/TYROBP/CXCL10/CXCL9	6
BP	GO:0030316	osteoclast differentiation	10/329	102/18614	1.31213e-05	9.18492e-05	6.15071e-05	LTF/INPP5D/CSF1/CSF1R/TLR4/CCR1/LILRB3/TNF/TYROBP/CCL3	10
BP	GO:0046777	protein autophosphorylation	15/329	227/18614	1.33422e-05	9.3197e-05	6.24096e-05	FLT3/TEK/TXK/JAK2/CSF1R/ZAP70/FGR/PTK2B/BTK/FYN/ENG/PTPRC/LCK/LYN/HCK	15
BP	GO:0045639	positive regulation of myeloid cell differentiation	10/329	103/18614	1.43077e-05	9.97298e-05	6.67843e-05	IL34/INPP5D/CSF1/CD74/CD4/HLA-DRB1/CCR1/TNF/TYROBP/STAT1	10
BP	GO:0032623	interleukin-2 production	8/329	63/18614	1.45451e-05	0.000100744	6.74633e-05	CD3E/CD28/PRKCQ/PTPRC/PLCG2/CD4/CARD11/CD86	8
BP	GO:0032663	regulation of interleukin-2 production	8/329	63/18614	1.45451e-05	0.000100744	6.74633e-05	CD3E/CD28/PRKCQ/PTPRC/PLCG2/CD4/CARD11/CD86	8
BP	GO:0032757	positive regulation of interleukin-8 production	8/329	63/18614	1.45451e-05	0.000100744	6.74633e-05	CD244/TLR4/TLR7/TLR1/CD74/TNF/CD14/TLR8	8
BP	GO:0046427	positive regulation of receptor signaling pathway via JAK-STAT	7/329	46/18614	1.49698e-05	0.000103468	6.92875e-05	JAK2/IL10RA/PTK2B/IL7R/TNF/IL10/CCL5	7
BP	GO:0045346	regulation of MHC class II biosynthetic process	5/329	19/18614	1.58714e-05	0.000109281	7.31804e-05	IL33/JAK2/CIITA/TLR4/IL10	5
BP	GO:0045834	positive regulation of lipid metabolic process	12/329	151/18614	1.58773e-05	0.000109281	7.31804e-05	FLT3/CCL19/TEK/NR4A3/FGR/PTK2B/CCR7/CD74/CD19/LYN/TNF/NR1H3	12
BP	GO:0019731	antibacterial humoral response	8/329	64/18614	1.63703e-05	0.000112439	7.52949e-05	CTSG/IGHA2/IGHA1/LTF/HLA-E/IGHM/HLA-A/IGKV3-20	8
BP	GO:0002701	negative regulation of production of molecular mediator of immune response	7/329	47/18614	1.73254e-05	0.000118751	7.95219e-05	IL33/HMOX1/FCGR2B/CD22/TNF/IL10/HLA-F	7
BP	GO:0002676	regulation of chronic inflammatory response	4/329	10/18614	1.85022e-05	0.000125946	8.434e-05	TNF/IL10/CCL5/IDO1	4
BP	GO:0032819	positive regulation of natural killer cell proliferation	4/329	10/18614	1.85022e-05	0.000125946	8.434e-05	JAK2/HLA-E/IL15/FCGR3A	4
BP	GO:2000563	positive regulation of CD4-positive, alpha-beta T cell proliferation	4/329	10/18614	1.85022e-05	0.000125946	8.434e-05	CD3E/CD28/PRKCQ/CARD11	4
BP	GO:0051928	positive regulation of calcium ion transport	11/329	129/18614	1.85282e-05	0.000125946	8.434e-05	CXCL12/CCL2/PLCG2/CD19/CCR1/CCL5/CCL4/CCL3/CXCL10/CXCL11/CXCL9	11
BP	GO:2000404	regulation of T cell migration	7/329	48/18614	1.99788e-05	0.000135526	9.07556e-05	CXCL12/CCR6/TNFSF14/TNFRSF14/CCL5/CXCL13/CXCL10	7
BP	GO:0002643	regulation of tolerance induction	5/329	20/18614	2.08565e-05	0.000141189	9.45477e-05	CD3E/PDCD1/HLA-B/IL2RA/IDO1	5
BP	GO:0033006	regulation of mast cell activation involved in immune response	6/329	33/18614	2.15678e-05	0.000145705	9.75715e-05	HMOX1/IL4R/FGR/PTPN6/RAC2/LYN	6
BP	GO:0060193	positive regulation of lipase activity	8/329	67/18614	2.30401e-05	0.000155014	0.000103806	TXK/ITK/ESR1/PTAFR/NR1H3/CCL5/CD86/C5AR1	8
BP	GO:1901224	positive regulation of NIK/NF-kappaB signaling	8/329	67/18614	2.30401e-05	0.000155014	0.000103806	CCL19/TNFSF14/IL18R1/TLR4/TLR7/TNF/CD14/CD86	8
BP	GO:0045577	regulation of B cell differentiation	6/329	34/18614	2.58028e-05	0.000172895	0.000115779	INPP5D/BTK/IL2RG/PTPN6/CARD11/IL10	6
BP	GO:2000406	positive regulation of T cell migration	6/329	34/18614	2.58028e-05	0.000172895	0.000115779	CXCL12/TNFSF14/TNFRSF14/CCL5/CXCL13/CXCL10	6
BP	GO:1904894	positive regulation of receptor signaling pathway via STAT	7/329	50/18614	2.62955e-05	0.000175838	0.00011775	JAK2/IL10RA/PTK2B/IL7R/TNF/IL10/CCL5	7
BP	GO:0002902	regulation of B cell apoptotic process	5/329	21/18614	2.69793e-05	0.000179317	0.00012008	BTK/CD74/PDCD1/LYN/IL10	5
BP	GO:0090026	positive regulation of monocyte chemotaxis	5/329	21/18614	2.69793e-05	0.000179317	0.00012008	CXCL12/CCR1/CCL5/FPR2/CXCL10	5
BP	GO:1901739	regulation of myoblast fusion	5/329	21/18614	2.69793e-05	0.000179317	0.00012008	NFATC2/TNFSF14/IL4R/CXCL10/CXCL9	5
BP	GO:0061082	myeloid leukocyte cytokine production	7/329	51/18614	3.00216e-05	0.000199135	0.000133351	HMOX1/NR4A3/TLR4/TLR7/CD74/PLCG2/SEMA7A	7
BP	GO:0061081	positive regulation of myeloid leukocyte cytokine production involved in immune response	6/329	35/18614	3.06816e-05	0.000203104	0.000136009	NR4A3/TLR4/TLR7/CD74/PLCG2/SEMA7A	6
BP	GO:0007200	phospholipase C-activating G protein-coupled receptor signaling pathway	10/329	113/18614	3.22306e-05	0.000212929	0.000142589	CXCR2/S1PR1/PRKCB/ESR1/CMKLR1/C3AR1/C5AR2/FPR1/C5AR1/FPR2	10
BP	GO:0035739	CD4-positive, alpha-beta T cell proliferation	5/329	22/18614	3.44109e-05	0.000225522	0.000151021	CD3E/CD28/PRKCQ/CARD11/IL2RA	5
BP	GO:0051767	nitric-oxide synthase biosynthetic process	5/329	22/18614	3.44109e-05	0.000225522	0.000151021	IL33/JAK2/CCL2/TLR4/STAT1	5
BP	GO:0051769	regulation of nitric-oxide synthase biosynthetic process	5/329	22/18614	3.44109e-05	0.000225522	0.000151021	IL33/JAK2/CCL2/TLR4/STAT1	5
BP	GO:2000561	regulation of CD4-positive, alpha-beta T cell proliferation	5/329	22/18614	3.44109e-05	0.000225522	0.000151021	CD3E/CD28/PRKCQ/CARD11/IL2RA	5
BP	GO:0045589	regulation of regulatory T cell differentiation	6/329	36/18614	3.62746e-05	0.000237263	0.000158884	CD28/IL2RG/HLA-DRB1/HLA-DRA/IRF1/CTLA4	6
BP	GO:0032715	negative regulation of interleukin-6 production	8/329	72/18614	3.91667e-05	0.000255465	0.000171073	ARRB1/HGF/INPP5D/TLR4/PTPN6/C5AR2/TNF/IL10	8
BP	GO:0070997	neuron death	19/329	373/18614	3.92128e-05	0.000255465	0.000171073	IL6ST/JAK2/HMOX1/CCL2/FCGR2B/NR4A3/CSF1/TLR4/PTK2B/FYN/TNFRSF1B/FASLG/ITGB2/TNF/IL10/TYROBP/CCL5/HLA-F/CCL3	19
BP	GO:0032817	regulation of natural killer cell proliferation	4/329	12/18614	4.24066e-05	0.000274102	0.000183553	JAK2/HLA-E/IL15/FCGR3A	4
BP	GO:0061517	macrophage proliferation	4/329	12/18614	4.24066e-05	0.000274102	0.000183553	IL34/IL33/CSF1/CSF1R	4
BP	GO:0097048	dendritic cell apoptotic process	4/329	12/18614	4.24066e-05	0.000274102	0.000183553	CXCL12/CCL19/CCR7/LYN	4
BP	GO:2000668	regulation of dendritic cell apoptotic process	4/329	12/18614	4.24066e-05	0.000274102	0.000183553	CXCL12/CCL19/CCR7/LYN	4
BP	GO:0034110	regulation of homotypic cell-cell adhesion	6/329	37/18614	4.26568e-05	0.000275178	0.000184274	CTSG/IL6ST/JAK2/PRKCQ/LYN/CCL5	6
BP	GO:0046637	regulation of alpha-beta T cell differentiation	8/329	73/18614	4.33197e-05	0.000277382	0.00018575	CCL19/IL4R/ZAP70/IL2RG/HLA-DRB1/HLA-DRA/IL12RB1/CD86	8
BP	GO:0006925	inflammatory cell apoptotic process	5/329	23/18614	4.33357e-05	0.000277382	0.00018575	CXCR2/FASLG/PIK3CD/IRF7/CTSL	5
BP	GO:0019835	cytolysis	5/329	23/18614	4.33357e-05	0.000277382	0.00018575	PLA2G2A/LYZ/PRF1/GZMB/MICB	5
BP	GO:0050855	regulation of B cell receptor signaling pathway	5/329	23/18614	4.33357e-05	0.000277382	0.00018575	FCGR2B/CD22/PRKCB/CD19/LYN	5
BP	GO:0043406	positive regulation of MAP kinase activity	10/329	117/18614	4.35112e-05	0.000277965	0.00018614	IL34/FLT3/CCL19/RASGRP1/TLR4/PTK2B/PIK3CG/PIK3R5/PTPRC/TNF	10
BP	GO:0014009	glial cell proliferation	7/329	54/18614	4.38885e-05	0.000279832	0.00018739	IL34/IL33/CSF1/CSF1R/PTK2B/LYN/TNF	7
BP	GO:0051897	positive regulation of protein kinase B signaling	10/329	118/18614	4.6807e-05	0.000297863	0.000199465	CCL19/TEK/CD28/CCR7/PIK3CG/ENG/PIK3R5/PIK3CD/TNF/CCL3	10
BP	GO:0007596	blood coagulation	14/329	224/18614	4.76628e-05	0.000302723	0.000202719	CTSG/IL6ST/TXK/JAK2/TLR4/VAV1/PRKCQ/PIK3CG/LCK/PLCG2/PTPN6/LYN/SAA1/FCER1G	14
BP	GO:0002686	negative regulation of leukocyte migration	7/329	55/18614	4.9535e-05	0.000312803	0.000209469	CXCL12/IL33/HMOX1/CCL2/KLRK1/PTGER4/C5AR2	7
BP	GO:0010518	positive regulation of phospholipase activity	7/329	55/18614	4.9535e-05	0.000312803	0.000209469	TXK/ITK/ESR1/PTAFR/CCL5/CD86/C5AR1	7
BP	GO:0043370	regulation of CD4-positive, alpha-beta T cell differentiation	7/329	55/18614	4.9535e-05	0.000312803	0.000209469	CCL19/IL4R/IL2RG/HLA-DRB1/HLA-DRA/IL12RB1/CD86	7
BP	GO:0009595	detection of biotic stimulus	6/329	38/18614	4.99079e-05	0.000313952	0.000210239	CD1D/TLR4/TLR1/HLA-DRB1/HLA-A/HLA-B	6
BP	GO:0070229	negative regulation of lymphocyte apoptotic process	6/329	38/18614	4.99079e-05	0.000313952	0.000210239	PRKCQ/CD74/PDCD1/IL7R/CCL5/IDO1	6
BP	GO:0010721	negative regulation of cell development	16/329	286/18614	5.33253e-05	0.000334809	0.000224206	SEMA4D/LTF/FCGR2B/IL4R/INPP5D/TLR4/CD74/SEMA6B/B2M/IRF1/SEMA7A/LYN/LILRB3/TNF/CTLA4/CCL3	16
BP	GO:0002922	positive regulation of humoral immune response	5/329	24/18614	5.39512e-05	0.000336173	0.000225119	C3/FCGR2B/CCR7/PTPRC/TNF	5
BP	GO:0034695	response to prostaglandin E	5/329	24/18614	5.39512e-05	0.000336173	0.000225119	CCL19/A2M/PTGER2/PTGER4/CCR7	5
BP	GO:0060143	positive regulation of syncytium formation by plasma membrane fusion	5/329	24/18614	5.39512e-05	0.000336173	0.000225119	NFATC2/TNFSF14/IL4R/TYROBP/CXCL9	5
BP	GO:0060907	positive regulation of macrophage cytokine production	5/329	24/18614	5.39512e-05	0.000336173	0.000225119	TLR4/TLR7/CD74/PLCG2/SEMA7A	5
BP	GO:0032608	interferon-beta production	7/329	56/18614	5.5763e-05	0.0003455	0.000231365	IRF5/TLR4/TLR7/IRF1/IRF7/IFIH1/TLR8	7
BP	GO:0032648	regulation of interferon-beta production	7/329	56/18614	5.5763e-05	0.0003455	0.000231365	IRF5/TLR4/TLR7/IRF1/IRF7/IFIH1/TLR8	7
BP	GO:0070231	T cell apoptotic process	7/329	56/18614	5.5763e-05	0.0003455	0.000231365	PRKCQ/FASLG/PDCD1/IL7R/CCL5/IL2RA/IDO1	7
BP	GO:0045066	regulatory T cell differentiation	6/329	39/18614	5.81124e-05	0.000359379	0.00024066	CD28/IL2RG/HLA-DRB1/HLA-DRA/IRF1/CTLA4	6
BP	GO:0002664	regulation of T cell tolerance induction	4/329	13/18614	6.0402e-05	0.00037214	0.000249204	CD3E/HLA-B/IL2RA/IDO1	4
BP	GO:0070486	leukocyte aggregation	4/329	13/18614	6.0402e-05	0.00037214	0.000249204	SEMA4D/NR4A3/ZAP70/RAC2	4
BP	GO:0050817	coagulation	14/329	229/18614	6.05493e-05	0.00037235	0.000249345	CTSG/IL6ST/TXK/JAK2/TLR4/VAV1/PRKCQ/PIK3CG/LCK/PLCG2/PTPN6/LYN/SAA1/FCER1G	14
BP	GO:0007599	hemostasis	14/329	230/18614	6.34634e-05	0.000389542	0.000260858	CTSG/IL6ST/TXK/JAK2/TLR4/VAV1/PRKCQ/PIK3CG/LCK/PLCG2/PTPN6/LYN/SAA1/FCER1G	14
BP	GO:0001779	natural killer cell differentiation	5/329	25/18614	6.64677e-05	0.000405904	0.000271815	RASGRP1/IL15RA/IL15/PTPRC/PIK3CD	5
BP	GO:0043302	positive regulation of leukocyte degranulation	5/329	25/18614	6.64677e-05	0.000405904	0.000271815	IL4R/PTAFR/FGR/ITGB2/HLA-F	5
BP	GO:0043270	positive regulation of monoatomic ion transport	14/329	231/18614	6.64991e-05	0.000405904	0.000271815	CXCL12/CCL2/PTAFR/PLCG2/CTSS/CD19/CCR1/CCL5/FGF12/CCL4/CCL3/CXCL10/CXCL11/CXCL9	14
BP	GO:0010863	positive regulation of phospholipase C activity	6/329	40/18614	6.73599e-05	0.000409638	0.000274315	TXK/ITK/ESR1/PTAFR/CD86/C5AR1	6
BP	GO:0042092	type 2 immune response	6/329	40/18614	6.73599e-05	0.000409638	0.000274315	IL33/IL4R/CD74/IL10/CD86/IDO1	6
BP	GO:0045824	negative regulation of innate immune response	8/329	78/18614	7.00031e-05	0.000424927	0.000284553	A2M/HLA-E/KLRC1/KLRD1/NR1H3/HLA-A/HLA-B/HLA-F	8
BP	GO:0048660	regulation of smooth muscle cell proliferation	12/329	176/18614	7.19484e-05	0.000435931	0.000291922	S1PR1/JAK2/HMOX1/NR4A3/PTAFR/TLR4/IL15/TNF/IL10/CCL5/STAT1/MMP9	12
BP	GO:0002832	negative regulation of response to biotic stimulus	10/329	125/18614	7.64125e-05	0.000462127	0.000309465	A2M/LTF/HLA-E/KLRC1/KLRD1/NR1H3/HLA-A/HLA-B/HLA-F/MICB	10
BP	GO:0070588	calcium ion transmembrane transport	18/329	360/18614	7.92951e-05	0.00047868	0.00032055	XCR1/CCL19/PTK2B/CCR7/FYN/PIK3CG/PTPRC/LCK/PLCG2/CCR5/PTPN6/CD19/FASLG/LYN/CCL3/CXCL10/CXCL11/CXCL9	18
BP	GO:0050857	positive regulation of antigen receptor-mediated signaling pathway	5/329	26/18614	8.11085e-05	0.000488731	0.00032728	PRKCB/CCR7/PTPRC/LCK/CARD11	5
BP	GO:0019233	sensory perception of pain	9/329	103/18614	8.82136e-05	0.000530572	0.000355299	CXCL12/IL33/CCL2/PTAFR/FYN/CXCR4/TNF/IL10/CCL3	9
BP	GO:0048659	smooth muscle cell proliferation	12/329	180/18614	8.92643e-05	0.000534571	0.000357977	S1PR1/JAK2/HMOX1/NR4A3/PTAFR/TLR4/IL15/TNF/IL10/CCL5/STAT1/MMP9	12
BP	GO:0045622	regulation of T-helper cell differentiation	6/329	42/18614	8.9366e-05	0.000534571	0.000357977	CCL19/IL4R/HLA-DRB1/HLA-DRA/IL12RB1/CD86	6
BP	GO:1900274	regulation of phospholipase C activity	6/329	42/18614	8.9366e-05	0.000534571	0.000357977	TXK/ITK/ESR1/PTAFR/CD86/C5AR1	6
BP	GO:0034113	heterotypic cell-cell adhesion	7/329	61/18614	9.72753e-05	0.000579775	0.000388248	CD1D/PTPRC/LCK/VCAM1/ITGB2/TNF/IL10	7
BP	GO:0043903	regulation of biological process involved in symbiotic interaction	7/329	61/18614	9.72753e-05	0.000579775	0.000388248	LTF/CIITA/TRIM22/CD74/CD4/HLA-DRB1/IFITM1	7
BP	GO:0001783	B cell apoptotic process	5/329	27/18614	9.81098e-05	0.000583691	0.000390871	BTK/CD74/PDCD1/LYN/IL10	5
BP	GO:0046425	regulation of receptor signaling pathway via JAK-STAT	9/329	105/18614	0.000102419	0.00060823	0.000407303	JAK2/IL10RA/PTK2B/SOCS3/PTPRC/IL7R/TNF/IL10/CCL5	9
BP	GO:1903305	regulation of regulated secretory pathway	10/329	130/18614	0.000106201	0.000629552	0.000421581	HMOX1/FCGR2B/IL4R/PRKCB/PTAFR/FGR/RAC2/LYN/ITGB2/HLA-F	10
BP	GO:0001787	natural killer cell proliferation	4/329	15/18614	0.00011213	0.000662312	0.000443519	JAK2/HLA-E/IL15/FCGR3A	4
BP	GO:0050966	detection of mechanical stimulus involved in sensory perception of pain	4/329	15/18614	0.00011213	0.000662312	0.000443519	CXCL12/FYN/CXCR4/TNF	4
BP	GO:0042060	wound healing	20/329	439/18614	0.000115295	0.000679788	0.000455222	CTSG/IL33/IL6ST/TXK/JAK2/HMOX1/ACVRL1/TLR4/VAV1/PRKCQ/PIK3CG/LCK/PLCG2/PTPN6/CXCR4/LYN/TNF/SAA1/FCER1G/SLC11A1	20
BP	GO:0001936	regulation of endothelial cell proliferation	12/329	185/18614	0.000115857	0.000681875	0.00045662	CXCL12/FGF7/TEK/HMOX1/CCL2/TNFSF12/ACVRL1/PIK3CD/TNF/IL10/STAT1/CCL24	12
BP	GO:0062207	regulation of pattern recognition receptor signaling pathway	9/329	107/18614	0.000118494	0.000696151	0.00046618	LTF/ESR1/TLR4/TLR1/IRF1/LYN/CD14/IRF7/NR1H3	9
BP	GO:0032731	positive regulation of interleukin-1 beta production	7/329	63/18614	0.000119698	0.000701975	0.00047008	CCL19/JAK2/TLR4/TNF/TYROBP/TLR8/CCL3	7
BP	GO:0043405	regulation of MAP kinase activity	12/329	186/18614	0.000121921	0.000713736	0.000477956	IL34/FLT3/CCL19/RASGRP1/TLR4/PTK2B/PIK3CG/PIK3R5/PTPRC/PTPN6/LYN/TNF	12
BP	GO:0051092	positive regulation of NF-kappaB transcription factor activity	11/329	159/18614	0.00012587	0.000735544	0.000492559	LTF/IL18R1/PRKCB/IL18RAP/TLR4/BTK/PRKCQ/TRIM22/PLCG2/CARD11/TNF	11
BP	GO:0048524	positive regulation of viral process	7/329	64/18614	0.000132388	0.000772263	0.000517148	NR5A2/CD209/CD28/CD74/CD4/HLA-DRB1/CCL5	7
BP	GO:0097028	dendritic cell differentiation	6/329	45/18614	0.000132719	0.000772824	0.000517524	FLT3/CCL19/FCGR2B/CCR7/LYN/HLA-B	6
BP	GO:0033209	tumor necrosis factor-mediated signaling pathway	9/329	109/18614	0.000136627	0.000794177	0.000531823	JAK2/TNFRSF14/PTK2B/TNFRSF17/TNFRSF1B/TNFSF13B/TNF/TNFRSF4/STAT1	9
BP	GO:0010819	regulation of T cell chemotaxis	4/329	16/18614	0.000147431	0.00085096	0.000569848	TNFSF14/CCL5/CXCL13/CXCL10	4
BP	GO:0045579	positive regulation of B cell differentiation	4/329	16/18614	0.000147431	0.00085096	0.000569848	INPP5D/BTK/IL2RG/IL10	4
BP	GO:0070230	positive regulation of lymphocyte apoptotic process	4/329	16/18614	0.000147431	0.00085096	0.000569848	PDCD1/IL10/CCL5/IDO1	4
BP	GO:1901741	positive regulation of myoblast fusion	4/329	16/18614	0.000147431	0.00085096	0.000569848	NFATC2/TNFSF14/IL4R/CXCL9	4
BP	GO:0002455	humoral immune response mediated by circulating immunoglobulin	6/329	46/18614	0.000150381	0.000866471	0.000580235	C3/FCGR2B/CR2/PTPRC/PTPN6/TNF	6
BP	GO:0033627	cell adhesion mediated by integrin	8/329	87/18614	0.000152069	0.000874665	0.000585722	CD3E/PIK3CG/ITGAL/PTPN6/LYN/ITGB2/CCL5/CXCL13	8
BP	GO:0010517	regulation of phospholipase activity	7/329	66/18614	0.000161042	0.000921441	0.000617046	TXK/ITK/ESR1/PTAFR/CCL5/CD86/C5AR1	7
BP	GO:0031100	animal organ regeneration	7/329	66/18614	0.000161042	0.000921441	0.000617046	CXCL12/FLT3/HMOX1/HGF/NR4A3/TNF/IL10	7
BP	GO:0060760	positive regulation of response to cytokine stimulus	7/329	66/18614	0.000161042	0.000921441	0.000617046	TXK/CSF1/TLR4/CD74/CXCR4/IRF7/IFIH1	7
BP	GO:0090330	regulation of platelet aggregation	5/329	30/18614	0.000165821	0.000947139	0.000634254	CTSG/IL6ST/JAK2/PRKCQ/LYN	5
BP	GO:0007229	integrin-mediated signaling pathway	9/329	112/18614	0.000168136	0.000958696	0.000641993	TXK/LAT/FGR/PTK2B/VAV1/ITGAL/SEMA7A/ITGB2/HCK	9
BP	GO:0060191	regulation of lipase activity	8/329	89/18614	0.000178278	0.00101477	0.000679541	TXK/ITK/ESR1/PTAFR/NR1H3/CCL5/CD86/C5AR1	8
BP	GO:0071902	positive regulation of protein serine/threonine kinase activity	12/329	195/18614	0.000189899	0.00107288	0.000718458	IL34/FLT3/CCL19/RASGRP1/LTF/CSF1R/TLR4/PTK2B/PIK3CG/PIK3R5/PTPRC/TNF	12
BP	GO:0002921	negative regulation of humoral immune response	4/329	17/18614	0.000190119	0.00107288	0.000718458	A2M/FCGR2B/CR2/PTPN6	4
BP	GO:0034112	positive regulation of homotypic cell-cell adhesion	4/329	17/18614	0.000190119	0.00107288	0.000718458	CTSG/IL6ST/JAK2/CCL5	4
BP	GO:0036005	response to macrophage colony-stimulating factor	4/329	17/18614	0.000190119	0.00107288	0.000718458	CSF1/CSF1R/TLR4/TNF	4
BP	GO:0090713	immunological memory process	4/329	17/18614	0.000190119	0.00107288	0.000718458	TNFRSF14/HLA-DRB1/HLA-DRA/IL12RB1	4
BP	GO:0046596	regulation of viral entry into host cell	6/329	48/18614	0.000191264	0.0010775	0.000721548	CIITA/TRIM22/CD74/CD4/HLA-DRB1/IFITM1	6
BP	GO:0050829	defense response to Gram-negative bacterium	8/329	90/18614	0.000192711	0.0010838	0.000725767	CTSG/LTF/LYZ/TNFRSF14/TLR4/CD4/IGHM/SLC11A1	8
BP	GO:0050679	positive regulation of epithelial cell proliferation	13/329	225/18614	0.000193634	0.00108713	0.000727997	CXCL12/FGF7/TEK/HMOX1/TNFSF12/ACVRL1/NR4A3/BTK/PIK3CD/TNF/IL10/C5AR1/CCL24	13
BP	GO:0043304	regulation of mast cell degranulation	5/329	31/18614	0.000194869	0.0010922	0.000731394	HMOX1/IL4R/FGR/RAC2/LYN	5
BP	GO:1904019	epithelial cell apoptotic process	10/329	140/18614	0.000195846	0.0010958	0.000733808	TEK/JAK2/HMOX1/CCL2/ESR1/PIK3CG/FASLG/TNF/IL10/ICAM1	10
BP	GO:0001938	positive regulation of endothelial cell proliferation	9/329	115/18614	0.000205481	0.00114776	0.000768602	CXCL12/FGF7/TEK/HMOX1/TNFSF12/ACVRL1/PIK3CD/IL10/CCL24	9
BP	GO:0014015	positive regulation of gliogenesis	7/329	69/18614	0.000213247	0.00118912	0.000796299	IL34/IL33/IL6ST/TNFRSF1B/CXCR4/LYN/TNF	7
BP	GO:0033628	regulation of cell adhesion mediated by integrin	6/329	49/18614	0.000214748	0.00119345	0.000799196	CD3E/PIK3CG/PTPN6/LYN/CCL5/CXCL13	6
BP	GO:0140895	cell surface toll-like receptor signaling pathway	6/329	49/18614	0.000214748	0.00119345	0.000799196	LTF/TLR4/TLR1/LYN/CD14/NR1H3	6
BP	GO:1904892	regulation of receptor signaling pathway via STAT	9/329	116/18614	0.000219365	0.00121705	0.000815	JAK2/IL10RA/PTK2B/SOCS3/PTPRC/IL7R/TNF/IL10/CCL5	9
BP	GO:1901216	positive regulation of neuron death	8/329	92/18614	0.000224463	0.00124324	0.000832539	FCGR2B/TLR4/FYN/FASLG/ITGB2/TNF/TYROBP/CCL3	8
BP	GO:0034694	response to prostaglandin	5/329	32/18614	0.00022764	0.0012566	0.000841487	CCL19/A2M/PTGER2/PTGER4/CCR7	5
BP	GO:0045671	negative regulation of osteoclast differentiation	5/329	32/18614	0.00022764	0.0012566	0.000841487	LTF/INPP5D/TLR4/LILRB3/CCL3	5
BP	GO:0050922	negative regulation of chemotaxis	7/329	70/18614	0.000233402	0.00128625	0.000861342	SEMA4D/CCL2/KLRK1/SEMA6B/SEMA7A/C5AR2/CXCL13	7
BP	GO:0048535	lymph node development	4/329	18/18614	0.000241048	0.00132395	0.000886589	CXCR5/IL15/LTB/IL7R	4
BP	GO:0150078	positive regulation of neuroinflammatory response	4/329	18/18614	0.000241048	0.00132395	0.000886589	IL33/PLCG2/TNF/CCL3	4
BP	GO:0051090	regulation of DNA-binding transcription factor activity	20/329	465/18614	0.000246827	0.00135344	0.000906332	ARRB1/JAK2/HMOX1/LTF/IL18R1/PRKCB/ESR1/IL18RAP/TLR4/BTK/PRKCQ/TRIM22/CMKLR1/PLCG2/CARD11/HCK/TNF/IL10/NFKBIE/TNFRSF4	20
BP	GO:0001935	endothelial cell proliferation	12/329	201/18614	0.000251324	0.0013758	0.000921309	CXCL12/FGF7/TEK/HMOX1/CCL2/TNFSF12/ACVRL1/PIK3CD/TNF/IL10/STAT1/CCL24	12
BP	GO:0002828	regulation of type 2 immune response	5/329	33/18614	0.000264438	0.00144519	0.000967772	IL33/IL4R/CD74/CD86/IDO1	5
BP	GO:0002762	negative regulation of myeloid leukocyte differentiation	6/329	52/18614	0.000299068	0.00163173	0.00109269	LTF/INPP5D/TLR4/LYN/LILRB3/CCL3	6
BP	GO:0002281	macrophage activation involved in immune response	4/329	19/18614	0.000301095	0.00163196	0.00109285	IL33/PLCG2/TNF/TYROBP	4
BP	GO:0002283	neutrophil activation involved in immune response	4/329	19/18614	0.000301095	0.00163196	0.00109285	PTAFR/ITGB2/TYROBP/FCER1G	4
BP	GO:0002755	MyD88-dependent toll-like receptor signaling pathway	4/329	19/18614	0.000301095	0.00163196	0.00109285	TLR4/BTK/IRF1/IRF7	4
BP	GO:0032695	negative regulation of interleukin-12 production	4/329	19/18614	0.000301095	0.00163196	0.00109285	CCR7/CMKLR1/IL10/TLR8	4
BP	GO:0070527	platelet aggregation	7/329	73/18614	0.000303238	0.00164088	0.00109882	CTSG/IL6ST/JAK2/PRKCQ/PIK3CG/PTPN6/LYN	7
BP	GO:0048841	regulation of axon extension involved in axon guidance	5/329	34/18614	0.000305582	0.00165085	0.00110549	PLXNA4/CXCL12/SEMA4D/SEMA6B/SEMA7A	5
BP	GO:0060759	regulation of response to cytokine stimulus	11/329	177/18614	0.000320919	0.00173086	0.00115907	TXK/CSF1/TLR4/PTPRC/CD74/PTPN6/CXCR4/IRF7/NR1H3/IFIH1/CCL5	11
BP	GO:0034109	homotypic cell-cell adhesion	8/329	97/18614	0.000322962	0.00173903	0.00116454	CTSG/IL6ST/JAK2/PRKCQ/PIK3CG/PTPN6/LYN/CCL5	8
BP	GO:0031644	regulation of nervous system process	10/329	150/18614	0.000342011	0.00183859	0.00123122	IL33/HGF/PTAFR/PTK2B/TNFRSF1B/TNF/IL10/FGF12/TYMP/CCL3	10
BP	GO:0051091	positive regulation of DNA-binding transcription factor activity	14/329	271/18614	0.000351566	0.00188687	0.00126355	JAK2/LTF/IL18R1/PRKCB/ESR1/IL18RAP/TLR4/BTK/PRKCQ/TRIM22/PLCG2/CARD11/TNF/IL10	14
BP	GO:0001780	neutrophil homeostasis	4/329	20/18614	0.000371155	0.00198876	0.00133178	CXCR2/CSF1/BTK/PIK3CD	4
BP	GO:0052372	modulation by symbiont of entry into host	6/329	55/18614	0.000407385	0.00217934	0.0014594	CIITA/TRIM22/CD74/CD4/HLA-DRB1/IFITM1	6
BP	GO:0019216	regulation of lipid metabolic process	16/329	344/18614	0.000439095	0.00234517	0.00157045	RORC/FLT3/CCL19/TEK/C3/NR4A3/FGR/PTK2B/CCR7/PIK3CG/CD74/PLCG2/CD19/LYN/TNF/NR1H3	16
BP	GO:0022604	regulation of cell morphogenesis	13/329	245/18614	0.000440655	0.00234969	0.00157347	PLXNA4/SEMA4D/CCL2/CSF1R/FGR/PTK2B/FYN/CXCR4/ITGB2/HCK/PLXNC1/CCL24/CCL3	13
BP	GO:0002752	cell surface pattern recognition receptor signaling pathway	6/329	56/18614	0.00044958	0.00239339	0.00160274	LTF/TLR4/TLR1/LYN/CD14/NR1H3	6
BP	GO:0007252	I-kappaB phosphorylation	4/329	21/18614	0.000452137	0.00240312	0.00160926	TLR4/TLR7/PLCG2/TNF	4
BP	GO:0010934	macrophage cytokine production	5/329	37/18614	0.000458408	0.0024286	0.00162632	TLR4/TLR7/CD74/PLCG2/SEMA7A	5
BP	GO:0010935	regulation of macrophage cytokine production	5/329	37/18614	0.000458408	0.0024286	0.00162632	TLR4/TLR7/CD74/PLCG2/SEMA7A	5
BP	GO:0043491	protein kinase B signaling	12/329	215/18614	0.000463131	0.00244968	0.00164043	CCL19/TEK/CCL2/CD28/CCR7/PIK3CG/ENG/PIK3R5/PIK3CD/TNF/CCL5/CCL3	12
BP	GO:0033002	muscle cell proliferation	13/329	249/18614	0.000513542	0.00271196	0.00181607	S1PR1/JAK2/HMOX1/HGF/NR4A3/PTAFR/TLR4/IL15/TNF/IL10/CCL5/STAT1/MMP9	13
BP	GO:0002369	T cell cytokine production	5/329	38/18614	0.000520302	0.00272579	0.00182533	IL18R1/TNFRSF1B/B2M/HLA-A/HLA-F	5
BP	GO:0002724	regulation of T cell cytokine production	5/329	38/18614	0.000520302	0.00272579	0.00182533	IL18R1/TNFRSF1B/B2M/HLA-A/HLA-F	5
BP	GO:0010742	macrophage derived foam cell differentiation	5/329	38/18614	0.000520302	0.00272579	0.00182533	PLA2G2A/CSF1/NR1H3/STAT1/MSR1	5
BP	GO:0048846	axon extension involved in axon guidance	5/329	38/18614	0.000520302	0.00272579	0.00182533	PLXNA4/CXCL12/SEMA4D/SEMA6B/SEMA7A	5
BP	GO:1902284	neuron projection extension involved in neuron projection guidance	5/329	38/18614	0.000520302	0.00272579	0.00182533	PLXNA4/CXCL12/SEMA4D/SEMA6B/SEMA7A	5
BP	GO:0001895	retina homeostasis	7/329	80/18614	0.000532204	0.0027837	0.00186412	IGHA2/IGHA1/LTF/LYZ/B2M/IGKC/IGHG3	7
BP	GO:0033630	positive regulation of cell adhesion mediated by integrin	4/329	22/18614	0.000544965	0.00284142	0.00190276	CD3E/PTPN6/CCL5/CXCL13	4
BP	GO:0045624	positive regulation of T-helper cell differentiation	4/329	22/18614	0.000544965	0.00284142	0.00190276	CCL19/IL4R/IL12RB1/CD86	4
BP	GO:0097305	response to alcohol	13/329	252/18614	0.000574688	0.00299165	0.00200337	CCL19/A2M/PTGER2/PTGER4/PTK2B/CCR7/FYN/CCR5/VCAM1/TNF/CD14/CYBB/CCL3	13
BP	GO:0070232	regulation of T cell apoptotic process	5/329	39/18614	0.000588271	0.00304789	0.00204103	PRKCQ/PDCD1/IL7R/CCL5/IDO1	5
BP	GO:0090077	foam cell differentiation	5/329	39/18614	0.000588271	0.00304789	0.00204103	PLA2G2A/CSF1/NR1H3/STAT1/MSR1	5
BP	GO:0097242	amyloid-beta clearance	5/329	39/18614	0.000588271	0.00304789	0.00204103	C3/ITGB2/TNF/C5AR1/MSR1	5
BP	GO:0002291	T cell activation via T cell receptor contact with antigen bound to MHC molecule on antigen presenting cell	3/329	10/18614	0.000598756	0.00309247	0.00207088	ITGAL/HLA-DMB/ICAM1	3
BP	GO:0002361	CD4-positive, CD25-positive, alpha-beta regulatory T cell differentiation	3/329	10/18614	0.000598756	0.00309247	0.00207088	IL2RG/HLA-DRB1/HLA-DRA	3
BP	GO:0051279	regulation of release of sequestered calcium ion into cytosol	7/329	82/18614	0.000618088	0.00318732	0.0021344	PTK2B/PTPN6/CD19/LYN/CXCL10/CXCL11/CXCL9	7
BP	GO:0010560	positive regulation of glycoprotein biosynthetic process	4/329	23/18614	0.000650571	0.00334958	0.00224305	IL33/CCL19/CCR7/IL15	4
BP	GO:0006898	receptor-mediated endocytosis	13/329	256/18614	0.000665701	0.00342212	0.00229163	CXCR2/ARRB1/CCL19/C3/FCGR2B/PLCG2/CXCL16/B2M/ITGB2/CD14/CTSL/FCER1G/MSR1	13
BP	GO:1904035	regulation of epithelial cell apoptotic process	8/329	109/18614	0.000707444	0.00363103	0.00243153	TEK/JAK2/HMOX1/CCL2/ESR1/FASLG/TNF/ICAM1	8
BP	GO:0097191	extrinsic apoptotic signaling pathway	12/329	227/18614	0.000749314	0.00383994	0.00257143	IL33/JAK2/HMOX1/TNFSF12/HGF/PTPRC/LTB/TNFRSF1B/TNFRSF10C/FASLG/TNF/ICAM1	12
BP	GO:1901222	regulation of NIK/NF-kappaB signaling	8/329	110/18614	0.000751438	0.00384484	0.00257471	CCL19/TNFSF14/IL18R1/TLR4/TLR7/TNF/CD14/CD86	8
BP	GO:0071496	cellular response to external stimulus	15/329	327/18614	0.000758231	0.00386851	0.00259056	IL33/MAP3K14/HMOX1/TNFSF14/PTGER4/TLR4/TLR7/ENG/IL15/PTPRC/VCAM1/IRF1/LYN/TLR8/TNFRSF8	15
BP	GO:0031960	response to corticosteroid	10/329	166/18614	0.000758417	0.00386851	0.00259056	PTGDS/FLT3/A2M/JAK2/PTAFR/ENG/TNF/SSTR2/IL10/CYBB	10
BP	GO:0098586	cellular response to virus	7/329	85/18614	0.000767168	0.00390709	0.0026164	CCL19/JAK2/TLR7/IFNAR2/IFIH1/CCL5/CXCL10	7
BP	GO:0070233	negative regulation of T cell apoptotic process	4/329	24/18614	0.000769895	0.00390888	0.00261759	PRKCQ/IL7R/CCL5/IDO1	4
BP	GO:1903902	positive regulation of viral life cycle	4/329	24/18614	0.000769895	0.00390888	0.00261759	CD209/CD74/CD4/HLA-DRB1	4
BP	GO:0000768	syncytium formation by plasma membrane fusion	6/329	62/18614	0.000779087	0.00393732	0.00263664	NFATC2/TNFSF14/IL4R/TYROBP/CXCL10/CXCL9	6
BP	GO:0045428	regulation of nitric oxide biosynthetic process	6/329	62/18614	0.000779087	0.00393732	0.00263664	JAK2/KLRK1/TLR4/PTK2B/TNF/IL10	6
BP	GO:0140253	cell-cell fusion	6/329	62/18614	0.000779087	0.00393732	0.00263664	NFATC2/TNFSF14/IL4R/TYROBP/CXCL10/CXCL9	6
BP	GO:0002924	negative regulation of humoral immune response mediated by circulating immunoglobulin	3/329	11/18614	0.000812538	0.00408754	0.00273723	FCGR2B/CR2/PTPN6	3
BP	GO:0033089	positive regulation of T cell differentiation in thymus	3/329	11/18614	0.000812538	0.00408754	0.00273723	RASGRP1/IL2RG/IL7R	3
BP	GO:0033632	regulation of cell-cell adhesion mediated by integrin	3/329	11/18614	0.000812538	0.00408754	0.00273723	CD3E/CCL5/CXCL13	3
BP	GO:0045429	positive regulation of nitric oxide biosynthetic process	5/329	42/18614	0.000832383	0.00417461	0.00279554	JAK2/KLRK1/TLR4/PTK2B/TNF	5
BP	GO:0050691	regulation of defense response to virus by host	5/329	42/18614	0.000832383	0.00417461	0.00279554	IL15/APOBEC3G/IL12RB1/STAT1/MICB	5
BP	GO:0032611	interleukin-1 beta production	8/329	112/18614	0.000846026	0.00423013	0.00283272	CCL19/JAK2/TLR4/CCR7/TNF/TYROBP/TLR8/CCL3	8
BP	GO:0032651	regulation of interleukin-1 beta production	8/329	112/18614	0.000846026	0.00423013	0.00283272	CCL19/JAK2/TLR4/CCR7/TNF/TYROBP/TLR8/CCL3	8
BP	GO:0001894	tissue homeostasis	13/329	263/18614	0.000854245	0.00425828	0.00285157	IGHA2/S1PR1/IGHA1/LTF/LYZ/INPP5D/CSF1/CSF1R/TLR4/PTK2B/B2M/IGKC/IGHG3	13
BP	GO:0060249	anatomical structure homeostasis	13/329	263/18614	0.000854245	0.00425828	0.00285157	IGHA2/S1PR1/IGHA1/LTF/LYZ/INPP5D/CSF1/CSF1R/TLR4/PTK2B/B2M/IGKC/IGHG3	13
BP	GO:0032693	negative regulation of interleukin-10 production	4/329	25/18614	0.000903881	0.00448532	0.00300361	FCGR2B/BTK/TYROBP/IDO1	4
BP	GO:0048714	positive regulation of oligodendrocyte differentiation	4/329	25/18614	0.000903881	0.00448532	0.00300361	IL34/IL33/TNFRSF1B/CXCR4	4
BP	GO:0050927	positive regulation of positive chemotaxis	4/329	25/18614	0.000903881	0.00448532	0.00300361	CXCL12/S1PR1/IL16/CCR4	4
BP	GO:0050769	positive regulation of neurogenesis	12/329	232/18614	0.000906032	0.00448922	0.00300622	IL34/PLXNA4/CXCL12/IL33/IL6ST/SEMA4D/TNFRSF1B/CXCR4/SEMA7A/LYN/TNF/PLXNC1	12
BP	GO:0032689	negative regulation of type II interferon production	5/329	43/18614	0.000928443	0.00457958	0.00306673	IL33/IL1RL1/TLR4/HLA-DRB1/IL10	5
BP	GO:0034142	toll-like receptor 4 signaling pathway	5/329	43/18614	0.000928443	0.00457958	0.00306673	LTF/TLR4/LYN/CD14/NR1H3	5
BP	GO:0045687	positive regulation of glial cell differentiation	5/329	43/18614	0.000928443	0.00457958	0.00306673	IL34/IL33/IL6ST/TNFRSF1B/CXCR4	5
BP	GO:0002262	myeloid cell homeostasis	10/329	171/18614	0.000952486	0.00469114	0.00314143	CXCR2/JAK2/HMOX1/INPP5D/CSF1/BTK/PIK3CD/B2M/LYN/STAT1	10
BP	GO:0038061	NIK/NF-kappaB signaling	9/329	142/18614	0.00096433	0.00474237	0.00317574	CCL19/MAP3K14/TNFSF14/IL18R1/TLR4/TLR7/TNF/CD14/CD86	9
BP	GO:0072577	endothelial cell apoptotic process	6/329	65/18614	0.00100154	0.00490335	0.00328354	TEK/CCL2/FASLG/TNF/IL10/ICAM1	6
BP	GO:0080164	regulation of nitric oxide metabolic process	6/329	65/18614	0.00100154	0.00490335	0.00328354	JAK2/KLRK1/TLR4/PTK2B/TNF/IL10	6
BP	GO:1905330	regulation of morphogenesis of an epithelium	6/329	65/18614	0.00100154	0.00490335	0.00328354	FGF7/HGF/ESR1/PIK3CD/TNF/CXCL10	6
BP	GO:0050856	regulation of T cell receptor signaling pathway	5/329	44/18614	0.00103251	0.00503252	0.00337004	CCR7/LCK/PTPN6/SH2D1A/CARD11	5
BP	GO:0071526	semaphorin-plexin signaling pathway	5/329	44/18614	0.00103251	0.00503252	0.00337004	PLXNA4/SEMA4D/SEMA6B/SEMA7A/PLXNC1	5
BP	GO:1904407	positive regulation of nitric oxide metabolic process	5/329	44/18614	0.00103251	0.00503252	0.00337004	JAK2/KLRK1/TLR4/PTK2B/TNF	5
BP	GO:0045672	positive regulation of osteoclast differentiation	4/329	26/18614	0.00105348	0.005112	0.00342327	CSF1/CCR1/TNF/TYROBP	4
BP	GO:0050926	regulation of positive chemotaxis	4/329	26/18614	0.00105348	0.005112	0.00342327	CXCL12/S1PR1/IL16/CCR4	4
BP	GO:1903020	positive regulation of glycoprotein metabolic process	4/329	26/18614	0.00105348	0.005112	0.00342327	IL33/CCL19/CCR7/IL15	4
BP	GO:0032957	inositol trisphosphate metabolic process	3/329	12/18614	0.00106925	0.0051581	0.00345414	PTAFR/PTK2B/PLCG2	3
BP	GO:0034145	positive regulation of toll-like receptor 4 signaling pathway	3/329	12/18614	0.00106925	0.0051581	0.00345414	LTF/CD14/NR1H3	3
BP	GO:0043380	regulation of memory T cell differentiation	3/329	12/18614	0.00106925	0.0051581	0.00345414	HLA-DRB1/HLA-DRA/IL12RB1	3
BP	GO:1901731	positive regulation of platelet aggregation	3/329	12/18614	0.00106925	0.0051581	0.00345414	CTSG/IL6ST/JAK2	3
BP	GO:0006949	syncytium formation	6/329	66/18614	0.00108558	0.00522924	0.00350178	NFATC2/TNFSF14/IL4R/TYROBP/CXCL10/CXCL9	6
BP	GO:0062208	positive regulation of pattern recognition receptor signaling pathway	5/329	45/18614	0.00114498	0.00549925	0.00368259	LTF/TLR4/TLR1/CD14/NR1H3	5
BP	GO:1903307	positive regulation of regulated secretory pathway	5/329	45/18614	0.00114498	0.00549925	0.00368259	IL4R/PTAFR/FGR/ITGB2/HLA-F	5
BP	GO:0009620	response to fungus	6/329	67/18614	0.00117494	0.00563491	0.00377344	CTSG/LTF/TLR4/BTK/PLCG2/GNLY	6
BP	GO:0032740	positive regulation of interleukin-17 production	4/329	27/18614	0.00121963	0.00581532	0.00389425	JAK2/BTK/PRKCQ/IL15	4
BP	GO:0034143	regulation of toll-like receptor 4 signaling pathway	4/329	27/18614	0.00121963	0.00581532	0.00389425	LTF/LYN/CD14/NR1H3	4
BP	GO:0042832	defense response to protozoan	4/329	27/18614	0.00121963	0.00581532	0.00389425	IL4R/GBP2/IL10/SLC11A1	4
BP	GO:0062149	detection of stimulus involved in sensory perception of pain	4/329	27/18614	0.00121963	0.00581532	0.00389425	CXCL12/FYN/CXCR4/TNF	4
BP	GO:0030278	regulation of ossification	8/329	119/18614	0.0012549	0.00597486	0.00400108	KL/S1PR1/LTF/CSF1/PTGER4/PTK2B/CCR1/CCL3	8
BP	GO:0002638	negative regulation of immunoglobulin production	3/329	13/18614	0.0013719	0.006485	0.0043427	IL33/FCGR2B/CD22	3
BP	GO:0032823	regulation of natural killer cell differentiation	3/329	13/18614	0.0013719	0.006485	0.0043427	RASGRP1/IL15RA/IL15	3
BP	GO:0036006	cellular response to macrophage colony-stimulating factor stimulus	3/329	13/18614	0.0013719	0.006485	0.0043427	CSF1/CSF1R/TLR4	3
BP	GO:0043379	memory T cell differentiation	3/329	13/18614	0.0013719	0.006485	0.0043427	HLA-DRB1/HLA-DRA/IL12RB1	3
BP	GO:0070234	positive regulation of T cell apoptotic process	3/329	13/18614	0.0013719	0.006485	0.0043427	PDCD1/CCL5/IDO1	3
BP	GO:0061383	trabecula morphogenesis	5/329	47/18614	0.0013968	0.00659322	0.00441517	S1PR1/TEK/SEMA4D/SLC40A1/ENG	5
BP	GO:0032958	inositol phosphate biosynthetic process	4/329	28/18614	0.00140328	0.00660484	0.00442295	CD244/PTAFR/PTK2B/PLCG2	4
BP	GO:0036037	CD8-positive, alpha-beta T cell activation	4/329	28/18614	0.00140328	0.00660484	0.00442295	HLA-E/TNFSF8/IRF1/HLA-A	4
BP	GO:2000377	regulation of reactive oxygen species metabolic process	9/329	150/18614	0.00141715	0.0066606	0.00446029	TLR4/PTK2B/FYN/PLCG2/RAC2/ITGB2/TNF/TYROBP/FPR2	9
BP	GO:2000379	positive regulation of reactive oxygen species metabolic process	6/329	70/18614	0.00147704	0.00692026	0.00463417	TLR4/PTK2B/PLCG2/ITGB2/TYROBP/FPR2	6
BP	GO:0045638	negative regulation of myeloid cell differentiation	7/329	95/18614	0.00147871	0.00692026	0.00463417	LTF/INPP5D/TLR4/PTK2B/LYN/LILRB3/CCL3	7
BP	GO:0046330	positive regulation of JNK cascade	7/329	95/18614	0.00147871	0.00692026	0.00463417	CCL19/RASGRP1/FCGR2B/TLR4/PTK2B/CCR7/TNF	7
BP	GO:0007520	myoblast fusion	5/329	48/18614	0.00153698	0.00716241	0.00479633	NFATC2/TNFSF14/IL4R/CXCL10/CXCL9	5
BP	GO:0032620	interleukin-17 production	5/329	48/18614	0.00153698	0.00716241	0.00479633	JAK2/TLR4/BTK/PRKCQ/IL15	5
BP	GO:0032660	regulation of interleukin-17 production	5/329	48/18614	0.00153698	0.00716241	0.00479633	JAK2/TLR4/BTK/PRKCQ/IL15	5
BP	GO:0001562	response to protozoan	4/329	29/18614	0.00160537	0.00745999	0.0049956	IL4R/GBP2/IL10/SLC11A1	4
BP	GO:0010575	positive regulation of vascular endothelial growth factor production	4/329	29/18614	0.00160537	0.00745999	0.0049956	IL6ST/C3/C3AR1/C5AR1	4
BP	GO:0006911	phagocytosis, engulfment	5/329	49/18614	0.00168723	0.00782933	0.00524293	C3/FCGR2B/PLCG2/ITGB2/MSR1	5
BP	GO:0043301	negative regulation of leukocyte degranulation	3/329	14/18614	0.00172331	0.00794076	0.00531756	HMOX1/FCGR2B/HLA-F	3
BP	GO:0043922	negative regulation by host of viral transcription	3/329	14/18614	0.00172331	0.00794076	0.00531756	CCL5/CCL4/CCL3	3
BP	GO:0046598	positive regulation of viral entry into host cell	3/329	14/18614	0.00172331	0.00794076	0.00531756	CD74/CD4/HLA-DRB1	3
BP	GO:0075294	positive regulation by symbiont of entry into host	3/329	14/18614	0.00172331	0.00794076	0.00531756	CD74/CD4/HLA-DRB1	3
BP	GO:0090715	immunological memory formation process	3/329	14/18614	0.00172331	0.00794076	0.00531756	HLA-DRB1/HLA-DRA/IL12RB1	3
BP	GO:0042063	gliogenesis	14/329	320/18614	0.00175802	0.00808934	0.00541705	IL34/IL33/IL6ST/CCL2/CSF1/CSF1R/TLR4/PTK2B/TNFRSF1B/CXCR4/LYN/TNF/C5AR1/CCL3	14
BP	GO:0051896	regulation of protein kinase B signaling	10/329	186/18614	0.00179151	0.00822044	0.00550484	CCL19/TEK/CD28/CCR7/PIK3CG/ENG/PIK3R5/PIK3CD/TNF/CCL3	10
BP	GO:1903169	regulation of calcium ion transmembrane transport	10/329	186/18614	0.00179151	0.00822044	0.00550484	PTK2B/FYN/PIK3CG/PLCG2/PTPN6/CD19/LYN/CXCL10/CXCL11/CXCL9	10
BP	GO:0007202	activation of phospholipase C activity	4/329	30/18614	0.00182684	0.0083709	0.00560559	TXK/ITK/CD86/C5AR1	4
BP	GO:0007584	response to nutrient	9/329	156/18614	0.00185811	0.00850233	0.00569361	KL/A2M/HMOX1/IL15/VCAM1/CYBB/STAT1/CXCL10/STC2	9
BP	GO:0036473	cell death in response to oxidative stress	7/329	99/18614	0.00187659	0.00857496	0.00574225	JAK2/HGF/NR4A3/TLR4/FYN/TNF/IL10	7
BP	GO:0050878	regulation of body fluid levels	15/329	361/18614	0.00201896	0.0092032	0.00616295	CTSG/IL6ST/TXK/JAK2/TLR4/VAV1/PRKCQ/PIK3CG/LCK/PLCG2/PTPN6/LYN/NR1H3/SAA1/FCER1G	15
BP	GO:1904707	positive regulation of vascular associated smooth muscle cell proliferation	5/329	51/18614	0.00201967	0.0092032	0.00616295	JAK2/NR4A3/TNF/IL10/MMP9	5
BP	GO:1903203	regulation of oxidative stress-induced neuron death	4/329	31/18614	0.00206861	0.00941319	0.00630357	NR4A3/TLR4/TNF/IL10	4
BP	GO:0042542	response to hydrogen peroxide	8/329	129/18614	0.00209652	0.00952702	0.0063798	HMOX1/HGF/NR4A3/IL18RAP/PTK2B/FYN/IL10/STAT1	8
BP	GO:0001771	immunological synapse formation	3/329	15/18614	0.00212611	0.00954284	0.00639039	CCL19/CCR7/PRF1	3
BP	GO:0002679	respiratory burst involved in defense response	3/329	15/18614	0.00212611	0.00954284	0.00639039	PIK3CG/PIK3CD/HCK	3
BP	GO:0010820	positive regulation of T cell chemotaxis	3/329	15/18614	0.00212611	0.00954284	0.00639039	TNFSF14/CCL5/CXCL13	3
BP	GO:0034116	positive regulation of heterotypic cell-cell adhesion	3/329	15/18614	0.00212611	0.00954284	0.00639039	LCK/TNF/IL10	3
BP	GO:0042976	activation of Janus kinase activity	3/329	15/18614	0.00212611	0.00954284	0.00639039	JAK2/PTK2B/CCL5	3
BP	GO:0044406	adhesion of symbiont to host	3/329	15/18614	0.00212611	0.00954284	0.00639039	CD209/LTF/ICAM1	3
BP	GO:0090280	positive regulation of calcium ion import	3/329	15/18614	0.00212611	0.00954284	0.00639039	CXCL12/CCL2/CCL3	3
BP	GO:0098760	response to interleukin-7	3/329	15/18614	0.00212611	0.00954284	0.00639039	BTK/IL2RG/IL7R	3
BP	GO:0098761	cellular response to interleukin-7	3/329	15/18614	0.00212611	0.00954284	0.00639039	BTK/IL2RG/IL7R	3
BP	GO:0070304	positive regulation of stress-activated protein kinase signaling cascade	8/329	131/18614	0.00230848	0.0103473	0.00692907	CCL19/RASGRP1/FCGR2B/TLR4/PTK2B/CCR7/LYN/TNF	8
BP	GO:0002313	mature B cell differentiation involved in immune response	4/329	32/18614	0.00233161	0.0104084	0.00697002	FCGR2B/PTK2B/PLCG2/IL10	4
BP	GO:0010743	regulation of macrophage derived foam cell differentiation	4/329	32/18614	0.00233161	0.0104084	0.00697002	PLA2G2A/CSF1/NR1H3/MSR1	4
BP	GO:0035456	response to interferon-beta	4/329	32/18614	0.00233161	0.0104084	0.00697002	IFNAR2/IRF1/IFITM1/STAT1	4
BP	GO:0048260	positive regulation of receptor-mediated endocytosis	5/329	53/18614	0.00239755	0.0106882	0.00715742	ARRB1/CCL19/C3/PLCG2/B2M	5
BP	GO:0006809	nitric oxide biosynthetic process	6/329	77/18614	0.00240998	0.0107291	0.00718479	JAK2/KLRK1/TLR4/PTK2B/TNF/IL10	6
BP	GO:0017157	regulation of exocytosis	10/329	194/18614	0.00243869	0.0108423	0.00726058	HMOX1/FCGR2B/IL4R/PRKCB/PTAFR/FGR/RAC2/LYN/ITGB2/HLA-F	10
BP	GO:0031334	positive regulation of protein-containing complex assembly	10/329	195/18614	0.00253131	0.0112389	0.00752616	ESR1/TLR4/PTK2B/BTK/CCR7/PLCG2/HCK/TNF/CCL24/CXCL13	10
BP	GO:0002713	negative regulation of B cell mediated immunity	3/329	16/18614	0.00258273	0.0113903	0.00762756	FCGR2B/CR2/PTPN6	3
BP	GO:0002890	negative regulation of immunoglobulin mediated immune response	3/329	16/18614	0.00258273	0.0113903	0.00762756	FCGR2B/CR2/PTPN6	3
BP	GO:0010919	regulation of inositol phosphate biosynthetic process	3/329	16/18614	0.00258273	0.0113903	0.00762756	CD244/PTAFR/PTK2B	3
BP	GO:0050862	positive regulation of T cell receptor signaling pathway	3/329	16/18614	0.00258273	0.0113903	0.00762756	CCR7/LCK/CARD11	3
BP	GO:2000318	positive regulation of T-helper 17 type immune response	3/329	16/18614	0.00258273	0.0113903	0.00762756	JAK2/PRKCQ/IL12RB1	3
BP	GO:0002204	somatic recombination of immunoglobulin genes involved in immune response	5/329	54/18614	0.00260461	0.0114408	0.00766136	CCR6/CD28/PTPRC/TNFSF13/IL10	5
BP	GO:0002208	somatic diversification of immunoglobulins involved in immune response	5/329	54/18614	0.00260461	0.0114408	0.00766136	CCR6/CD28/PTPRC/TNFSF13/IL10	5
BP	GO:0045190	isotype switching	5/329	54/18614	0.00260461	0.0114408	0.00766136	CCR6/CD28/PTPRC/TNFSF13/IL10	5
BP	GO:0050858	negative regulation of antigen receptor-mediated signaling pathway	4/329	33/18614	0.00261674	0.0114635	0.00767654	FCGR2B/CD22/PTPN6/SH2D1A	4
BP	GO:0050901	leukocyte tethering or rolling	4/329	33/18614	0.00261674	0.0114635	0.00767654	CXCL12/PTAFR/VCAM1/TNF	4
BP	GO:0030522	intracellular receptor signaling pathway	13/329	299/18614	0.00267526	0.0117043	0.00783781	RORC/NR5A2/RORB/JAK2/NR4A3/ESR1/TLR4/TLR7/TNF/IRF7/NR1H3/IFIH1/TLR8	13
BP	GO:0001959	regulation of cytokine-mediated signaling pathway	9/329	165/18614	0.0027186	0.0118781	0.00795418	TXK/CSF1/PTPRC/CD74/PTPN6/CXCR4/IRF7/NR1H3/CCL5	9
BP	GO:1903201	regulation of oxidative stress-induced cell death	6/329	79/18614	0.00274374	0.011972	0.00801711	HGF/NR4A3/TLR4/FYN/TNF/IL10	6
BP	GO:0050673	epithelial cell proliferation	18/329	488/18614	0.00278393	0.0121313	0.00812376	CXCL12/FGF7/TEK/HMOX1/CCL2/TNFSF12/HGF/ACVRL1/NR4A3/ESR1/BTK/PIK3CD/B2M/TNF/IL10/C5AR1/STAT1/CCL24	18
BP	GO:1901653	cellular response to peptide	15/329	375/18614	0.00289894	0.0126158	0.00844819	JAK2/FCGR2B/NR4A3/PRKCB/TLR4/CYSLTR2/SOCS3/PRKCQ/FYN/VCAM1/LYN/TNF/ICAM1/STAT1/FPR2	15
BP	GO:0030500	regulation of bone mineralization	6/329	80/18614	0.00292306	0.0126784	0.00849011	KL/S1PR1/LTF/PTK2B/CCR1/CCL3	6
BP	GO:0001782	B cell homeostasis	4/329	34/18614	0.00292489	0.0126784	0.00849011	CD74/TNFSF13B/LYN/IL7R	4
BP	GO:0036475	neuron death in response to oxidative stress	4/329	34/18614	0.00292489	0.0126784	0.00849011	NR4A3/TLR4/TNF/IL10	4
BP	GO:0048545	response to steroid hormone	14/329	339/18614	0.002975	0.0128786	0.00862422	PTGDS/FLT3/A2M/JAK2/PTGER2/NR4A3/ESR1/PTAFR/ENG/TNF/SSTR2/NR1H3/IL10/CYBB	14
BP	GO:0001954	positive regulation of cell-matrix adhesion	5/329	56/18614	0.00305715	0.0132168	0.0088507	TEK/CSF1/CD3E/PTK2B/CCR7	5
BP	GO:0014013	regulation of gliogenesis	7/329	108/18614	0.00307333	0.0132694	0.00888587	IL34/IL33/IL6ST/TNFRSF1B/CXCR4/LYN/TNF	7
BP	GO:0033631	cell-cell adhesion mediated by integrin	3/329	17/18614	0.00309543	0.0133473	0.00893804	CD3E/CCL5/CXCL13	3
BP	GO:0002719	negative regulation of cytokine production involved in immune response	4/329	35/18614	0.00325695	0.014007	0.00937985	HMOX1/TNF/IL10/HLA-F	4
BP	GO:0050974	detection of mechanical stimulus involved in sensory perception	4/329	35/18614	0.00325695	0.014007	0.00937985	CXCL12/FYN/CXCR4/TNF	4
BP	GO:0061756	leukocyte adhesion to vascular endothelial cell	5/329	57/18614	0.0033035	0.0141886	0.00950145	CXCL12/PTAFR/VCAM1/ITGB2/TNF	5
BP	GO:0061844	antimicrobial humoral immune response mediated by antimicrobial peptide	6/329	82/18614	0.0033078	0.0141886	0.00950145	LTF/GNLY/CXCL13/CXCL10/CXCL11/CXCL9	6
BP	GO:0007254	JNK cascade	9/329	170/18614	0.00331767	0.0142124	0.00951738	CCL19/RASGRP1/FCGR2B/PTGER4/TLR4/PTK2B/CCR7/TLR7/TNF	9
BP	GO:0050678	regulation of epithelial cell proliferation	16/329	419/18614	0.00336239	0.0143853	0.00963313	CXCL12/FGF7/TEK/HMOX1/CCL2/TNFSF12/ACVRL1/NR4A3/BTK/PIK3CD/B2M/TNF/IL10/C5AR1/STAT1/CCL24	16
BP	GO:0072593	reactive oxygen species metabolic process	11/329	237/18614	0.00340594	0.0145527	0.00974524	TLR4/PTK2B/VAV1/FYN/PLCG2/RAC2/ITGB2/TNF/CYBB/TYROBP/FPR2	11
BP	GO:2001235	positive regulation of apoptotic signaling pathway	8/329	140/18614	0.00347852	0.0148435	0.00993999	JAK2/TNFSF12/PTPRC/LTB/LCK/CTSS/TNF/CTSL	8
BP	GO:0046209	nitric oxide metabolic process	6/329	83/18614	0.00351374	0.0149743	0.0100276	JAK2/KLRK1/TLR4/PTK2B/TNF/IL10	6
BP	GO:0099024	plasma membrane invagination	5/329	58/18614	0.00356382	0.0151681	0.0101574	C3/FCGR2B/PLCG2/ITGB2/MSR1	5
BP	GO:0051930	regulation of sensory perception of pain	4/329	36/18614	0.0036138	0.0153411	0.0102732	IL33/PTAFR/IL10/CCL3	4
BP	GO:0051931	regulation of sensory perception	4/329	36/18614	0.0036138	0.0153411	0.0102732	IL33/PTAFR/IL10/CCL3	4
BP	GO:0000302	response to reactive oxygen species	10/329	205/18614	0.00362167	0.0153547	0.0102823	HMOX1/HGF/NR4A3/IL18RAP/PTK2B/BTK/FYN/IL10/STAT1/MMP9	10
BP	GO:0002827	positive regulation of T-helper 1 type immune response	3/329	18/18614	0.00366631	0.0154051	0.010316	IL18R1/IL12RB1/SLC11A1	3
BP	GO:0003159	morphogenesis of an endothelium	3/329	18/18614	0.00366631	0.0154051	0.010316	ACVRL1/CXCR4/CXCL10	3
BP	GO:0035455	response to interferon-alpha	3/329	18/18614	0.00366631	0.0154051	0.010316	IFNAR2/IFITM1/MX2	3
BP	GO:0060263	regulation of respiratory burst	3/329	18/18614	0.00366631	0.0154051	0.010316	IGHA2/IGHA1/RAC2	3
BP	GO:0061154	endothelial tube morphogenesis	3/329	18/18614	0.00366631	0.0154051	0.010316	ACVRL1/CXCR4/CXCL10	3
BP	GO:0072567	chemokine (C-X-C motif) ligand 2 production	3/329	18/18614	0.00366631	0.0154051	0.010316	TLR4/CD74/TNF	3
BP	GO:2000341	regulation of chemokine (C-X-C motif) ligand 2 production	3/329	18/18614	0.00366631	0.0154051	0.010316	TLR4/CD74/TNF	3
BP	GO:2001057	reactive nitrogen species metabolic process	6/329	84/18614	0.00372905	0.0156487	0.0104792	JAK2/KLRK1/TLR4/PTK2B/TNF/IL10	6
BP	GO:0051384	response to glucocorticoid	8/329	142/18614	0.00379189	0.0158921	0.0106422	PTGDS/FLT3/A2M/JAK2/PTAFR/TNF/SSTR2/IL10	8
BP	GO:0001961	positive regulation of cytokine-mediated signaling pathway	5/329	59/18614	0.00383853	0.0160467	0.0107457	TXK/CSF1/CD74/CXCR4/IRF7	5
BP	GO:2000351	regulation of endothelial cell apoptotic process	5/329	59/18614	0.00383853	0.0160467	0.0107457	TEK/CCL2/FASLG/TNF/ICAM1	5
BP	GO:0033280	response to vitamin D	4/329	37/18614	0.00399627	0.0166849	0.0111731	KL/IL15/CXCL10/STC2	4
BP	GO:0040013	negative regulation of locomotion	16/329	427/18614	0.00403421	0.016822	0.0112649	CXCL12/IL33/SEMA4D/HMOX1/CCL2/ACVRL1/KLRK1/PTGER4/ENG/CD74/SEMA6B/SEMA7A/C5AR2/TNF/IFITM1/CXCL13	16
BP	GO:0008625	extrinsic apoptotic signaling pathway via death domain receptors	6/329	86/18614	0.00418885	0.0174447	0.0116819	HMOX1/HGF/TNFRSF10C/FASLG/TNF/ICAM1	6
BP	GO:0001503	ossification	16/329	429/18614	0.00421835	0.0175453	0.0117493	KL/S1PR1/IL6ST/SEMA4D/RORB/HGF/LTF/CSF1/PTGER4/FGR/PTK2B/CCR1/SEMA7A/TNF/IFITM1/CCL3	16
BP	GO:0010744	positive regulation of macrophage derived foam cell differentiation	3/329	19/18614	0.00429729	0.0178061	0.0119239	PLA2G2A/CSF1/MSR1	3
BP	GO:0032930	positive regulation of superoxide anion generation	3/329	19/18614	0.00429729	0.0178061	0.0119239	ITGB2/TYROBP/FPR2	3
BP	GO:0043031	negative regulation of macrophage activation	3/329	19/18614	0.00429729	0.0178061	0.0119239	FCGR2B/PTPRC/NR1H3	3
BP	GO:0051962	positive regulation of nervous system development	12/329	280/18614	0.00431273	0.0178477	0.0119517	IL34/PLXNA4/CXCL12/IL33/IL6ST/SEMA4D/TNFRSF1B/CXCR4/SEMA7A/LYN/TNF/PLXNC1	12
BP	GO:0031098	stress-activated protein kinase signaling cascade	11/329	245/18614	0.00437116	0.0180667	0.0120984	CCL19/HGF/RASGRP1/FCGR2B/PTGER4/TLR4/PTK2B/CCR7/TLR7/LYN/TNF	11
BP	GO:0033028	myeloid cell apoptotic process	4/329	38/18614	0.0044052	0.0181618	0.0121621	CXCR2/PIK3CD/IRF7/CTSL	4
BP	GO:0045191	regulation of isotype switching	4/329	38/18614	0.0044052	0.0181618	0.0121621	CD28/PTPRC/TNFSF13/IL10	4
BP	GO:0001659	temperature homeostasis	9/329	179/18614	0.00465357	0.0191618	0.0128317	JAK2/IL18R1/IL4R/TLR4/IL15/CMKLR1/CXCR4/TNF/NR1H3	9
BP	GO:0120161	regulation of cold-induced thermogenesis	8/329	147/18614	0.00467097	0.0192094	0.0128636	JAK2/IL18R1/IL4R/TLR4/IL15/CMKLR1/CXCR4/NR1H3	8
BP	GO:0016447	somatic recombination of immunoglobulin gene segments	5/329	62/18614	0.00475341	0.019524	0.0130743	CCR6/CD28/PTPRC/TNFSF13/IL10	5
BP	GO:0106106	cold-induced thermogenesis	8/329	148/18614	0.00486414	0.0199539	0.0133622	JAK2/IL18R1/IL4R/TLR4/IL15/CMKLR1/CXCR4/NR1H3	8
BP	GO:1900227	positive regulation of NLRP3 inflammasome complex assembly	3/329	20/18614	0.00499013	0.0204198	0.0136742	TLR4/BTK/PLCG2	3
BP	GO:2001185	regulation of CD8-positive, alpha-beta T cell activation	3/329	20/18614	0.00499013	0.0204198	0.0136742	HLA-E/IRF1/HLA-A	3
BP	GO:0051702	biological process involved in interaction with symbiont	7/329	118/18614	0.00500801	0.0204675	0.0137061	CTSG/JAK2/LTF/CSF1R/CCL5/CCL4/CCL3	7
BP	GO:0010573	vascular endothelial growth factor production	5/329	63/18614	0.00509004	0.020777	0.0139134	IL6ST/C3/C3AR1/TNF/C5AR1	5
BP	GO:1904994	regulation of leukocyte adhesion to vascular endothelial cell	4/329	40/18614	0.00530573	0.0216305	0.014485	CXCL12/PTAFR/ITGB2/TNF	4
BP	GO:0030282	bone mineralization	7/329	121/18614	0.00573636	0.0231406	0.0154962	KL/S1PR1/LTF/FGR/PTK2B/CCR1/CCL3	7
BP	GO:0043523	regulation of neuron apoptotic process	10/329	219/18614	0.00574029	0.0231406	0.0154962	IL6ST/JAK2/HMOX1/CCL2/PTK2B/FASLG/TNF/IL10/TYROBP/CCL3	10
BP	GO:1901215	negative regulation of neuron death	10/329	219/18614	0.00574029	0.0231406	0.0154962	IL6ST/JAK2/HMOX1/CCL2/NR4A3/CSF1/PTK2B/TNFRSF1B/IL10/HLA-F	10
BP	GO:0030502	negative regulation of bone mineralization	3/329	21/18614	0.00574647	0.0231406	0.0154962	PTK2B/CCR1/CCL3	3
BP	GO:0033005	positive regulation of mast cell activation	3/329	21/18614	0.00574647	0.0231406	0.0154962	IL4R/NR4A3/FGR	3
BP	GO:0038083	peptidyl-tyrosine autophosphorylation	3/329	21/18614	0.00574647	0.0231406	0.0154962	PTK2B/BTK/LCK	3
BP	GO:0045063	T-helper 1 cell differentiation	3/329	21/18614	0.00574647	0.0231406	0.0154962	CCL19/IL18R1/IL4R	3
BP	GO:0060445	branching involved in salivary gland morphogenesis	3/329	21/18614	0.00574647	0.0231406	0.0154962	FGF7/HGF/TNF	3
BP	GO:1903206	negative regulation of hydrogen peroxide-induced cell death	3/329	21/18614	0.00574647	0.0231406	0.0154962	HGF/NR4A3/IL10	3
BP	GO:2000010	positive regulation of protein localization to cell surface	3/329	21/18614	0.00574647	0.0231406	0.0154962	CD247/TNF/TYROBP	3
BP	GO:0002691	regulation of cellular extravasation	4/329	41/18614	0.0057989	0.0232947	0.0155994	CXCL12/PTAFR/PTGER4/ICAM1	4
BP	GO:0051281	positive regulation of release of sequestered calcium ion into cytosol	4/329	41/18614	0.0057989	0.0232947	0.0155994	CD19/CXCL10/CXCL11/CXCL9	4
BP	GO:0010324	membrane invagination	5/329	65/18614	0.00581336	0.0233243	0.0156192	C3/FCGR2B/PLCG2/ITGB2/MSR1	5
BP	GO:0071900	regulation of protein serine/threonine kinase activity	14/329	369/18614	0.00623782	0.0249969	0.0167392	IL34/FLT3/CCL19/RASGRP1/LTF/CSF1R/TLR4/PTK2B/PIK3CG/PIK3R5/PTPRC/PTPN6/LYN/TNF	14
BP	GO:0032733	positive regulation of interleukin-10 production	4/329	42/18614	0.00632169	0.0252714	0.0169231	HGF/TLR4/CD28/PLCG2	4
BP	GO:1904037	positive regulation of epithelial cell apoptotic process	4/329	42/18614	0.00632169	0.0252714	0.0169231	JAK2/HMOX1/CCL2/FASLG	4
BP	GO:1900407	regulation of cellular response to oxidative stress	6/329	94/18614	0.00645464	0.0257716	0.017258	HGF/NR4A3/TLR4/FYN/TNF/IL10	6
BP	GO:0030449	regulation of complement activation	3/329	22/18614	0.00656776	0.0261597	0.0175179	A2M/C3/CR2	3
BP	GO:0032928	regulation of superoxide anion generation	3/329	22/18614	0.00656776	0.0261597	0.0175179	ITGB2/TYROBP/FPR2	3
BP	GO:0002753	cytosolic pattern recognition receptor signaling pathway	6/329	95/18614	0.00679009	0.02698	0.0180672	TLR4/TLR7/TNF/IRF7/IFIH1/TLR8	6
BP	GO:1904705	regulation of vascular associated smooth muscle cell proliferation	6/329	95/18614	0.00679009	0.02698	0.0180672	JAK2/HMOX1/NR4A3/TNF/IL10/MMP9	6
BP	GO:0031099	regeneration	9/329	190/18614	0.0068168	0.0270534	0.0181164	CXCL12/FLT3/TXK/JAK2/HMOX1/HGF/NR4A3/TNF/IL10	9
BP	GO:0042554	superoxide anion generation	4/329	43/18614	0.00687484	0.0272181	0.0182267	ITGB2/CYBB/TYROBP/FPR2	4
BP	GO:0048713	regulation of oligodendrocyte differentiation	4/329	43/18614	0.00687484	0.0272181	0.0182267	IL34/IL33/TNFRSF1B/CXCR4	4
BP	GO:0016445	somatic diversification of immunoglobulins	5/329	68/18614	0.00702972	0.0277978	0.0186149	CCR6/CD28/PTPRC/TNFSF13/IL10	5
BP	GO:0045807	positive regulation of endocytosis	6/329	96/18614	0.00713801	0.0281583	0.0188563	ARRB1/CCL19/C3/PLCG2/B2M/CD14	6
BP	GO:0048534	hematopoietic or lymphoid organ development	6/329	96/18614	0.00713801	0.0281583	0.0188563	CXCR5/SLC40A1/IL15/PTPRC/LTB/IL7R	6
BP	GO:0002689	negative regulation of leukocyte chemotaxis	3/329	23/18614	0.00745533	0.02918	0.0195404	CCL2/KLRK1/C5AR2	3
BP	GO:0045591	positive regulation of regulatory T cell differentiation	3/329	23/18614	0.00745533	0.02918	0.0195404	IL2RG/HLA-DRB1/HLA-DRA	3
BP	GO:1900120	regulation of receptor binding	3/329	23/18614	0.00745533	0.02918	0.0195404	B2M/IL10/MMP9	3
BP	GO:1901032	negative regulation of response to reactive oxygen species	3/329	23/18614	0.00745533	0.02918	0.0195404	HGF/NR4A3/IL10	3
BP	GO:0006509	membrane protein ectodomain proteolysis	4/329	44/18614	0.00745907	0.02918	0.0195404	PRKCQ/TNFRSF1B/TNF/IL10	4
BP	GO:0072538	T-helper 17 type immune response	4/329	44/18614	0.00745907	0.02918	0.0195404	RORC/JAK2/PRKCQ/IL12RB1	4
BP	GO:2000249	regulation of actin cytoskeleton reorganization	4/329	44/18614	0.00745907	0.02918	0.0195404	TEK/CSF1R/PTK2B/HCK	4
BP	GO:1990874	vascular associated smooth muscle cell proliferation	6/329	97/18614	0.00749864	0.0292999	0.0196208	JAK2/HMOX1/NR4A3/TNF/IL10/MMP9	6
BP	GO:1990845	adaptive thermogenesis	8/329	161/18614	0.00797208	0.0311129	0.0208348	JAK2/IL18R1/IL4R/TLR4/IL15/CMKLR1/CXCR4/NR1H3	8
BP	GO:0032874	positive regulation of stress-activated MAPK cascade	7/329	129/18614	0.00806524	0.0314392	0.0210533	CCL19/RASGRP1/FCGR2B/TLR4/PTK2B/CCR7/TNF	7
BP	GO:0050767	regulation of neurogenesis	14/329	381/18614	0.00816101	0.0317373	0.021253	IL34/PLXNA4/CXCL12/IL33/IL6ST/SEMA4D/TNFRSF1B/SEMA6B/CXCR4/B2M/SEMA7A/LYN/TNF/PLXNC1	14
BP	GO:2001233	regulation of apoptotic signaling pathway	14/329	381/18614	0.00816101	0.0317373	0.021253	CXCL12/JAK2/HMOX1/TNFSF12/HGF/PTPRC/LTB/CD74/LCK/CTSS/TNF/ICAM1/CTSL/MMP9	14
BP	GO:0051960	regulation of nervous system development	16/329	461/18614	0.00822726	0.0319571	0.0214002	IL34/PLXNA4/CXCL12/IL33/IL6ST/SEMA4D/HGF/TNFRSF1B/SEMA6B/CXCR4/B2M/SEMA7A/LYN/TNF/PLXNC1/TYMP	16
BP	GO:0070302	regulation of stress-activated protein kinase signaling cascade	9/329	196/18614	0.0082834	0.0321373	0.0215208	CCL19/HGF/RASGRP1/FCGR2B/TLR4/PTK2B/CCR7/LYN/TNF	9
BP	GO:0006213	pyrimidine nucleoside metabolic process	3/329	24/18614	0.0084104	0.0324889	0.0217563	APOBEC3G/APOBEC3A/TYMP	3
BP	GO:0051043	regulation of membrane protein ectodomain proteolysis	3/329	24/18614	0.0084104	0.0324889	0.0217563	TNFRSF1B/TNF/IL10	3
BP	GO:0002562	somatic diversification of immune receptors via germline recombination within a single locus	5/329	71/18614	0.00841353	0.0324889	0.0217563	CCR6/CD28/PTPRC/TNFSF13/IL10	5
BP	GO:0016444	somatic cell DNA recombination	5/329	71/18614	0.00841353	0.0324889	0.0217563	CCR6/CD28/PTPRC/TNFSF13/IL10	5
BP	GO:1904062	regulation of monoatomic cation transmembrane transport	13/329	346/18614	0.00890539	0.0343479	0.0230011	PTK2B/FYN/PIK3CG/PLCG2/PTPN6/CTSS/CD19/LYN/FGF12/CXCL10/CXCL11/CXCL9/MMP9	13
BP	GO:0070167	regulation of biomineral tissue development	6/329	101/18614	0.00907334	0.0349547	0.0234075	KL/S1PR1/LTF/PTK2B/CCR1/CCL3	6
BP	GO:0034764	positive regulation of transmembrane transport	10/329	235/18614	0.00923081	0.0355197	0.0237859	CCL2/C3/NR4A3/PTAFR/PLCG2/CTSS/CD19/CXCL10/CXCL11/CXCL9	10
BP	GO:0043277	apoptotic cell clearance	4/329	47/18614	0.0094051	0.0360219	0.0241221	CCL2/C3/NR1H3/TYROBP	4
BP	GO:0045646	regulation of erythrocyte differentiation	4/329	47/18614	0.0094051	0.0360219	0.0241221	INPP5D/B2M/LYN/STAT1	4
BP	GO:0050919	negative chemotaxis	4/329	47/18614	0.0094051	0.0360219	0.0241221	PLXNA4/SEMA4D/SEMA6B/SEMA7A	4
BP	GO:0120163	negative regulation of cold-induced thermogenesis	4/329	47/18614	0.0094051	0.0360219	0.0241221	IL18R1/TLR4/IL15/NR1H3	4
BP	GO:0034114	regulation of heterotypic cell-cell adhesion	3/329	25/18614	0.00943401	0.0360487	0.0241401	LCK/TNF/IL10	3
BP	GO:1904996	positive regulation of leukocyte adhesion to vascular endothelial cell	3/329	25/18614	0.00943401	0.0360487	0.0241401	PTAFR/ITGB2/TNF	3
BP	GO:0051403	stress-activated MAPK cascade	10/329	237/18614	0.00976148	0.0372567	0.024949	CCL19/HGF/RASGRP1/FCGR2B/PTGER4/TLR4/PTK2B/CCR7/TLR7/TNF	10
BP	GO:1902882	regulation of response to oxidative stress	6/329	103/18614	0.00994348	0.0379073	0.0253848	HGF/NR4A3/TLR4/FYN/TNF/IL10	6
BP	GO:0006953	acute-phase response	4/329	48/18614	0.0101204	0.0384481	0.0257469	A2M/TNF/SAA2/SAA1	4
BP	GO:0031641	regulation of myelination	4/329	48/18614	0.0101204	0.0384481	0.0257469	HGF/TNFRSF1B/TNF/TYMP	4
BP	GO:0035094	response to nicotine	4/329	48/18614	0.0101204	0.0384481	0.0257469	HMOX1/VCAM1/B2M/TNF	4
BP	GO:0002726	positive regulation of T cell cytokine production	3/329	26/18614	0.0105271	0.0398095	0.0266585	IL18R1/B2M/HLA-A	3
BP	GO:0033622	integrin activation	3/329	26/18614	0.0105271	0.0398095	0.0266585	CXCL12/PTGER4/CXCL13	3
BP	GO:0045822	negative regulation of heart contraction	3/329	26/18614	0.0105271	0.0398095	0.0266585	JAK2/PIK3CG/TNF	3
BP	GO:1903306	negative regulation of regulated secretory pathway	3/329	26/18614	0.0105271	0.0398095	0.0266585	HMOX1/FCGR2B/HLA-F	3
BP	GO:0006979	response to oxidative stress	15/329	434/18614	0.0107026	0.0404266	0.0270718	JAK2/HMOX1/HGF/NR4A3/IL18RAP/TLR4/PTK2B/BTK/FYN/TNF/IL10/STAT1/MICB/STC2/MMP9	15
BP	GO:0030838	positive regulation of actin filament polymerization	4/329	49/18614	0.01087	0.0409179	0.0274008	PTK2B/CCR7/HCK/CCL24	4
BP	GO:0031640	killing of cells of another organism	4/329	49/18614	0.01087	0.0409179	0.0274008	LTF/LYZ/PRF1/GNLY	4
BP	GO:0097720	calcineurin-mediated signaling	4/329	49/18614	0.01087	0.0409179	0.0274008	NR5A2/NFATC2/PLCG2/TNF	4
BP	GO:0003158	endothelium development	7/329	137/18614	0.0110265	0.0414595	0.0277635	S1PR1/ACVRL1/SLC40A1/CXCR4/TNF/ICAM1/CXCL10	7
BP	GO:0050772	positive regulation of axonogenesis	5/329	76/18614	0.0111207	0.0417184	0.0279368	PLXNA4/CXCL12/SEMA4D/SEMA7A/PLXNC1	5
BP	GO:0060337	type I interferon-mediated signaling pathway	5/329	76/18614	0.0111207	0.0417184	0.0279368	IFNAR2/PTPN6/IRF7/IFITM1/STAT1	5
BP	GO:0034765	regulation of monoatomic ion transmembrane transport	16/329	478/18614	0.0113555	0.0425508	0.0284943	CCL2/PTAFR/PTK2B/FYN/PIK3CG/PLCG2/PTPN6/CTSS/CD19/LYN/CYBB/FGF12/CXCL10/CXCL11/CXCL9/MMP9	16
BP	GO:0045581	negative regulation of T cell differentiation	4/329	50/18614	0.0116545	0.0436216	0.0292113	IL4R/CD74/IRF1/CTLA4	4
BP	GO:0033081	regulation of T cell differentiation in thymus	3/329	27/18614	0.0116906	0.0436571	0.0292351	RASGRP1/IL2RG/IL7R	3
BP	GO:1903523	negative regulation of blood circulation	3/329	27/18614	0.0116906	0.0436571	0.0292351	JAK2/PIK3CG/TNF	3
BP	GO:0045685	regulation of glial cell differentiation	5/329	77/18614	0.0117256	0.0436888	0.0292563	IL34/IL33/IL6ST/TNFRSF1B/CXCR4	5
BP	GO:0071357	cellular response to type I interferon	5/329	77/18614	0.0117256	0.0436888	0.0292563	IFNAR2/PTPN6/IRF7/IFITM1/STAT1	5
BP	GO:0046328	regulation of JNK cascade	7/329	139/18614	0.0118758	0.0441985	0.0295977	CCL19/RASGRP1/FCGR2B/TLR4/PTK2B/CCR7/TNF	7
BP	GO:1901654	response to ketone	9/329	208/18614	0.011923	0.0443239	0.0296816	CCL19/A2M/JAK2/PTGER2/PTAFR/PTGER4/CCR7/NR1H3/CYBB	9
BP	GO:0002200	somatic diversification of immune receptors	5/329	78/18614	0.0123525	0.0458687	0.0307161	CCR6/CD28/PTPRC/TNFSF13/IL10	5
BP	GO:0060688	regulation of morphogenesis of a branching structure	4/329	51/18614	0.0124745	0.0462175	0.0309497	FGF7/HGF/ESR1/TNF	4
BP	GO:2001238	positive regulation of extrinsic apoptotic signaling pathway	4/329	51/18614	0.0124745	0.0462175	0.0309497	TNFSF12/PTPRC/LTB/TNF	4
BP	GO:0010572	positive regulation of platelet activation	2/329	10/18614	0.0127615	0.046455	0.0311087	JAK2/TLR4	2
BP	GO:0019062	virion attachment to host cell	2/329	10/18614	0.0127615	0.046455	0.0311087	CD209/ICAM1	2
BP	GO:0032815	negative regulation of natural killer cell activation	2/329	10/18614	0.0127615	0.046455	0.0311087	FGR/HLA-F	2
BP	GO:0033007	negative regulation of mast cell activation involved in immune response	2/329	10/18614	0.0127615	0.046455	0.0311087	HMOX1/PTPN6	2
BP	GO:0035907	dorsal aorta development	2/329	10/18614	0.0127615	0.046455	0.0311087	ACVRL1/ENG	2
BP	GO:0045625	regulation of T-helper 1 cell differentiation	2/329	10/18614	0.0127615	0.046455	0.0311087	CCL19/IL4R	2
BP	GO:0048304	positive regulation of isotype switching to IgG isotypes	2/329	10/18614	0.0127615	0.046455	0.0311087	CD28/PTPRC	2
BP	GO:0060368	regulation of Fc receptor mediated stimulatory signaling pathway	2/329	10/18614	0.0127615	0.046455	0.0311087	PTPRC/LYN	2
BP	GO:0070339	response to bacterial lipopeptide	2/329	10/18614	0.0127615	0.046455	0.0311087	TLR1/CD14	2
BP	GO:0070391	response to lipoteichoic acid	2/329	10/18614	0.0127615	0.046455	0.0311087	TLR4/CD14	2
BP	GO:0071220	cellular response to bacterial lipoprotein	2/329	10/18614	0.0127615	0.046455	0.0311087	TLR1/CD14	2
BP	GO:0071221	cellular response to bacterial lipopeptide	2/329	10/18614	0.0127615	0.046455	0.0311087	TLR1/CD14	2
BP	GO:0071223	cellular response to lipoteichoic acid	2/329	10/18614	0.0127615	0.046455	0.0311087	TLR4/CD14	2
BP	GO:2000425	regulation of apoptotic cell clearance	2/329	10/18614	0.0127615	0.046455	0.0311087	CCL2/C3	2
BP	GO:2000510	positive regulation of dendritic cell chemotaxis	2/329	10/18614	0.0127615	0.046455	0.0311087	CCR6/CCR7	2
BP	GO:0071695	anatomical structure maturation	10/329	247/18614	0.0127718	0.046455	0.0311087	S1PR1/CCL19/SEMA4D/C3/CCR6/LTF/ACVRL1/PTK2B/BTK/IL15	10
BP	GO:0034767	positive regulation of monoatomic ion transmembrane transport	8/329	175/18614	0.0127787	0.046455	0.0311087	CCL2/PTAFR/PLCG2/CTSS/CD19/CXCL10/CXCL11/CXCL9	8
BP	GO:0002418	immune response to tumor cell	3/329	28/18614	0.012925	0.0467804	0.0313266	HLA-DRB1/PRF1/HLA-A	3
BP	GO:0045830	positive regulation of isotype switching	3/329	28/18614	0.012925	0.0467804	0.0313266	CD28/PTPRC/TNFSF13	3
BP	GO:0048843	negative regulation of axon extension involved in axon guidance	3/329	28/18614	0.012925	0.0467804	0.0313266	SEMA4D/SEMA6B/SEMA7A	3
BP	GO:1902883	negative regulation of response to oxidative stress	3/329	28/18614	0.012925	0.0467804	0.0313266	HGF/NR4A3/IL10	3
BP	GO:0050688	regulation of defense response to virus	5/329	79/18614	0.0130017	0.0470063	0.0314779	IL15/APOBEC3G/IL12RB1/STAT1/MICB	5
BP	GO:0010634	positive regulation of epithelial cell migration	8/329	176/18614	0.0131887	0.0476297	0.0318954	FGF7/TEK/HMOX1/PTK2B/PIK3CG/PLCG2/PIK3CD/MMP9	8
BP	GO:0007157	heterophilic cell-cell adhesion via plasma membrane cell adhesion molecules	4/329	52/18614	0.0133305	0.0480891	0.032203	CD209/ITGAL/VCAM1/ICAM1	4
BP	GO:0009408	response to heat	6/329	110/18614	0.0134566	0.048491	0.0324721	CXCL12/HMOX1/LYN/CD14/MICB/CXCL10	6
BP	GO:0045921	positive regulation of exocytosis	5/329	80/18614	0.0136736	0.0491653	0.0329237	IL4R/PTAFR/FGR/ITGB2/HLA-F	5
BP	GO:1903556	negative regulation of tumor necrosis factor superfamily cytokine production	5/329	80/18614	0.0136736	0.0491653	0.0329237	LTF/TLR4/PTPN6/C5AR2/IL10	5
BP	GO:0010883	regulation of lipid storage	4/329	53/18614	0.014223	0.0509472	0.0341169	C3/TNF/NR1H3/MSR1	4
BP	GO:0050982	detection of mechanical stimulus	4/329	53/18614	0.014223	0.0509472	0.0341169	CXCL12/FYN/CXCR4/TNF	4
BP	GO:0003094	glomerular filtration	3/329	29/18614	0.0142312	0.0509472	0.0341169	IGHA2/IGHA1/IGKV3-20	3
BP	GO:1903205	regulation of hydrogen peroxide-induced cell death	3/329	29/18614	0.0142312	0.0509472	0.0341169	HGF/NR4A3/IL10	3
BP	GO:0034599	cellular response to oxidative stress	11/329	290/18614	0.0144973	0.0518436	0.0347172	JAK2/HMOX1/HGF/NR4A3/IL18RAP/TLR4/BTK/FYN/TNF/IL10/MMP9	11
BP	GO:0001821	histamine secretion	2/329	11/18614	0.0154168	0.0544803	0.0364829	BTK/LYN	2
BP	GO:0002765	immune response-inhibiting signal transduction	2/329	11/18614	0.0154168	0.0544803	0.0364829	KLRC1/LYN	2
BP	GO:0032490	detection of molecule of bacterial origin	2/329	11/18614	0.0154168	0.0544803	0.0364829	TLR4/TLR1	2
BP	GO:0032493	response to bacterial lipoprotein	2/329	11/18614	0.0154168	0.0544803	0.0364829	TLR1/CD14	2
BP	GO:0032754	positive regulation of interleukin-5 production	2/329	11/18614	0.0154168	0.0544803	0.0364829	IL33/IL1RL1	2
BP	GO:0039530	MDA-5 signaling pathway	2/329	11/18614	0.0154168	0.0544803	0.0364829	IRF7/IFIH1	2
BP	GO:0043320	natural killer cell degranulation	2/329	11/18614	0.0154168	0.0544803	0.0364829	HLA-F/FCGR3A	2
BP	GO:0045628	regulation of T-helper 2 cell differentiation	2/329	11/18614	0.0154168	0.0544803	0.0364829	IL4R/CD86	2
BP	GO:0070673	response to interleukin-18	2/329	11/18614	0.0154168	0.0544803	0.0364829	IL18R1/IL18RAP	2
BP	GO:0097278	complement-dependent cytotoxicity	2/329	11/18614	0.0154168	0.0544803	0.0364829	C3/IGHG1	2
BP	GO:2001204	regulation of osteoclast development	2/329	11/18614	0.0154168	0.0544803	0.0364829	LTF/TYROBP	2
BP	GO:0060603	mammary gland duct morphogenesis	3/329	30/18614	0.0156094	0.0549839	0.0368201	ESR1/CSF1/CSF1R	3
BP	GO:0070168	negative regulation of biomineral tissue development	3/329	30/18614	0.0156094	0.0549839	0.0368201	PTK2B/CCR1/CCL3	3
BP	GO:0097421	liver regeneration	3/329	30/18614	0.0156094	0.0549839	0.0368201	HMOX1/TNF/IL10	3
BP	GO:0045667	regulation of osteoblast differentiation	7/329	147/18614	0.0157494	0.0554176	0.0371105	IL6ST/SEMA4D/RORB/HGF/LTF/TNF/IFITM1	7
BP	GO:0031532	actin cytoskeleton reorganization	6/329	114/18614	0.0158128	0.0555184	0.037178	FGF7/S1PR1/TEK/CSF1R/PTK2B/HCK	6
BP	GO:0034340	response to type I interferon	5/329	83/18614	0.0158286	0.0555184	0.037178	IFNAR2/PTPN6/IRF7/IFITM1/STAT1	5
BP	GO:0051851	modulation by host of symbiont process	5/329	83/18614	0.0158286	0.0555184	0.037178	LTF/CSF1R/CCL5/CCL4/CCL3	5
BP	GO:0043525	positive regulation of neuron apoptotic process	4/329	55/18614	0.0161194	0.0563578	0.0377401	FASLG/TNF/TYROBP/CCL3	4
BP	GO:0043647	inositol phosphate metabolic process	4/329	55/18614	0.0161194	0.0563578	0.0377401	CD244/PTAFR/PTK2B/PLCG2	4
BP	GO:1903202	negative regulation of oxidative stress-induced cell death	4/329	55/18614	0.0161194	0.0563578	0.0377401	HGF/NR4A3/FYN/IL10	4
BP	GO:0010632	regulation of epithelial cell migration	11/329	295/18614	0.0162608	0.0567921	0.038031	FGF7/TEK/HMOX1/ACVRL1/PTK2B/PIK3CG/PLCG2/PIK3CD/TNF/CXCL13/MMP9	11
BP	GO:0030336	negative regulation of cell migration	13/329	375/18614	0.0164688	0.0574574	0.0384765	CXCL12/IL33/HMOX1/CCL2/ACVRL1/KLRK1/PTGER4/ENG/CD74/C5AR2/TNF/IFITM1/CXCL13	13
BP	GO:0052548	regulation of endopeptidase activity	12/329	336/18614	0.0168533	0.0587365	0.0393331	A2M/JAK2/HGF/LTF/TNFSF14/FYN/LCK/FASLG/PSMB8/LYN/TNF/MMP9	12
BP	GO:0002230	positive regulation of defense response to virus by host	3/329	31/18614	0.0170602	0.0590201	0.039523	APOBEC3G/IL12RB1/STAT1	3
BP	GO:0010039	response to iron ion	3/329	31/18614	0.0170602	0.0590201	0.039523	HMOX1/SLC40A1/B2M	3
BP	GO:0071276	cellular response to cadmium ion	3/329	31/18614	0.0170602	0.0590201	0.039523	HMOX1/CYBB/MMP9	3
BP	GO:0097205	renal filtration	3/329	31/18614	0.0170602	0.0590201	0.039523	IGHA2/IGHA1/IGKV3-20	3
BP	GO:1900225	regulation of NLRP3 inflammasome complex assembly	3/329	31/18614	0.0170602	0.0590201	0.039523	TLR4/BTK/PLCG2	3
BP	GO:1902042	negative regulation of extrinsic apoptotic signaling pathway via death domain receptors	3/329	31/18614	0.0170602	0.0590201	0.039523	HMOX1/HGF/ICAM1	3
BP	GO:2000316	regulation of T-helper 17 type immune response	3/329	31/18614	0.0170602	0.0590201	0.039523	JAK2/PRKCQ/IL12RB1	3
BP	GO:0007187	G protein-coupled receptor signaling pathway, coupled to cyclic nucleotide second messenger	4/329	56/18614	0.0171241	0.0590549	0.0395463	XCR1/CCL2/CCR1/SSTR2	4
BP	GO:0010559	regulation of glycoprotein biosynthetic process	4/329	56/18614	0.0171241	0.0590549	0.0395463	IL33/CCL19/CCR7/IL15	4
BP	GO:0050832	defense response to fungus	4/329	56/18614	0.0171241	0.0590549	0.0395463	CTSG/LTF/PLCG2/GNLY	4
BP	GO:0051402	neuron apoptotic process	10/329	259/18614	0.0172505	0.0594285	0.0397965	IL6ST/JAK2/HMOX1/CCL2/PTK2B/FASLG/TNF/IL10/TYROBP/CCL3	10
BP	GO:0010952	positive regulation of peptidase activity	8/329	185/18614	0.0173228	0.059615	0.0399214	JAK2/FYN/LCK/CTSS/FASLG/LYN/TNF/CTSL	8
BP	GO:0071214	cellular response to abiotic stimulus	12/329	339/18614	0.0179366	0.0615152	0.0411938	IL33/MAP3K14/TNFSF14/PTAFR/PTGER4/TLR4/TLR7/ENG/IRF1/TLR8/TNFRSF8/MMP9	12
BP	GO:0104004	cellular response to environmental stimulus	12/329	339/18614	0.0179366	0.0615152	0.0411938	IL33/MAP3K14/TNFSF14/PTAFR/PTGER4/TLR4/TLR7/ENG/IRF1/TLR8/TNFRSF8/MMP9	12
BP	GO:0006826	iron ion transport	4/329	57/18614	0.0181672	0.0615152	0.0411938	LTF/SLC40A1/B2M/SLC11A1	4
BP	GO:0002424	T cell mediated immune response to tumor cell	2/329	12/18614	0.0182863	0.0615152	0.0411938	HLA-DRB1/HLA-A	2
BP	GO:0002551	mast cell chemotaxis	2/329	12/18614	0.0182863	0.0615152	0.0411938	PIK3CD/RAC2	2
BP	GO:0002645	positive regulation of tolerance induction	2/329	12/18614	0.0182863	0.0615152	0.0411938	CD3E/IDO1	2
BP	GO:0002887	negative regulation of myeloid leukocyte mediated immunity	2/329	12/18614	0.0182863	0.0615152	0.0411938	HMOX1/FCGR2B	2
BP	GO:0006216	cytidine catabolic process	2/329	12/18614	0.0182863	0.0615152	0.0411938	APOBEC3G/APOBEC3A	2
BP	GO:0009972	cytidine deamination	2/329	12/18614	0.0182863	0.0615152	0.0411938	APOBEC3G/APOBEC3A	2
BP	GO:0016554	cytidine to uridine editing	2/329	12/18614	0.0182863	0.0615152	0.0411938	APOBEC3G/APOBEC3A	2
BP	GO:0031953	negative regulation of protein autophosphorylation	2/329	12/18614	0.0182863	0.0615152	0.0411938	ENG/PTPRC	2
BP	GO:0032252	secretory granule localization	2/329	12/18614	0.0182863	0.0615152	0.0411938	RASGRP1/PIK3CG	2
BP	GO:0034135	regulation of toll-like receptor 2 signaling pathway	2/329	12/18614	0.0182863	0.0615152	0.0411938	TLR1/LYN	2
BP	GO:0043312	neutrophil degranulation	2/329	12/18614	0.0182863	0.0615152	0.0411938	PTAFR/ITGB2	2
BP	GO:0044650	adhesion of symbiont to host cell	2/329	12/18614	0.0182863	0.0615152	0.0411938	CD209/ICAM1	2
BP	GO:0046087	cytidine metabolic process	2/329	12/18614	0.0182863	0.0615152	0.0411938	APOBEC3G/APOBEC3A	2
BP	GO:0051549	positive regulation of keratinocyte migration	2/329	12/18614	0.0182863	0.0615152	0.0411938	FGF7/MMP9	2
BP	GO:0072683	T cell extravasation	2/329	12/18614	0.0182863	0.0615152	0.0411938	CCL2/ITGAL	2
BP	GO:1902950	regulation of dendritic spine maintenance	2/329	12/18614	0.0182863	0.0615152	0.0411938	FCGR2B/FYN	2
BP	GO:1903977	positive regulation of glial cell migration	2/329	12/18614	0.0182863	0.0615152	0.0411938	CSF1/CCL3	2
BP	GO:2000508	regulation of dendritic cell chemotaxis	2/329	12/18614	0.0182863	0.0615152	0.0411938	CCR6/CCR7	2
BP	GO:2001198	regulation of dendritic cell differentiation	2/329	12/18614	0.0182863	0.0615152	0.0411938	FCGR2B/HLA-B	2
BP	GO:0034614	cellular response to reactive oxygen species	7/329	152/18614	0.018583	0.0621983	0.0416512	HGF/NR4A3/IL18RAP/BTK/FYN/IL10/MMP9	7
BP	GO:0007435	salivary gland morphogenesis	3/329	32/18614	0.0185839	0.0621983	0.0416512	FGF7/HGF/TNF	3
BP	GO:0033032	regulation of myeloid cell apoptotic process	3/329	32/18614	0.0185839	0.0621983	0.0416512	CXCR2/PIK3CD/IRF7	3
BP	GO:0045070	positive regulation of viral genome replication	3/329	32/18614	0.0185839	0.0621983	0.0416512	NR5A2/CD28/CCL5	3
BP	GO:0061384	heart trabecula morphogenesis	3/329	32/18614	0.0185839	0.0621983	0.0416512	S1PR1/TEK/ENG	3
BP	GO:0061138	morphogenesis of a branching epithelium	8/329	188/18614	0.0188877	0.063151	0.0422893	FGF7/HGF/ESR1/CSF1/SOCS3/ENG/TNF/IL10	8
BP	GO:0007411	axon guidance	9/329	225/18614	0.0189667	0.0632865	0.04238	PLXNA4/CXCL12/SEMA4D/CSF1R/PRKCQ/FYN/SEMA6B/SEMA7A/PLXNC1	9
BP	GO:0097485	neuron projection guidance	9/329	225/18614	0.0189667	0.0632865	0.04238	PLXNA4/CXCL12/SEMA4D/CSF1R/PRKCQ/FYN/SEMA6B/SEMA7A/PLXNC1	9
BP	GO:0048010	vascular endothelial growth factor receptor signaling pathway	4/329	58/18614	0.0192489	0.0640982	0.0429235	PRKCB/PTK2B/VAV1/FYN	4
BP	GO:0050732	negative regulation of peptidyl-tyrosine phosphorylation	4/329	58/18614	0.0192489	0.0640982	0.0429235	SEMA4D/SOCS3/PTPRC/PTPN6	4
BP	GO:0052547	regulation of peptidase activity	14/329	425/18614	0.0194976	0.0648606	0.0434341	A2M/JAK2/HGF/LTF/TNFSF14/FYN/LCK/CTSS/FASLG/PSMB8/LYN/TNF/CTSL/MMP9	14
BP	GO:0036314	response to sterol	3/329	33/18614	0.0201806	0.0668621	0.0447744	RORC/CCR5/CCL3	3
BP	GO:0036474	cell death in response to hydrogen peroxide	3/329	33/18614	0.0201806	0.0668621	0.0447744	HGF/NR4A3/IL10	3
BP	GO:0071404	cellular response to low-density lipoprotein particle stimulus	3/329	33/18614	0.0201806	0.0668621	0.0447744	TLR4/ITGB2/FCER1G	3
BP	GO:0090279	regulation of calcium ion import	3/329	33/18614	0.0201806	0.0668621	0.0447744	CXCL12/CCL2/CCL3	3
BP	GO:0010574	regulation of vascular endothelial growth factor production	4/329	59/18614	0.0203697	0.067353	0.0451032	IL6ST/C3/C3AR1/C5AR1	4
BP	GO:0033619	membrane protein proteolysis	4/329	59/18614	0.0203697	0.067353	0.0451032	PRKCQ/TNFRSF1B/TNF/IL10	4
BP	GO:0051591	response to cAMP	5/329	89/18614	0.0207925	0.0686131	0.045947	PTAFR/PTK2B/PIK3CG/STAT1/AQP9	5
BP	GO:0055072	iron ion homeostasis	5/329	89/18614	0.0207925	0.0686131	0.045947	HMOX1/LTF/SLC40A1/B2M/SLC11A1	5
BP	GO:2001236	regulation of extrinsic apoptotic signaling pathway	7/329	156/18614	0.021094	0.0693778	0.046459	HMOX1/TNFSF12/HGF/PTPRC/LTB/TNF/ICAM1	7
BP	GO:0002756	MyD88-independent toll-like receptor signaling pathway	2/329	13/18614	0.0213616	0.0693778	0.046459	TLR4/IRF7	2
BP	GO:0032494	response to peptidoglycan	2/329	13/18614	0.0213616	0.0693778	0.046459	IRF5/C5AR1	2
BP	GO:0032621	interleukin-18 production	2/329	13/18614	0.0213616	0.0693778	0.046459	TNF/IL10	2
BP	GO:0032661	regulation of interleukin-18 production	2/329	13/18614	0.0213616	0.0693778	0.046459	TNF/IL10	2
BP	GO:0042492	gamma-delta T cell differentiation	2/329	13/18614	0.0213616	0.0693778	0.046459	KLRC1/PTPRC	2
BP	GO:0045006	DNA deamination	2/329	13/18614	0.0213616	0.0693778	0.046459	APOBEC3G/APOBEC3A	2
BP	GO:0045916	negative regulation of complement activation	2/329	13/18614	0.0213616	0.0693778	0.046459	A2M/CR2	2
BP	GO:0048012	hepatocyte growth factor receptor signaling pathway	2/329	13/18614	0.0213616	0.0693778	0.046459	HGF/ESM1	2
BP	GO:0051132	NK T cell activation	2/329	13/18614	0.0213616	0.0693778	0.046459	JAK2/IL15	2
BP	GO:0060100	positive regulation of phagocytosis, engulfment	2/329	13/18614	0.0213616	0.0693778	0.046459	C3/PLCG2	2
BP	GO:0060670	branching involved in labyrinthine layer morphogenesis	2/329	13/18614	0.0213616	0.0693778	0.046459	SOCS3/IL10	2
BP	GO:0071801	regulation of podosome assembly	2/329	13/18614	0.0213616	0.0693778	0.046459	HCK/TNF	2
BP	GO:0071888	macrophage apoptotic process	2/329	13/18614	0.0213616	0.0693778	0.046459	IRF7/CTSL	2
BP	GO:1900121	negative regulation of receptor binding	2/329	13/18614	0.0213616	0.0693778	0.046459	B2M/IL10	2
BP	GO:1905155	positive regulation of membrane invagination	2/329	13/18614	0.0213616	0.0693778	0.046459	C3/PLCG2	2
BP	GO:0045620	negative regulation of lymphocyte differentiation	4/329	60/18614	0.0215298	0.0697863	0.0467326	IL4R/CD74/IRF1/CTLA4	4
BP	GO:0046579	positive regulation of Ras protein signal transduction	4/329	60/18614	0.0215298	0.0697863	0.0467326	ARRB1/RASGRP1/CSF1/PIK3CG	4
BP	GO:0030516	regulation of axon extension	5/329	90/18614	0.0217078	0.0702032	0.0470118	PLXNA4/CXCL12/SEMA4D/SEMA6B/SEMA7A	5
BP	GO:0032872	regulation of stress-activated MAPK cascade	8/329	193/18614	0.0217165	0.0702032	0.0470118	CCL19/HGF/RASGRP1/FCGR2B/TLR4/PTK2B/CCR7/TNF	8
BP	GO:0002323	natural killer cell activation involved in immune response	3/329	34/18614	0.0218505	0.0702032	0.0470118	CD244/HLA-F/FCGR3A	3
BP	GO:0007431	salivary gland development	3/329	34/18614	0.0218505	0.0702032	0.0470118	FGF7/HGF/TNF	3
BP	GO:0034121	regulation of toll-like receptor signaling pathway	3/329	34/18614	0.0218505	0.0702032	0.0470118	ESR1/IRF1/IRF7	3
BP	GO:0044546	NLRP3 inflammasome complex assembly	3/329	34/18614	0.0218505	0.0702032	0.0470118	TLR4/BTK/PLCG2	3
BP	GO:0051450	myoblast proliferation	3/329	34/18614	0.0218505	0.0702032	0.0470118	FGF7/HGF/FGR	3
BP	GO:0055094	response to lipoprotein particle	3/329	34/18614	0.0218505	0.0702032	0.0470118	TLR4/ITGB2/FCER1G	3
BP	GO:0090322	regulation of superoxide metabolic process	3/329	34/18614	0.0218505	0.0702032	0.0470118	ITGB2/TYROBP/FPR2	3
BP	GO:2000146	negative regulation of cell motility	13/329	390/18614	0.0219283	0.0703845	0.0471332	CXCL12/IL33/HMOX1/CCL2/ACVRL1/KLRK1/PTGER4/ENG/CD74/C5AR2/TNF/IFITM1/CXCL13	13
BP	GO:0022612	gland morphogenesis	6/329	123/18614	0.0221255	0.0709481	0.0475106	FGF7/HGF/ESR1/CSF1/CSF1R/TNF	6
BP	GO:2000117	negative regulation of cysteine-type endopeptidase activity	5/329	91/18614	0.0226489	0.0725559	0.0485873	HGF/LTF/TNFSF14/TNF/MMP9	5
BP	GO:1903409	reactive oxygen species biosynthetic process	4/329	61/18614	0.0227296	0.0727435	0.0487129	TLR4/FYN/PLCG2/CYBB	4
CC	GO:0009897	external side of plasma membrane	103/348	426/19518	7.57599e-89	1.66672e-86	1.14836e-86	CD1C/CXCL12/IL1RL1/IGHD/S1PR1/IL6ST/CD244/CD209/FCGRT/FCGR2B/IL4R/TRGC2/CD22/IGHV2-70/KLRK1/TNFRSF14/HLA-E/CD79B/CD1D/CSF2RB/CD3E/TLR4/CD3G/IL3RA/CD28/CD8A/ENG/ITGAL/CD3D/PTPRC/CSF2RA/CD74/IL2RG/CD4/CCR5/HLA-DRB1/CD79A/CD19/IGHV3-74/FASLG/EBI3/PDCD1/VCAM1/CCR1/B2M/SEMA7A/IL2RB/ITGB2/IL7R/TNF/CD14/IL12RB1/HLA-C/CD86/HLA-A/CSF3R/IGLC1/TLR8/HLA-B/IGHV3-7/IGLC2/IL21R/HLA-F/CTLA4/IGHV3-13/FCER1G/TNFRS…	103
CC	GO:0019814	immunoglobulin complex	61/348	108/19518	4.33259e-79	4.76584e-77	3.28364e-77	IGHA2/IGHD/IGHA1/IGLV2-11/CD79B/IGKV2-24/CD79A/IGLV7-46/IGLV10-54/IGHM/IGKV2-30/IGLV7-43/IGLC1/IGLV2-8/IGKV1D-13/IGLV1-36/IGKV1-6/IGKV1D-12/IGKV1-27/IGKV1-12/IGKV6-21/IGLV1-44/IGLV1-40/IGKV2-28/IGKV1-9/IGKC/IGKV2D-28/IGLC3/IGLV2-23/IGKV1-16/IGKV1D-39/IGLV3-27/IGLV9-49/IGLV3-10/IGKV1-39/IGLV3-9/IGHG4/IGLV1-47/IGKV3-15/IGLV1-51/IGKV1-5/IGLV3-1/IGLV2-14/IGKV3-20/IGLV5-45/IGKV4-1/IGKV3D-15/IGLV3-21/I…	61
CC	GO:0042611	MHC protein complex	18/348	25/19518	9.17301e-27	6.72688e-25	4.63479e-25	HLA-E/HLA-DPB1/HLA-DQB1/HLA-DOB/HLA-DQA1/HLA-DPA1/HLA-DOA/CD74/HLA-DMA/HLA-DRB1/HLA-DRA/HLA-DQA2/HLA-DMB/B2M/HLA-C/HLA-A/HLA-B/HLA-F	18
CC	GO:0072562	blood microparticle	30/348	144/19518	1.29065e-23	7.09858e-22	4.89089e-22	IGHA2/IGHD/A2M/IGHA1/C3/ENG/IGHM/IGKV2-30/IGLC1/IGHV3-7/IGLC2/IGKV1D-12/IGHV3-13/IGKC/IGKV2D-28/IGLC3/IGKV1-39/IGHG4/IGLV1-47/IGKV3-15/IGKV1-5/IGKV3-20/IGKV4-1/IGLV3-21/IGKV1D-33/IGHV3-23/IGHG2/IGHG3/IGLV3-25/IGHG1	30
CC	GO:0042613	MHC class II protein complex	13/348	17/19518	3.28646e-20	1.44604e-18	9.96317e-19	HLA-DPB1/HLA-DQB1/HLA-DOB/HLA-DQA1/HLA-DPA1/HLA-DOA/CD74/HLA-DMA/HLA-DRB1/HLA-DRA/HLA-DQA2/HLA-DMB/B2M	13
CC	GO:0030666	endocytic vesicle membrane	27/348	196/19518	1.58477e-16	5.81084e-15	4.00364e-15	HLA-E/HLA-DPB1/CD3G/HLA-DQB1/CD3D/HLA-DQA1/HLA-DPA1/TLR1/CD74/CD4/HLA-DRB1/HLA-DRA/HLA-DQA2/TAP2/B2M/RAC2/LYN/IL7R/CYBB/HLA-C/HLA-A/CSF3R/HLA-B/TAP1/HLA-F/MSR1/SLC11A1	27
CC	GO:0030139	endocytic vesicle	34/348	347/19518	7.01197e-16	2.12504e-14	1.46414e-14	LTF/HLA-E/HLA-DPB1/CD3G/TLR7/HLA-DQB1/CD3D/HLA-DQA1/HLA-DPA1/TLR1/CD74/CD4/HLA-DRB1/CTSS/HLA-DRA/HLA-DQA2/TAP2/B2M/RAC2/LYN/IL7R/CYBB/HLA-C/HLA-A/CSF3R/SAA1/HLA-B/CTSL/TAP1/HLA-F/CTLA4/MSR1/SLC11A1/GNLY	34
CC	GO:0098553	lumenal side of endoplasmic reticulum membrane	13/348	29/19518	7.72742e-16	2.12504e-14	1.46414e-14	HLA-E/HLA-DPB1/HLA-DQB1/HLA-DQA1/HLA-DPA1/CD74/HLA-DRB1/HLA-DRA/HLA-DQA2/HLA-C/HLA-A/HLA-B/HLA-F	13
CC	GO:0098576	lumenal side of membrane	13/348	36/19518	2.35134e-14	5.74773e-13	3.96016e-13	HLA-E/HLA-DPB1/HLA-DQB1/HLA-DQA1/HLA-DPA1/CD74/HLA-DRB1/HLA-DRA/HLA-DQA2/HLA-C/HLA-A/HLA-B/HLA-F	13
CC	GO:0098802	plasma membrane signaling receptor complex	30/348	319/19518	1.14008e-13	2.50817e-12	1.72811e-12	IL6ST/JAK2/IL18R1/ACVRL1/TRGC2/IL18RAP/CD79B/ZAP70/CSF2RB/CD3E/PTK2B/CD8B/CD3G/CD8A/TRAC/ITGAL/CD3D/TRBC2/TLR1/CSF2RA/CD247/CD4/PTPN6/CD79A/B2M/LYN/IL2RB/ITGB2/IL12RB1/IL2RA	30
CC	GO:0071735	IgG immunoglobulin complex	8/348	10/19518	4.11368e-13	8.22737e-12	5.66862e-12	IGHA1/IGLC1/IGKC/IGLC3/IGHG4/IGHG2/IGHG3/IGHG1	8
CC	GO:0012507	ER to Golgi transport vesicle membrane	14/348	63/19518	4.29586e-12	7.87574e-11	5.42635e-11	HLA-E/HLA-DPB1/HLA-DQB1/HLA-DQA1/HLA-DPA1/CD74/HLA-DRB1/HLA-DRA/HLA-DQA2/B2M/HLA-C/HLA-A/HLA-B/HLA-F	14
CC	GO:0045121	membrane raft	28/348	323/19518	5.626e-12	9.52092e-11	6.55987e-11	S1PR1/TEK/IL6ST/JAK2/HMOX1/INPP5D/CD48/LAT/ZAP70/PTK2B/BTK/CD8A/FYN/PTPRC/TLR1/LCK/TNFRSF1B/CD4/CD79A/CD19/FASLG/LCP2/LYN/CARD11/ITGB2/HCK/TNF/CD14	28
CC	GO:0098857	membrane microdomain	28/348	324/19518	6.05979e-12	9.52253e-11	6.56098e-11	S1PR1/TEK/IL6ST/JAK2/HMOX1/INPP5D/CD48/LAT/ZAP70/PTK2B/BTK/CD8A/FYN/PTPRC/TLR1/LCK/TNFRSF1B/CD4/CD79A/CD19/FASLG/LCP2/LYN/CARD11/ITGB2/HCK/TNF/CD14	28
CC	GO:0042105	alpha-beta T cell receptor complex	7/348	12/19518	3.9571e-10	5.80375e-09	3.99876e-09	CD3E/CD3G/TRAC/CD3D/TRBC2/CD247/PTPN6	7
CC	GO:0030134	COPII-coated ER to Golgi transport vesicle	14/348	93/19518	1.05196e-09	1.44645e-08	9.96595e-09	HLA-E/HLA-DPB1/HLA-DQB1/HLA-DQA1/HLA-DPA1/CD74/HLA-DRB1/HLA-DRA/HLA-DQA2/B2M/HLA-C/HLA-A/HLA-B/HLA-F	14
CC	GO:0001772	immunological synapse	10/348	43/19518	3.2453e-09	4.1998e-08	2.89364e-08	LAT/ZAP70/CD3E/CD28/PRKCQ/LCK/HLA-DRB1/HLA-DRA/CARD11/GZMB	10
CC	GO:0045335	phagocytic vesicle	16/348	141/19518	4.73933e-09	5.79251e-08	3.99101e-08	LTF/HLA-E/TLR7/TLR1/CTSS/TAP2/B2M/RAC2/CYBB/HLA-C/HLA-A/HLA-B/TAP1/HLA-F/SLC11A1/GNLY	16
CC	GO:0030669	clathrin-coated endocytic vesicle membrane	12/348	73/19518	5.92169e-09	6.69429e-08	4.61233e-08	HLA-DPB1/CD3G/HLA-DQB1/CD3D/HLA-DQA1/HLA-DPA1/CD74/CD4/HLA-DRB1/HLA-DRA/HLA-DQA2/IL7R	12
CC	GO:0071745	IgA immunoglobulin complex	6/348	10/19518	6.08572e-09	6.69429e-08	4.61233e-08	IGHA2/IGHA1/IGLC1/IGKC/IGLC3/IGKV3-20	6
CC	GO:0045334	clathrin-coated endocytic vesicle	13/348	92/19518	9.25142e-09	9.69196e-08	6.67771e-08	HLA-DPB1/CD3G/HLA-DQB1/CD3D/HLA-DQA1/HLA-DPA1/CD74/CD4/HLA-DRB1/HLA-DRA/HLA-DQA2/IL7R/CTLA4	13
CC	GO:0030670	phagocytic vesicle membrane	12/348	78/19518	1.29148e-08	1.29148e-07	8.8982e-08	HLA-E/TLR1/TAP2/B2M/RAC2/CYBB/HLA-C/HLA-A/HLA-B/TAP1/HLA-F/SLC11A1	12
CC	GO:0030662	coated vesicle membrane	18/348	202/19518	2.45208e-08	2.34547e-07	1.61602e-07	HLA-E/HLA-DPB1/CD3G/HLA-DQB1/CD3D/HLA-DQA1/HLA-DPA1/CD74/CD4/HLA-DRB1/HLA-DRA/HLA-DQA2/B2M/IL7R/HLA-C/HLA-A/HLA-B/HLA-F	18
CC	GO:0070820	tertiary granule	14/348	164/19518	1.49775e-06	1.37293e-05	9.45944e-06	LTF/LYZ/PTAFR/PTPN6/CTSS/B2M/ITGB2/CYBB/FPR1/FCER1G/SLC11A1/FPR2/CHIT1/MMP9	14
CC	GO:0030135	coated vesicle	19/348	312/19518	3.65463e-06	3.21607e-05	2.21586e-05	HLA-E/HLA-DPB1/CD3G/HLA-DQB1/CD3D/HLA-DQA1/HLA-DPA1/CD74/CD4/HLA-DRB1/HLA-DRA/HLA-DQA2/B2M/IL7R/HLA-C/HLA-A/HLA-B/HLA-F/CTLA4	19
CC	GO:0030667	secretory granule membrane	19/348	319/19518	5.03848e-06	4.26333e-05	2.93741e-05	CXCR2/PTAFR/ITGAL/PTPRC/TNFRSF1B/C3AR1/LILRB3/ITGB2/CD14/CYBB/FPR1/TYROBP/HLA-C/C5AR1/HLA-B/FCGR3B/FCER1G/SLC11A1/FPR2	19
CC	GO:0030665	clathrin-coated vesicle membrane	12/348	136/19518	5.98432e-06	4.54977e-05	3.13477e-05	HLA-DPB1/CD3G/HLA-DQB1/CD3D/HLA-DQA1/HLA-DPA1/CD74/CD4/HLA-DRB1/HLA-DRA/HLA-DQA2/IL7R	12
CC	GO:0005765	lysosomal membrane	22/348	415/19518	5.99742e-06	4.54977e-05	3.13477e-05	ARRB1/CD1D/HLA-DPB1/TLR7/HLA-DQB1/HLA-DOB/HLA-DQA1/HLA-DPA1/HLA-DOA/CD74/HLA-DMA/HLA-DRB1/HLA-DRA/HLA-DQA2/HLA-DMB/C3AR1/LYN/FPR1/CSF3R/TLR8/IFITM1/HLA-F	22
CC	GO:0098852	lytic vacuole membrane	22/348	415/19518	5.99742e-06	4.54977e-05	3.13477e-05	ARRB1/CD1D/HLA-DPB1/TLR7/HLA-DQB1/HLA-DOB/HLA-DQA1/HLA-DPA1/HLA-DOA/CD74/HLA-DMA/HLA-DRB1/HLA-DRA/HLA-DQA2/HLA-DMB/C3AR1/LYN/FPR1/CSF3R/TLR8/IFITM1/HLA-F	22
CC	GO:0042101	T cell receptor complex	12/348	147/19518	1.32771e-05	9.73655e-05	6.70843e-05	TRGC2/ZAP70/CD3E/CD8B/CD3G/CD8A/TRAC/CD3D/TRBC2/CD247/CD4/PTPN6	12
CC	GO:0005774	vacuolar membrane	22/348	460/19518	2.95179e-05	0.000209482	0.000144332	ARRB1/CD1D/HLA-DPB1/TLR7/HLA-DQB1/HLA-DOB/HLA-DQA1/HLA-DPA1/HLA-DOA/CD74/HLA-DMA/HLA-DRB1/HLA-DRA/HLA-DQA2/HLA-DMB/C3AR1/LYN/FPR1/CSF3R/TLR8/IFITM1/HLA-F	22
CC	GO:1904724	tertiary granule lumen	7/348	55/19518	5.24571e-05	0.000360642	0.000248481	LTF/LYZ/PTPN6/CTSS/B2M/CHIT1/MMP9	7
CC	GO:0030658	transport vesicle membrane	14/348	234/19518	8.43598e-05	0.000562399	0.00038749	HLA-E/HLA-DPB1/HLA-DQB1/HLA-DQA1/HLA-DPA1/CD74/HLA-DRB1/HLA-DRA/HLA-DQA2/B2M/HLA-C/HLA-A/HLA-B/HLA-F	14
CC	GO:0030136	clathrin-coated vesicle	13/348	215/19518	0.000135317	0.000875578	0.000603269	HLA-DPB1/CD3G/HLA-DQB1/CD3D/HLA-DQA1/HLA-DPA1/CD74/CD4/HLA-DRB1/HLA-DRA/HLA-DQA2/IL7R/CTLA4	13
CC	GO:0042581	specific granule	11/348	160/19518	0.000144254	0.000906738	0.000624738	LTF/LYZ/ITGAL/TNFRSF1B/PTPN6/B2M/C3AR1/ITGB2/CYBB/FPR2/CHIT1	11
CC	GO:0032588	trans-Golgi network membrane	8/348	102/19518	0.000482279	0.00294726	0.00203065	HLA-DPB1/HLA-DQB1/HLA-DQA1/HLA-DPA1/CD74/HLA-DRB1/HLA-DRA/HLA-DQA2	8
CC	GO:0031904	endosome lumen	5/348	39/19518	0.000612608	0.00364254	0.00250969	JAK2/CTSS/B2M/PRF1/CTSL	5
CC	GO:0071682	endocytic vesicle lumen	4/348	23/19518	0.000672646	0.00389426	0.00268313	LTF/SAA1/CTSL/GNLY	4
CC	GO:0044194	cytolytic granule	3/348	13/19518	0.00140725	0.00793831	0.00546945	PRF1/GZMB/GNLY	3
CC	GO:0005942	phosphatidylinositol 3-kinase complex	4/348	29/19518	0.00165855	0.00889956	0.00613175	SOCS3/PIK3CG/PIK3R5/PIK3CD	4
CC	GO:0036019	endolysosome	4/348	29/19518	0.00165855	0.00889956	0.00613175	TLR7/CTSS/TLR8/CTSL	4
CC	GO:0030133	transport vesicle	17/348	425/19518	0.00172692	0.00904577	0.00623249	IL33/HLA-E/HLA-DPB1/HLA-DQB1/SLC40A1/HLA-DQA1/HLA-DPA1/CD74/HLA-DRB1/HLA-DRA/HLA-DQA2/B2M/HCK/HLA-C/HLA-A/HLA-B/HLA-F	17
CC	GO:0070821	tertiary granule membrane	6/348	73/19518	0.00191983	0.00982238	0.00676757	PTAFR/ITGB2/CYBB/FCER1G/SLC11A1/FPR2	6
CC	GO:0031234	extrinsic component of cytoplasmic side of plasma membrane	6/348	80/19518	0.00305529	0.0152764	0.0105254	ZAP70/FGR/FYN/LCK/LYN/HCK	6
CC	GO:0098636	protein complex involved in cell adhesion	5/348	57/19518	0.00343184	0.0167779	0.0115599	CD28/ITGAL/LYN/ITGB2/CTLA4	5
CC	GO:0044853	plasma membrane raft	7/348	114/19518	0.00435538	0.0208301	0.0143518	JAK2/HMOX1/CD8A/FASLG/LCP2/ITGB2/HCK	7
CC	GO:0101003	ficolin-1-rich granule membrane	5/348	61/19518	0.00460268	0.0215445	0.014844	ITGB2/FPR1/FCER1G/SLC11A1/FPR2	5
CC	GO:0035580	specific granule lumen	5/348	62/19518	0.00493481	0.0226179	0.0155836	LTF/LYZ/PTPN6/B2M/CHIT1	5
CC	GO:0035579	specific granule membrane	6/348	91/19518	0.00576154	0.0258681	0.017823	ITGAL/TNFRSF1B/C3AR1/ITGB2/CYBB/FPR2	6
CC	GO:0055038	recycling endosome membrane	6/348	102/19518	0.00990147	0.0427936	0.0294846	HLA-E/B2M/HLA-C/HLA-A/HLA-B/HLA-F	6
CC	GO:0055037	recycling endosome	9/348	200/19518	0.00992033	0.0427936	0.0294846	LTF/CD22/HLA-E/B2M/TNF/HLA-C/HLA-A/HLA-B/HLA-F	9
CC	GO:0005775	vacuolar lumen	8/348	176/19518	0.0138568	0.0586249	0.0403923	CTSG/C3/LYZ/CD74/CTSS/FASLG/CTSL/IFI30	8
CC	GO:0060205	cytoplasmic vesicle lumen	12/348	325/19518	0.0141959	0.0589263	0.0405999	CTSG/A2M/C3/HGF/LTF/LYZ/FGR/GMFG/PTPN6/FASLG/B2M/CHIT1	12
CC	GO:0031983	vesicle lumen	12/348	327/19518	0.0148312	0.0604232	0.0416313	CTSG/A2M/C3/HGF/LTF/LYZ/FGR/GMFG/PTPN6/FASLG/B2M/CHIT1	12
CC	GO:0002116	semaphorin receptor complex	2/348	11/19518	0.0156756	0.0627024	0.0432017	PLXNA4/PLXNC1	2
CC	GO:0034451	centriolar satellite	6/348	115/19518	0.0171067	0.0672047	0.0463037	TEK/IL4R/PRKCQ/PIK3R5/CD86/TAP1	6
CC	GO:0008305	integrin complex	3/348	31/19518	0.0174624	0.0673987	0.0464374	ITGAL/LYN/ITGB2	3
CC	GO:0101002	ficolin-1-rich granule	8/348	185/19518	0.0181778	0.0689501	0.0475063	GMFG/CTSS/ITGB2/FPR1/FCER1G/SLC11A1/FPR2/MMP9	8
CC	GO:0031901	early endosome membrane	8/348	187/19518	0.0192559	0.0718017	0.049471	HLA-E/CD8B/HLA-DRA/B2M/HLA-C/HLA-A/HLA-B/HLA-F	8
MF	GO:0003823	antigen binding	66/301	118/18369	3.9746e-88	1.67331e-85	1.30534e-85	CD1C/IGHA2/IGHD/IGHA1/CD209/IGHV2-70/IGLV2-11/HLA-E/CD1D/HLA-DPB1/HLA-DQB1/HLA-DQA1/HLA-DPA1/KLRD1/HLA-DRB1/HLA-DRA/TAP2/IL7R/IGHM/IGKV2-30/HLA-C/IGLV7-43/HLA-A/IGLC1/HLA-B/IGLV2-8/IGHV3-7/TAP1/IGKV1D-12/HLA-F/IGHV3-13/IGLV1-44/IGLV1-40/IGKC/IGKV2D-28/IGHV3-11/IGLV2-23/IGKV1-16/IGKV1D-39/IGLV3-27/IGHV3-9/IGKV1-39/IGHV3-48/IGLV1-47/IGKV3-15/IGLV1-51/IGKV1-5/MICB/IGLV3-1/IGHV3-53/IGHV4-59/IGLV2-14/…	66
MF	GO:0140375	immune receptor activity	56/301	141/18369	1.4517e-63	3.05583e-61	2.38385e-61	CXCR2/IL1RL1/XCR1/FLT3/IL6ST/CCR6/IL18R1/FCGR2B/CXCR6/IL4R/CXCR5/KLRK1/KLRC1/IL18RAP/CR2/CSF2RB/IL10RA/IL3RA/CCR7/CCR4/HLA-DQB1/IL15RA/HLA-DOB/HLA-DQA1/HLA-DPA1/CMKLR1/CSF2RA/HLA-DOA/CD74/IL2RG/CD4/CCR5/KLRD1/IFNAR2/HLA-DRB1/HLA-DRA/CXCR3/HLA-DQA2/EBI3/CXCR4/CCR1/C3AR1/C5AR2/IL2RB/IL7R/IL12RB1/FPR1/CSF3R/C5AR1/IL21R/FCER1G/CCRL2/IL2RA/FPR2/CCR8/FCGR3A	56
MF	GO:0004896	cytokine receptor activity	36/301	92/18369	1.3083e-40	1.83598e-38	1.43224e-38	CXCR2/IL1RL1/XCR1/FLT3/IL6ST/CCR6/IL18R1/CXCR6/IL4R/CXCR5/IL18RAP/CSF2RB/IL10RA/IL3RA/CCR7/CCR4/IL15RA/CMKLR1/CSF2RA/CD74/IL2RG/CD4/CCR5/IFNAR2/CXCR3/EBI3/CXCR4/CCR1/IL2RB/IL7R/IL12RB1/CSF3R/IL21R/CCRL2/IL2RA/CCR8	36
MF	GO:0019955	cytokine binding	28/301	130/18369	1.42184e-23	1.14262e-21	8.91355e-22	CXCR2/IL1RL1/IL6ST/A2M/CCR6/IL18R1/ACVRL1/TNFRSF14/CSF1R/IL10RA/IL3RA/CCR7/ENG/CSF2RA/CD74/IL2RG/TNFRSF1B/CD4/CCR5/IFNAR2/CXCR3/EBI3/CXCR4/CCR1/IL2RB/IL12RB1/CSF3R/IL2RA	28
MF	GO:0005125	cytokine activity	35/301	235/18369	1.59937e-23	1.14262e-21	8.91355e-22	IL34/CCL14/CXCL12/IL33/CCL19/CCL2/TNFSF12/TNFSF14/FLT3LG/IL16/CSF1/TNFSF8/CCL22/IL15/TNFSF13/LTB/CXCL16/TNFSF13B/FASLG/EBI3/SECTM1/CMTM7/TNF/IL10/CCL5/CCL4/CCL18/CCL24/CXCL13/CCL3/CCL4L1/CXCL10/CCL3L1/CXCL11/CXCL9	35
MF	GO:0005126	cytokine receptor binding	37/301	270/18369	1.62844e-23	1.14262e-21	8.91355e-22	IL34/CCL14/CXCL12/IL33/CCL19/IL6ST/JAK2/CCL2/TNFSF12/TNFSF14/CSF1/TNFSF8/CCL22/ENG/IL15/TNFSF13/LTB/CXCL16/TNFSF13B/FASLG/EBI3/TNF/IL12RB1/IL10/CCL5/STAT1/CCL4/CCRL2/CCL18/CCL24/CXCL13/CCL3/CCL4L1/CXCL10/CCL3L1/CXCL11/CXCL9	37
MF	GO:0023023	MHC protein complex binding	18/301	36/18369	3.03323e-23	1.82427e-21	1.42311e-21	KLRC1/HLA-DPB1/CD8A/HLA-DQB1/HLA-DOB/HLA-DQA1/HLA-DPA1/HLA-DOA/CD74/CD4/HLA-DMA/KLRD1/HLA-DRB1/HLA-DRA/TAPBPL/HLA-DQA2/HLA-DMB/B2M	18
MF	GO:0048018	receptor ligand activity	46/301	497/18369	9.10661e-22	4.79235e-20	3.7385e-20	IL34/CCL14/CTSG/CXCL12/IL33/KL/FGF7/CCL19/SEMA4D/CCL2/TNFSF12/HGF/TNFSF14/FLT3LG/IL16/CSF1/TNFSF8/CCL22/IL15/GMFG/TNFSF13/LTB/SEMA6B/CXCL16/TNFSF13B/FASLG/EBI3/SECTM1/CMTM7/SEMA7A/TNF/IL10/CCL5/FGF12/CCL4/TYMP/CCL18/CCL24/CXCL13/CCL3/CCL4L1/CXCL10/STC2/CCL3L1/CXCL11/CXCL9	46
MF	GO:0001637	G protein-coupled chemoattractant receptor activity	14/301	25/18369	2.82121e-19	1.18773e-17	9.26544e-18	CXCR2/XCR1/CCR6/CXCR6/CXCR5/CCR7/CCR4/CMKLR1/CCR5/CXCR3/CXCR4/CCR1/CCRL2/CCR8	14
MF	GO:0004950	chemokine receptor activity	14/301	25/18369	2.82121e-19	1.18773e-17	9.26544e-18	CXCR2/XCR1/CCR6/CXCR6/CXCR5/CCR7/CCR4/CMKLR1/CCR5/CXCR3/CXCR4/CCR1/CCRL2/CCR8	14
MF	GO:0008009	chemokine activity	17/301	49/18369	1.14212e-18	4.32496e-17	3.37389e-17	CCL14/CXCL12/CCL19/CCL2/CCL22/CXCL16/CCL5/CCL4/CCL18/CCL24/CXCL13/CCL3/CCL4L1/CXCL10/CCL3L1/CXCL11/CXCL9	17
MF	GO:0023026	MHC class II protein complex binding	14/301	27/18369	1.23277e-18	4.32496e-17	3.37389e-17	HLA-DPB1/HLA-DQB1/HLA-DOB/HLA-DQA1/HLA-DPA1/HLA-DOA/CD74/CD4/HLA-DMA/HLA-DRB1/HLA-DRA/HLA-DQA2/HLA-DMB/B2M	14
MF	GO:0042379	chemokine receptor binding	19/301	74/18369	6.40603e-18	2.07457e-16	1.61837e-16	CCL14/CXCL12/CCL19/CCL2/CCL22/CXCL16/CCL5/STAT1/CCL4/CCRL2/CCL18/CCL24/CXCL13/CCL3/CCL4L1/CXCL10/CCL3L1/CXCL11/CXCL9	19
MF	GO:0042605	peptide antigen binding	15/301	39/18369	2.05452e-17	6.17825e-16	4.81964e-16	CD209/HLA-E/HLA-DPB1/HLA-DQB1/HLA-DQA1/HLA-DPA1/HLA-DRB1/HLA-DRA/TAP2/HLA-C/HLA-A/HLA-B/TAP1/HLA-F/MICB	15
MF	GO:0048020	CCR chemokine receptor binding	14/301	50/18369	4.11084e-14	1.15377e-12	9.00057e-13	CCL14/CCL19/CCL2/CCL22/CCL5/STAT1/CCL4/CCRL2/CCL18/CCL24/CXCL13/CCL3/CCL4L1/CCL3L1	14
MF	GO:0032395	MHC class II receptor activity	8/301	10/18369	2.07288e-13	5.45428e-12	4.25487e-12	HLA-DQB1/HLA-DOB/HLA-DQA1/HLA-DPA1/HLA-DOA/HLA-DRB1/HLA-DRA/HLA-DQA2	8
MF	GO:0008528	G protein-coupled peptide receptor activity	19/301	142/18369	2.0049e-12	4.75435e-11	3.70886e-11	CXCR2/XCR1/CYSLTR1/CCR6/CXCR6/CXCR5/CYSLTR2/CCR7/CCR4/CMKLR1/CCR5/CXCR3/CXCR4/CCR1/SSTR2/FPR1/CCRL2/FPR2/CCR8	19
MF	GO:0001664	G protein-coupled receptor binding	26/301	289/18369	2.03274e-12	4.75435e-11	3.70886e-11	CCL14/CXCL12/ARRB1/S1PR1/CCL19/JAK2/CCL2/C3/CCL22/FYN/CXCL16/FPR1/CCL5/SAA1/STAT1/CCL4/CCRL2/CCL18/CCL24/CXCL13/CCL3/CCL4L1/CXCL10/CCL3L1/CXCL11/CXCL9	26
MF	GO:0042277	peptide binding	27/301	317/18369	2.74235e-12	6.07647e-11	4.74024e-11	CD1C/CD209/FCGR2B/HLA-E/CD1D/HLA-DPB1/TLR4/HLA-DQB1/SLC40A1/HLA-DQA1/HLA-DPA1/CMKLR1/TLR1/CD74/HLA-DRB1/HLA-DRA/TAP2/ITGB2/SSTR2/HLA-C/HLA-A/HLA-B/TAP1/HLA-F/MSR1/FPR2/MICB	27
MF	GO:0001653	peptide receptor activity	19/301	148/18369	4.2502e-12	8.94667e-11	6.97927e-11	CXCR2/XCR1/CYSLTR1/CCR6/CXCR6/CXCR5/CYSLTR2/CCR7/CCR4/CMKLR1/CCR5/CXCR3/CXCR4/CCR1/SSTR2/FPR1/CCRL2/FPR2/CCR8	19
MF	GO:0004715	non-membrane spanning protein tyrosine kinase activity	11/301	43/18369	6.8798e-11	1.37924e-09	1.07594e-09	TXK/JAK2/ITK/ZAP70/FGR/PTK2B/BTK/FYN/LCK/LYN/HCK	11
MF	GO:0042608	T cell receptor binding	7/301	11/18369	9.23324e-11	1.76691e-09	1.37836e-09	HLA-E/CD3E/CD3G/LCK/HLA-DRB1/HLA-DRA/HLA-A	7
MF	GO:0004875	complement receptor activity	7/301	12/18369	2.18495e-10	3.99942e-09	3.11993e-09	CR2/CMKLR1/C3AR1/C5AR2/FPR1/C5AR1/FPR2	7
MF	GO:0033218	amide binding	27/301	400/18369	5.51961e-10	9.68231e-09	7.55315e-09	CD1C/CD209/FCGR2B/HLA-E/CD1D/HLA-DPB1/TLR4/HLA-DQB1/SLC40A1/HLA-DQA1/HLA-DPA1/CMKLR1/TLR1/CD74/HLA-DRB1/HLA-DRA/TAP2/ITGB2/SSTR2/HLA-C/HLA-A/HLA-B/TAP1/HLA-F/MSR1/FPR2/MICB	27
MF	GO:0005164	tumor necrosis factor receptor binding	9/301	30/18369	7.99723e-10	1.34673e-08	1.05058e-08	TNFSF12/TNFSF14/TNFSF8/TNFSF13/LTB/TNFSF13B/FASLG/TNF/STAT1	9
MF	GO:0042287	MHC protein binding	10/301	42/18369	1.11306e-09	1.8023e-08	1.40597e-08	CD244/KLRK1/HLA-E/CD8B/CD8A/CD74/CD4/KLRD1/TAP2/TAP1	10
MF	GO:0019956	chemokine binding	8/301	22/18369	1.24114e-09	1.93526e-08	1.50969e-08	CXCR2/A2M/CCR6/CCR7/CCR5/CXCR3/CXCR4/CCR1	8
MF	GO:0015026	coreceptor activity	10/301	48/18369	4.53607e-09	6.82031e-08	5.3205e-08	CXCR6/CD8B/CD28/CD8A/ENG/CD4/CCR5/CXCR4/CD86/CCR8	10
MF	GO:0004713	protein tyrosine kinase activity	14/301	137/18369	5.78741e-08	8.37159e-07	6.53066e-07	FLT3/TEK/TXK/JAK2/ITK/CSF1R/ZAP70/FGR/PTK2B/BTK/FYN/LCK/LYN/HCK	14
MF	GO:0001784	phosphotyrosine residue binding	9/301	47/18369	5.9655e-08	8.37159e-07	6.53066e-07	GRAP2/ZAP70/FGR/SOCS3/VAV1/LCK/PLCG2/PTPN6/HCK	9
MF	GO:0032813	tumor necrosis factor receptor superfamily binding	9/301	48/18369	7.23748e-08	9.82897e-07	7.66755e-07	TNFSF12/TNFSF14/TNFSF8/TNFSF13/LTB/TNFSF13B/FASLG/TNF/STAT1	9
MF	GO:0034987	immunoglobulin receptor binding	5/301	10/18369	2.69275e-07	3.54265e-06	2.76361e-06	IGHA2/IGHA1/FGR/IGHM/IGHG1	5
MF	GO:0045309	protein phosphorylated amino acid binding	9/301	58/18369	3.98112e-07	5.07895e-06	3.96207e-06	GRAP2/ZAP70/FGR/SOCS3/VAV1/LCK/PLCG2/PTPN6/HCK	9
MF	GO:0019864	IgG binding	5/301	11/18369	4.87052e-07	6.03084e-06	4.70465e-06	FCGRT/FCGR2B/FCGR3B/FCER1G/FCGR3A	5
MF	GO:0019838	growth factor binding	12/301	132/18369	1.82311e-06	2.19294e-05	1.71071e-05	KL/FLT3/IL6ST/A2M/ACVRL1/CSF1R/IL10RA/ENG/IL2RG/IL2RB/IL2RA/CXCL13	12
MF	GO:0019865	immunoglobulin binding	6/301	24/18369	1.93346e-06	2.26107e-05	1.76386e-05	FCGRT/FCGR2B/CD22/FCGR3B/FCER1G/FCGR3A	6
MF	GO:0051219	phosphoprotein binding	10/301	92/18369	2.64862e-06	3.0137e-05	2.35098e-05	GRAP2/ZAP70/FGR/SOCS3/VAV1/LCK/PLCG2/PTPN6/LYN/HCK	10
MF	GO:0003953	NAD+ nucleosidase activity	5/301	16/18369	4.3046e-06	4.53059e-05	3.5343e-05	IL1RL1/IL18R1/IL18RAP/TLR4/TLR1	5
MF	GO:0050135	NAD(P)+ nucleosidase activity	5/301	16/18369	4.3046e-06	4.53059e-05	3.5343e-05	IL1RL1/IL18R1/IL18RAP/TLR4/TLR1	5
MF	GO:0061809	NAD+ nucleotidase, cyclic ADP-ribose generating	5/301	16/18369	4.3046e-06	4.53059e-05	3.5343e-05	IL1RL1/IL18R1/IL18RAP/TLR4/TLR1	5
MF	GO:0001618	virus receptor activity	9/301	77/18369	4.59391e-06	4.71716e-05	3.67984e-05	CD209/TNFRSF14/CR2/CD4/CCR5/CXCR4/CD86/ICAM1/TNFRSF4	9
MF	GO:0140272	exogenous protein binding	9/301	78/18369	5.11933e-06	5.13152e-05	4.00309e-05	CD209/TNFRSF14/CR2/CD4/CCR5/CXCR4/CD86/ICAM1/TNFRSF4	9
MF	GO:0045236	CXCR chemokine receptor binding	5/301	18/18369	8.21922e-06	8.04719e-05	6.27759e-05	CXCL12/CXCL13/CXCL10/CXCL11/CXCL9	5
MF	GO:0042288	MHC class I protein binding	5/301	19/18369	1.10055e-05	0.000105303	8.21464e-05	CD244/KLRK1/HLA-E/CD8B/CD8A	5
MF	GO:0016004	phospholipase activator activity	5/301	22/18369	2.39385e-05	0.000223958	0.000174709	BTK/FYN/LCK/CCL5/CCL3	5
MF	GO:0060229	lipase activator activity	5/301	25/18369	4.63888e-05	0.000424558	0.000331197	BTK/FYN/LCK/CCL5/CCL3	5
MF	GO:0004953	icosanoid receptor activity	4/301	14/18369	6.21419e-05	0.000556633	0.000434228	CYSLTR1/PTGER2/PTGER4/CYSLTR2	4
MF	GO:0038187	pattern recognition receptor activity	5/301	27/18369	6.86195e-05	0.00060185	0.000469502	PTAFR/TLR4/TLR7/CD14/TLR8	5
MF	GO:0004879	nuclear receptor activity	6/301	46/18369	9.94004e-05	0.000836951	0.000652903	RORC/NR5A2/RORB/NR4A3/ESR1/NR1H3	6
MF	GO:0098531	ligand-activated transcription factor activity	6/301	46/18369	9.94004e-05	0.000836951	0.000652903	RORC/NR5A2/RORB/NR4A3/ESR1/NR1H3	6
MF	GO:0016799	hydrolase activity, hydrolyzing N-glycosyl compounds	5/301	38/18369	0.000368207	0.00303951	0.00237111	IL1RL1/IL18R1/IL18RAP/TLR4/TLR1	5
MF	GO:0042056	chemoattractant activity	5/301	39/18369	0.000416749	0.00337406	0.0026321	FGF7/HGF/CCL5/CCL3/CXCL10	5
MF	GO:0070851	growth factor receptor binding	9/301	137/18369	0.000433779	0.00344568	0.00268797	KL/FGF7/IL6ST/JAK2/FYN/LYN/IL12RB1/IL10/ESM1	9
MF	GO:0005031	tumor necrosis factor receptor activity	3/301	10/18369	0.000479977	0.003674	0.00286608	TNFRSF14/TNFRSF1B/TNFRSF4	3
MF	GO:0071723	lipopeptide binding	3/301	10/18369	0.000479977	0.003674	0.00286608	CD1C/CD1D/TLR1	3
MF	GO:0043274	phospholipase binding	4/301	23/18369	0.000489336	0.00367876	0.00286979	BLNK/BTK/FYN/LCK	4
MF	GO:0004435	phosphatidylinositol phospholipase C activity	4/301	24/18369	0.000579681	0.0042815	0.00333999	PLCG2/CCR5/CCR1/CCL5	4
MF	GO:0005178	integrin binding	9/301	151/18369	0.000875799	0.0063571	0.00495915	CXCL12/ICAM2/ITGAL/VCAM1/SEMA7A/LYN/ITGB2/ICAM1/ESM1	9
MF	GO:0004629	phospholipase C activity	4/301	27/18369	0.000921119	0.00657273	0.00512737	PLCG2/CCR5/CCR1/CCL5	4
MF	GO:0005035	death receptor activity	3/301	13/18369	0.00110294	0.00773899	0.00603717	TNFRSF14/TNFRSF1B/TNFRSF4	3
MF	GO:0008083	growth factor activity	9/301	160/18369	0.00131654	0.00908625	0.00708816	IL34/CXCL12/FGF7/HGF/CSF1/GMFG/IL10/FGF12/TYMP	9
MF	GO:0016798	hydrolase activity, acting on glycosyl bonds	8/301	132/18369	0.00150929	0.0102485	0.00799486	IL1RL1/KL/LYZ/IL18R1/IL18RAP/TLR4/TLR1/CHIT1	8
MF	GO:0004698	calcium-dependent protein kinase C activity	3/301	16/18369	0.00208239	0.0139157	0.0108556	PRKCB/PRKCQ/CCL3	3
MF	GO:0004697	protein kinase C activity	3/301	17/18369	0.00249817	0.0164333	0.0128195	PRKCB/PRKCQ/CCL3	3
MF	GO:0001540	amyloid-beta binding	6/301	85/18369	0.00272608	0.0176566	0.0137739	FCGR2B/TLR4/CD74/ITGB2/MSR1/FPR2	6
MF	GO:0001530	lipopolysaccharide binding	4/301	37/18369	0.0030489	0.0194483	0.0151716	LTF/PTAFR/TLR4/CD14	4
MF	GO:0042169	SH2 domain binding	4/301	41/18369	0.004442	0.0279117	0.0217738	BLNK/JAK2/LCK/PTPN6	4
MF	GO:0005539	glycosaminoglycan binding	10/301	232/18369	0.00507504	0.0314205	0.024511	CTSG/FGF7/LTF/ENG/PTPRC/IGHM/SAA1/CXCL13/CXCL10/CXCL11	10
MF	GO:0009931	calcium-dependent protein serine/threonine kinase activity	3/301	23/18369	0.0060513	0.0363942	0.028391	PRKCB/PRKCQ/CCL3	3
MF	GO:0030215	semaphorin receptor binding	3/301	23/18369	0.0060513	0.0363942	0.028391	SEMA4D/SEMA6B/SEMA7A	3
MF	GO:0008201	heparin binding	8/301	168/18369	0.00659269	0.0390918	0.0304955	CTSG/FGF7/LTF/PTPRC/SAA1/CXCL13/CXCL10/CXCL11	8
MF	GO:0010857	calcium-dependent protein kinase activity	3/301	24/18369	0.00683295	0.0399538	0.0311679	PRKCB/PRKCQ/CCL3	3
MF	GO:0004620	phospholipase activity	6/301	104/18369	0.00731552	0.0421895	0.0329119	PLA2G2A/HMOX1/PLCG2/CCR5/CCR1/CCL5	6
MF	GO:0030159	signaling receptor complex adaptor activity	4/301	52/18369	0.0103235	0.0566875	0.0442217	BLNK/LAT/CD3E/CD3G	4
MF	GO:0043548	phosphatidylinositol 3-kinase binding	3/301	28/18369	0.0105405	0.0566875	0.0442217	JAK2/HCST/LCK	3
MF	GO:0045499	chemorepellent activity	3/301	28/18369	0.0105405	0.0566875	0.0442217	SEMA4D/SEMA6B/SEMA7A	3
MF	GO:0004954	prostanoid receptor activity	2/301	10/18369	0.0110413	0.0566875	0.0442217	PTGER2/PTGER4	2
MF	GO:0004955	prostaglandin receptor activity	2/301	10/18369	0.0110413	0.0566875	0.0442217	PTGER2/PTGER4	2
MF	GO:0016303	1-phosphatidylinositol-3-kinase activity	2/301	10/18369	0.0110413	0.0566875	0.0442217	PIK3CG/PIK3CD	2
MF	GO:0050786	RAGE receptor binding	2/301	10/18369	0.0110413	0.0566875	0.0442217	S100B/FPR1	2
MF	GO:0052813	phosphatidylinositol bisphosphate kinase activity	2/301	10/18369	0.0110413	0.0566875	0.0442217	PIK3CG/PIK3CD	2
MF	GO:1904680	peptide transmembrane transporter activity	2/301	10/18369	0.0110413	0.0566875	0.0442217	TAP2/TAP1	2
MF	GO:0046875	ephrin receptor binding	3/301	29/18369	0.0116165	0.0582207	0.0454178	FYN/PIK3CG/LYN	3
MF	GO:0051861	glycolipid binding	3/301	29/18369	0.0116165	0.0582207	0.0454178	CD1C/LYN/FCGR3B	3

## Sheet: Supplementary Table 4
Supplementary Table 4 KEGG analysis of 352 immune-related DEGs in 155 ESCC cohort
ID	Description	GeneRatio	BgRatio	pvalue	p.adjust	qvalue	geneID	Count
hsa04060	Cytokine-cytokine receptor interaction	73/234	297/8644	1.10946e-51	2.38533e-49	1.56492e-49	IL34/CCL14/CXCR2/CXCL12/IL33/IL1RL1/XCR1/CCL19/IL6ST/CCL2/TNFSF12/CCR6/TNFSF14/IL18R1/ACVRL1/IL16/CXCR6/IL4R/CXCR5/TNFRSF14/CSF1/TNFSF8/IL18RAP/CSF1R/CSF2RB/IL10RA/CCL22/IL3RA/CCR7/CCR4/TNFRSF17/IL15RA/IL15/TNFSF13/LTB/CSF2RA/IL2RG/TNFRSF1B/CD4/TNFRSF10C/CCR5/IFNAR2/CXCL16/TNFSF13B/CXCR3/FASLG/EBI3/CXCR4/CCR1/IL2RB/IL7R/TNF/IL12RB1/IL10/CCL5/CSF3R/TNFRSF8/IL21R/TNFRSF4/CCL4/IL2RA/CCL18/TNFRSF9/CC…	73
hsa04061	Viral protein interaction with cytokine and cytokine receptor	44/234	100/8644	2.30467e-43	2.47752e-41	1.6254e-41	IL34/CCL14/CXCR2/CXCL12/XCR1/CCL19/IL6ST/CCL2/CCR6/TNFSF14/IL18R1/CXCR5/TNFRSF14/CSF1/IL18RAP/CSF1R/IL10RA/CCL22/CCR7/CCR4/IL2RG/TNFRSF1B/TNFRSF10C/CCR5/CXCR3/CXCR4/CCR1/IL2RB/TNF/IL10/CCL5/CCL4/IL2RA/CCL18/CCL24/CXCL13/CCL4L2/CCR8/CCL3/CCL4L1/CXCL10/CCL3L1/CXCL11/CXCL9	44
hsa04650	Natural killer cell mediated cytotoxicity	40/234	132/8644	8.95021e-32	6.41432e-30	4.20817e-30	NFATC2/CD244/ICAM2/PRKCB/KLRK1/HLA-E/KLRC1/CD48/LAT/ZAP70/PTK2B/VAV1/FYN/ITGAL/HCST/CD247/LCK/PLCG2/KLRD1/IFNAR2/PTPN6/SH2D1A/FASLG/PIK3CD/LCP2/RAC2/PRF1/ITGB2/TNF/TYROBP/HLA-C/HLA-A/ICAM1/HLA-B/FCGR3B/FCER1G/GZMB/MICB/ULBP1/FCGR3A	40
hsa04062	Chemokine signaling pathway	45/234	192/8644	2.41407e-30	1.29757e-28	8.51279e-29	CCL14/CXCR2/CXCL12/XCR1/ARRB1/CCL19/JAK2/CCL2/CCR6/CXCR6/PRKCB/CXCR5/ITK/FGR/PTK2B/CCL22/VAV1/CCR7/CCR4/PIK3CG/PIK3R5/PLCG2/CCR5/CXCL16/CXCR3/PIK3CD/CXCR4/CCR1/RAC2/LYN/HCK/CCL5/STAT1/CCL4/CCL18/CCL24/CXCL13/CCL4L2/CCR8/CCL3/CCL4L1/CXCL10/CCL3L1/CXCL11/CXCL9	45
hsa04640	Hematopoietic cell lineage	34/234	99/8644	3.76486e-29	1.61889e-27	1.06209e-27	CD1C/FLT3/FLT3LG/IL4R/CD22/CSF1/CSF1R/CR2/CD1D/HLA-DPB1/CD3E/CD8B/CD3G/IL3RA/CD8A/HLA-DQB1/HLA-DOB/CD3D/HLA-DQA1/HLA-DPA1/CSF2RA/HLA-DOA/CD4/HLA-DMA/HLA-DRB1/HLA-DRA/CD19/HLA-DQA2/HLA-DMB/IL7R/TNF/CD14/CSF3R/IL2RA	34
hsa04612	Antigen processing and presentation	30/234	78/8644	1.60489e-27	5.18149e-26	3.39936e-26	HLA-E/KLRC1/CIITA/HLA-DPB1/CD8B/CD8A/HLA-DQB1/HLA-DOB/HLA-DQA1/HLA-DPA1/HLA-DOA/CD74/CD4/HLA-DMA/KLRD1/HLA-DRB1/CTSS/HLA-DRA/HLA-DQA2/TAP2/HLA-DMB/B2M/TNF/HLA-C/HLA-A/HLA-B/CTSL/TAP1/HLA-F/IFI30	30
hsa05332	Graft-versus-host disease	24/234	42/8644	1.687e-27	5.18149e-26	3.39936e-26	HLA-E/KLRC1/HLA-DPB1/CD28/HLA-DQB1/HLA-DOB/HLA-DQA1/HLA-DPA1/HLA-DOA/HLA-DMA/KLRD1/HLA-DRB1/HLA-DRA/FASLG/HLA-DQA2/HLA-DMB/PRF1/TNF/HLA-C/CD86/HLA-A/HLA-B/HLA-F/GZMB	24
hsa05330	Allograft rejection	23/234	38/8644	3.23374e-27	8.69067e-26	5.70159e-26	HLA-E/HLA-DPB1/CD28/HLA-DQB1/HLA-DOB/HLA-DQA1/HLA-DPA1/HLA-DOA/HLA-DMA/HLA-DRB1/HLA-DRA/FASLG/HLA-DQA2/HLA-DMB/PRF1/TNF/IL10/HLA-C/CD86/HLA-A/HLA-B/HLA-F/GZMB	23
hsa04659	Th17 cell differentiation	33/234	108/8644	2.04237e-26	4.87899e-25	3.20091e-25	RORC/IL6ST/JAK2/NFATC2/IL4R/LAT/HLA-DPB1/ZAP70/CD3E/CD3G/PRKCQ/HLA-DQB1/HLA-DOB/CD3D/HLA-DQA1/HLA-DPA1/HLA-DOA/CD247/LCK/IL2RG/CD4/HLA-DMA/HLA-DRB1/HLA-DRA/HLA-DQA2/EBI3/HLA-DMB/IL2RB/IL12RB1/NFKBIE/IL21R/STAT1/IL2RA	33
hsa05323	Rheumatoid arthritis	31/234	93/8644	3.58469e-26	7.70708e-25	5.0563e-25	CXCL12/TEK/CCL2/CSF1/HLA-DPB1/TLR4/CD28/HLA-DQB1/HLA-DOB/ITGAL/IL15/HLA-DQA1/HLA-DPA1/TNFSF13/LTB/HLA-DOA/HLA-DMA/HLA-DRB1/HLA-DRA/TNFSF13B/HLA-DQA2/HLA-DMB/ITGB2/TNF/CCL5/CD86/ICAM1/CTSL/CTLA4/CCL3/CCL3L1	31
hsa04940	Type I diabetes mellitus	22/234	43/8644	7.74419e-24	1.51364e-22	9.93035e-23	HLA-E/HLA-DPB1/CD28/HLA-DQB1/HLA-DOB/HLA-DQA1/HLA-DPA1/HLA-DOA/HLA-DMA/HLA-DRB1/HLA-DRA/FASLG/HLA-DQA2/HLA-DMB/PRF1/TNF/HLA-C/CD86/HLA-A/HLA-B/HLA-F/GZMB	22
hsa04672	Intestinal immune network for IgA production	23/234	49/8644	9.38913e-24	1.61397e-22	1.05886e-22	CXCL12/MAP3K14/HLA-DPB1/CD28/TNFRSF17/HLA-DQB1/IL15RA/HLA-DOB/IL15/HLA-DQA1/HLA-DPA1/TNFSF13/HLA-DOA/HLA-DMA/HLA-DRB1/HLA-DRA/TNFSF13B/HLA-DQA2/HLA-DMB/CXCR4/IL10/CD86/ICOS	23
hsa04658	Th1 and Th2 cell differentiation	29/234	92/8644	9.75891e-24	1.61397e-22	1.05886e-22	JAK2/NFATC2/IL4R/LAT/HLA-DPB1/ZAP70/CD3E/CD3G/PRKCQ/HLA-DQB1/HLA-DOB/CD3D/HLA-DQA1/HLA-DPA1/HLA-DOA/CD247/LCK/IL2RG/CD4/HLA-DMA/HLA-DRB1/HLA-DRA/HLA-DQA2/HLA-DMB/IL2RB/IL12RB1/NFKBIE/STAT1/IL2RA	29
hsa05169	Epstein-Barr virus infection	39/234	202/8644	5.58007e-23	8.56939e-22	5.62202e-22	BLNK/MAP3K14/HLA-E/CR2/HLA-DPB1/CD3E/BTK/CD3G/HLA-DQB1/HLA-DOB/ITGAL/CD3D/HLA-DQA1/HLA-DPA1/HLA-DOA/CD247/PLCG2/HLA-DMA/IFNAR2/HLA-DRB1/HLA-DRA/CD19/HLA-DQA2/PIK3CD/TAP2/HLA-DMB/B2M/LYN/TNF/IRF7/NFKBIE/HLA-C/HLA-A/ICAM1/HLA-B/TAP1/HLA-F/STAT1/CXCL10	39
hsa05320	Autoimmune thyroid disease	23/234	53/8644	9.12207e-23	1.3075e-21	8.57795e-22	HLA-E/HLA-DPB1/CD28/HLA-DQB1/HLA-DOB/HLA-DQA1/HLA-DPA1/HLA-DOA/HLA-DMA/HLA-DRB1/HLA-DRA/FASLG/HLA-DQA2/HLA-DMB/PRF1/IL10/HLA-C/CD86/HLA-A/HLA-B/HLA-F/CTLA4/GZMB	23
hsa04660	T cell receptor signaling pathway	31/234	121/8644	2.77058e-22	3.72296e-21	2.44248e-21	MAP3K14/NFATC2/GRAP2/MAP3K8/RASGRP1/ITK/LAT/ZAP70/CD3E/CD8B/CD3G/VAV1/CD28/CD8A/PRKCQ/FYN/CD3D/PTPRC/CD247/LCK/CD4/PTPN6/PIK3CD/PDCD1/LCP2/CARD11/TNF/IL10/NFKBIE/CTLA4/ICOS	31
hsa05416	Viral myocarditis	24/234	67/8644	2.56493e-21	3.24388e-20	2.12817e-20	HLA-E/HLA-DPB1/CD28/FYN/HLA-DQB1/HLA-DOB/ITGAL/HLA-DQA1/HLA-DPA1/HLA-DOA/HLA-DMA/HLA-DRB1/HLA-DRA/HLA-DQA2/HLA-DMB/RAC2/PRF1/ITGB2/HLA-C/CD86/HLA-A/ICAM1/HLA-B/HLA-F	24
hsa05321	Inflammatory bowel disease	22/234	65/8644	5.29047e-19	6.31918e-18	4.14575e-18	RORC/IL18R1/IL4R/IL18RAP/HLA-DPB1/TLR4/HLA-DQB1/HLA-DOB/HLA-DQA1/HLA-DPA1/HLA-DOA/IL2RG/HLA-DMA/HLA-DRB1/HLA-DRA/HLA-DQA2/HLA-DMB/TNF/IL12RB1/IL10/IL21R/STAT1	22
hsa05340	Primary immunodeficiency	18/234	38/8644	6.58917e-19	7.45616e-18	4.89168e-18	BLNK/CIITA/ZAP70/CD3E/CD8B/BTK/CD8A/CD3D/PTPRC/LCK/IL2RG/CD4/CD79A/CD19/TAP2/IL7R/TAP1/ICOS	18
hsa04514	Cell adhesion molecules	31/234	158/8644	1.32004e-18	1.41904e-17	9.30973e-18	ICAM2/CD22/HLA-E/HLA-DPB1/CD8B/CD28/CD8A/HLA-DQB1/HLA-DOB/ITGAL/HLA-DQA1/HLA-DPA1/PTPRC/HLA-DOA/CD4/HLA-DMA/HLA-DRB1/HLA-DRA/HLA-DQA2/HLA-DMB/PDCD1/VCAM1/ITGB2/HLA-C/CD86/HLA-A/ICAM1/HLA-B/HLA-F/CTLA4/ICOS	31
hsa05140	Leishmaniasis	23/234	77/8644	2.01064e-18	2.05851e-17	1.3505e-17	JAK2/C3/PRKCB/HLA-DPB1/TLR4/HLA-DQB1/HLA-DOB/HLA-DQA1/HLA-DPA1/HLA-DOA/HLA-DMA/HLA-DRB1/PTPN6/HLA-DRA/HLA-DQA2/HLA-DMB/ITGB2/TNF/IL10/CYBB/FCGR3B/STAT1/FCGR3A	23
hsa04145	Phagosome	30/234	152/8644	4.14835e-18	4.05407e-17	2.65971e-17	C3/CD209/FCGR2B/HLA-E/HLA-DPB1/TLR4/HLA-DQB1/HLA-DOB/HLA-DQA1/HLA-DPA1/HLA-DOA/HLA-DMA/HLA-DRB1/CTSS/HLA-DRA/HLA-DQA2/TAP2/HLA-DMB/ITGB2/CD14/CYBB/HLA-C/HLA-A/HLA-B/CTSL/FCGR3B/TAP1/HLA-F/MSR1/FCGR3A	30
hsa04662	B cell receptor signaling pathway	23/234	84/8644	1.76677e-17	1.65155e-16	1.08351e-16	BLNK/NFATC2/FCGR2B/INPP5D/CD22/PRKCB/CR2/CD79B/BTK/VAV1/PLCG2/PTPN6/CD79A/CD19/RASGRP3/PIK3CD/RAC2/LYN/LILRB3/CARD11/NFKBIE/CD72/IFITM1	23
hsa05150	Staphylococcus aureus infection	24/234	96/8644	3.45439e-17	3.09456e-16	2.03021e-16	C3/FCGR2B/PTAFR/HLA-DPB1/HLA-DQB1/HLA-DOB/ITGAL/HLA-DQA1/HLA-DPA1/HLA-DOA/HLA-DMA/HLA-DRB1/HLA-DRA/HLA-DQA2/HLA-DMB/C3AR1/ITGB2/IL10/FPR1/ICAM1/C5AR1/FCGR3B/FPR2/FCGR3A	24
hsa05166	Human T-cell leukemia virus 1 infection	34/234	222/8644	8.07523e-17	6.94469e-16	4.55613e-16	MAP3K14/NFATC2/HLA-E/HLA-DPB1/CD3E/CD3G/HLA-DQB1/IL15RA/HLA-DOB/ITGAL/CD3D/IL15/HLA-DQA1/HLA-DPA1/HLA-DOA/LCK/IL2RG/CD4/HLA-DMA/HLA-DRB1/HLA-DRA/HLA-DQA2/PIK3CD/HLA-DMB/B2M/IL2RB/ITGB2/TNF/HLA-C/HLA-A/ICAM1/HLA-B/HLA-F/IL2RA	34
hsa05164	Influenza A	30/234	171/8644	1.30814e-16	1.08173e-15	7.09679e-16	IL33/JAK2/CCL2/PRKCB/CIITA/HLA-DPB1/TLR4/SOCS3/TLR7/HLA-DQB1/HLA-DOB/HLA-DQA1/HLA-DPA1/HLA-DOA/HLA-DMA/IFNAR2/HLA-DRB1/HLA-DRA/FASLG/HLA-DQA2/PIK3CD/HLA-DMB/TNF/IRF7/IFIH1/CCL5/ICAM1/MX2/STAT1/CXCL10	30
hsa04064	NF-kappa B signaling pathway	24/234	104/8644	2.53747e-16	2.02058e-15	1.32562e-15	BLNK/CXCL12/CCL19/MAP3K14/TNFSF14/PRKCB/LAT/ZAP70/TLR4/BTK/PRKCQ/LTB/LCK/PLCG2/TNFSF13B/VCAM1/LYN/CARD11/TNF/CD14/ICAM1/CCL4/CCL4L2/CCL4L1	24
hsa05152	Tuberculosis	29/234	180/8644	4.58706e-15	3.52221e-14	2.31077e-14	JAK2/C3/CD209/FCGR2B/CIITA/HLA-DPB1/TLR4/IL10RA/HLA-DQB1/HLA-DOB/HLA-DQA1/HLA-DPA1/TLR1/HLA-DOA/CD74/HLA-DMA/HLA-DRB1/CTSS/HLA-DRA/HLA-DQA2/HLA-DMB/ITGB2/TNF/CD14/IL10/FCGR3B/FCER1G/STAT1/FCGR3A	29
hsa05310	Asthma	14/234	31/8644	1.35867e-14	1.00729e-13	6.6084e-14	HLA-DPB1/HLA-DQB1/HLA-DOB/HLA-DQA1/HLA-DPA1/HLA-DOA/HLA-DMA/HLA-DRB1/HLA-DRA/HLA-DQA2/HLA-DMB/TNF/IL10/FCER1G	14
hsa04620	Toll-like receptor signaling pathway	22/234	108/8644	7.58324e-14	5.43466e-13	3.56545e-13	MAP3K8/IRF5/TLR4/TLR7/TLR1/IFNAR2/PIK3CD/TNF/CD14/IRF7/CCL5/CD86/TLR8/STAT1/CCL4/CCL4L2/CCL3/CCL4L1/CXCL10/CCL3L1/CXCL11/CXCL9	22
hsa05163	Human cytomegalovirus infection	30/234	225/8644	2.72986e-13	1.89329e-12	1.24211e-12	CXCR2/CXCL12/CCL2/NFATC2/PTGER2/PRKCB/HLA-E/PTGER4/IL10RA/PTK2B/CCR5/FASLG/PIK3CD/TAP2/CXCR4/CCR1/B2M/RAC2/TNF/CCL5/HLA-C/HLA-A/HLA-B/TAP1/HLA-F/CCL4/CCL4L2/CCL3/CCL4L1/CCL3L1	30
hsa05145	Toxoplasmosis	21/234	111/8644	1.32533e-12	8.90457e-12	5.84192e-12	JAK2/CIITA/HLA-DPB1/TLR4/IL10RA/PIK3CG/HLA-DQB1/PIK3R5/HLA-DOB/HLA-DQA1/HLA-DPA1/HLA-DOA/HLA-DMA/CCR5/HLA-DRB1/HLA-DRA/HLA-DQA2/HLA-DMB/TNF/IL10/STAT1	21
hsa05235	PD-L1 expression and PD-1 checkpoint pathway in cancer	19/234	89/8644	1.67678e-12	1.09245e-11	7.16711e-12	JAK2/NFATC2/RASGRP1/LAT/ZAP70/CD3E/TLR4/CD3G/CD28/PRKCQ/CD3D/CD247/LCK/CD4/PTPN6/PIK3CD/PDCD1/NFKBIE/STAT1	19
hsa05170	Human immunodeficiency virus 1 infection	27/234	212/8644	1.39283e-11	8.8076e-11	5.7783e-11	NFATC2/PRKCB/HLA-E/CD3E/TLR4/PTK2B/CD3G/CD3D/CD247/TNFRSF1B/PLCG2/CD4/CCR5/FASLG/PIK3CD/TAP2/CXCR4/B2M/RAC2/APOBEC3G/TNF/HLA-C/HLA-A/HLA-B/TAP1/APOBEC3A/HLA-F	27
hsa05167	Kaposi sarcoma-associated herpesvirus infection	25/234	194/8644	6.46634e-11	3.97218e-10	2.60598e-10	IL6ST/JAK2/NFATC2/C3/HLA-E/CCR4/PIK3CG/PIK3R5/PLCG2/CCR5/IFNAR2/PIK3CD/CCR1/LYN/HCK/IRF7/HLA-C/CD86/HLA-A/ICAM1/HLA-B/HLA-F/STAT1/MICB/CCR8	25
hsa04380	Osteoclast differentiation	20/234	135/8644	4.74589e-10	2.83435e-09	1.8595e-09	BLNK/MAP3K14/NFATC2/FCGR2B/CSF1/CSF1R/BTK/SOCS3/FYN/LCK/PLCG2/IFNAR2/PIK3CD/LCP2/LILRB3/TNF/TYROBP/FCGR3B/STAT1/FCGR3A	20
hsa04630	JAK-STAT signaling pathway	22/234	166/8644	5.60437e-10	3.2566e-09	2.13652e-09	IL6ST/JAK2/IL4R/CSF2RB/IL10RA/SOCS3/IL3RA/IL15RA/IL15/CSF2RA/IL2RG/IFNAR2/PTPN6/PIK3CD/IL2RB/IL7R/IL12RB1/IL10/CSF3R/IL21R/STAT1/IL2RA	22
hsa05322	Systemic lupus erythematosus	19/234	137/8644	4.10231e-09	2.32104e-08	1.52274e-08	CTSG/C3/HLA-DPB1/CD28/HLA-DQB1/HLA-DOB/HLA-DQA1/HLA-DPA1/HLA-DOA/HLA-DMA/HLA-DRB1/HLA-DRA/HLA-DQA2/HLA-DMB/TNF/IL10/CD86/FCGR3B/FCGR3A	19
hsa05162	Measles	18/234	138/8644	2.85603e-08	1.57448e-07	1.03295e-07	CD209/FCGR2B/CD3E/TLR4/CD3G/CD28/TLR7/CD3D/IL2RG/IFNAR2/FASLG/PIK3CD/IL2RB/IRF7/IFIH1/MX2/STAT1/IL2RA	18
hsa04668	TNF signaling pathway	16/234	114/8644	6.0748e-08	3.2652e-07	2.14217e-07	MAP3K14/CCL2/MAP3K8/IL18R1/CSF1/SOCS3/IL15/TNFRSF1B/PIK3CD/VCAM1/IRF1/TNF/CCL5/ICAM1/CXCL10/MMP9	16
hsa04670	Leukocyte transendothelial migration	16/234	115/8644	6.88858e-08	3.6123e-07	2.36988e-07	CXCL12/TXK/PRKCB/ITK/PTK2B/VAV1/ITGAL/PLCG2/PIK3CD/CXCR4/VCAM1/RAC2/ITGB2/CYBB/ICAM1/MMP9	16
hsa04664	Fc epsilon RI signaling pathway	12/234	68/8644	2.22568e-07	1.13934e-06	7.47472e-07	INPP5D/LAT/BTK/VAV1/FYN/PLCG2/PIK3CD/LCP2/RAC2/LYN/TNF/FCER1G	12
hsa05142	Chagas disease	14/234	102/8644	5.51688e-07	2.75844e-06	1.8097e-06	CCL2/C3/CD3E/TLR4/CD3G/CD3D/CD247/FASLG/PIK3CD/TNF/IL10/CCL5/CCL3/CCL3L1	14
hsa05144	Malaria	10/234	50/8644	6.92631e-07	3.38444e-06	2.22039e-06	CCL2/HGF/KLRK1/TLR4/ITGAL/VCAM1/ITGB2/TNF/IL10/ICAM1	10
hsa05135	Yersinia infection	16/234	137/8644	8.0111e-07	3.82753e-06	2.51108e-06	CCL2/NFATC2/LAT/ZAP70/TLR4/PTK2B/CD8B/VAV1/CD8A/LCK/CD4/PIK3CD/LCP2/RAC2/TNF/IL10	16
hsa04666	Fc gamma R-mediated phagocytosis	13/234	97/8644	1.86513e-06	8.71747e-06	5.71917e-06	FCGR2B/INPP5D/PRKCB/LAT/VAV1/PTPRC/PLCG2/PIK3CD/RAC2/LYN/HCK/FCGR3B/FCGR3A	13
hsa04613	Neutrophil extracellular trap formation	18/234	191/8644	3.85372e-06	1.76287e-05	1.15655e-05	CTSG/C3/PRKCB/TLR4/TLR7/ITGAL/PLCG2/PIK3CD/RAC2/ITGB2/CYBB/FPR1/TLR8/C5AR1/FCGR3B/AQP9/FPR2/FCGR3A	18
hsa05417	Lipid and atherosclerosis	18/234	215/8644	2.00026e-05	8.95948e-05	5.87794e-05	JAK2/CCL2/NFATC2/TLR4/VAV1/FASLG/PIK3CD/VCAM1/LYN/TNF/CD14/IRF7/CYBB/CCL5/ICAM1/CCL3/CCL3L1/MMP9	18
hsa05143	African trypanosomiasis	7/234	37/8644	5.01214e-05	0.00021992	0.000144281	PRKCB/FASLG/VCAM1/TNF/IL10/ICAM1/IDO1	7
hsa05171	Coronavirus disease - COVID-19	18/234	232/8644	5.51931e-05	0.00023733	0.000155703	IL6ST/CCL2/C3/PRKCB/TLR4/TLR7/PLCG2/IFNAR2/PIK3CD/C3AR1/TNF/CYBB/IFIH1/TLR8/C5AR1/MX2/STAT1/CXCL10	18
hsa04625	C-type lectin receptor signaling pathway	11/234	104/8644	0.000109882	0.000463226	0.000303904	MAP3K14/NFATC2/CD209/CCL22/PLCG2/PIK3CD/IRF1/TNF/IL10/FCER1G/STAT1	11
[truncated: 21 more rows]
